# Supplementary material for: Post-vaccine epidemiology of serotype 3 pneumococci identifies transformation inhibition through prophage-driven alteration of a non-coding RNA
Source: Genome Med. 2022 Dec 20;14:144. doi: 10.1186/s13073-022-01147-2 (PMC9764711; doi:10.1186/s13073-022-01147-2)
Supplement: Supplementary file 2 — Additional file 2: Table S1. Accession codes and epidemiological data for the 891 GPSC12 isolates analysed in Fig. 1. [file 13073_2022_1147_MOESM2_ESM.xlsx]

## Sheet: Table S1
Isolate	Clade	csRNA3	attB	phiOXC141	Study	Country	Region	Azarian_clade	ST	Year	Croucher_clade	Longitude	Latitude
ERR662377	Clade I	csRNA3	Intact	Absent	GPS	United States of America	North America	Clade Ia	180	2012	NA	-112.462	45.6796
ERR3601825	Clade I	csRNA3	Intact	Absent	UKHSA	United Kingdom	Western Europe	Clade Ia	180	2008	NA	-2.86563	54.1239
ERR3601593	Clade I	csRNA3L	Prophage insertion	Present	UKHSA	United Kingdom	Western Europe	Clade Ia	180	2010	NA	-2.86563	54.1239
ERR3601882	Clade I	csRNA3L	Prophage insertion	Present	UKHSA	United Kingdom	Western Europe	Clade Ia	180	2012	NA	-2.86563	54.1239
ERR3601710	Clade I	csRNA3	Intact	Absent	UKHSA	United Kingdom	Western Europe	Clade Ia	180	2010	NA	-2.86563	54.1239
ERR3601969	Clade I	csRNA3	Intact	Absent	UKHSA	United Kingdom	Western Europe	Clade Ia	180	2010	NA	-2.86563	54.1239
ERR3601525	Clade I	csRNA3	Intact	Absent	UKHSA	United Kingdom	Western Europe	Clade Ia	180	2009	NA	-2.86563	54.1239
ERR3601968	Clade I	csRNA3	Intact	Absent	UKHSA	United Kingdom	Western Europe	Clade Ia	180	2016	NA	-2.86563	54.1239
ERR3601574	Clade I	csRNA3	Intact	Absent	UKHSA	United Kingdom	Western Europe	Clade Ia	180	2003	NA	-2.86563	54.1239
ERR3601588	Clade I	csRNA3	Intact	Absent	UKHSA	United Kingdom	Western Europe	Clade Ia	180	2013	NA	-2.86563	54.1239
ERR3601554	Clade I	csRNA3	Intact	Absent	UKHSA	United Kingdom	Western Europe	Clade Ia	180	2018	NA	-2.86563	54.1239
ERR3601865	Clade I	csRNA3	Intact	Absent	UKHSA	United Kingdom	Western Europe	Clade Ia	180	2011	NA	-2.86563	54.1239
ERR3602036	Clade I	csRNA3	Intact	Absent	UKHSA	United Kingdom	Western Europe	Clade Ia	180	2015	NA	-2.86563	54.1239
ERR3602003	Clade I	csRNA3	Intact	Absent	UKHSA	United Kingdom	Western Europe	Clade Ia	180	2009	NA	-2.86563	54.1239
ERR3601486	Clade I	csRNA3	Intact	Absent	UKHSA	United Kingdom	Western Europe	Clade Ia	180	2011	NA	-2.86563	54.1239
ERR3601827	Clade I	csRNA3	Intact	Absent	UKHSA	United Kingdom	Western Europe	Clade Ia	180	2017	NA	-2.86563	54.1239
ERR3601616	Clade I	csRNA3	Intact	Absent	UKHSA	United Kingdom	Western Europe	Clade Ia	180	2018	NA	-2.86563	54.1239
ERR3601599	Clade I	csRNA3	Intact	Absent	UKHSA	United Kingdom	Western Europe	Clade Ia	180	2017	NA	-2.86563	54.1239
ERR3601696	Clade I	csRNA3	Intact	Absent	UKHSA	United Kingdom	Western Europe	Clade Ia	180	2009	NA	-2.86563	54.1239
ERR3601721	Clade I	csRNA3	Intact	Absent	UKHSA	United Kingdom	Western Europe	Clade Ia	180	2007	NA	-2.86563	54.1239
ERR3601786	Clade I	csRNA3	Intact	Absent	UKHSA	United Kingdom	Western Europe	Clade Ia	180	2018	NA	-2.86563	54.1239
ERR3601518	Clade I	csRNA3	Intact	Absent	UKHSA	United Kingdom	Western Europe	Clade Ia	180	2013	NA	-2.86563	54.1239
ERR3601984	Clade I	csRNA3	Intact	Absent	UKHSA	United Kingdom	Western Europe	Clade Ia	180	2011	NA	-2.86563	54.1239
ERR3602010	Clade I	csRNA3	Intact	Absent	UKHSA	United Kingdom	Western Europe	Clade Ia	180	2012	NA	-2.86563	54.1239
ERR3601635	Clade I	csRNA3	Intact	Absent	UKHSA	United Kingdom	Western Europe	Clade Ia	180	2017	NA	-2.86563	54.1239
ERR3601620	Clade I	csRNA3	Intact	Absent	UKHSA	United Kingdom	Western Europe	Clade Ia	180	2015	NA	-2.86563	54.1239
ERR3601749	Clade I	csRNA3	Intact	Absent	UKHSA	United Kingdom	Western Europe	Clade Ia	180	2009	NA	-2.86563	54.1239
ERR3601863	Clade I	csRNA3	Intact	Absent	UKHSA	United Kingdom	Western Europe	Clade Ia	180	2010	NA	-2.86563	54.1239
ERR3601633	Clade I	csRNA3	Intact	Absent	UKHSA	United Kingdom	Western Europe	Clade Ia	180	2016	NA	-2.86563	54.1239
ERR3601677	Clade I	csRNA3	Intact	Absent	UKHSA	United Kingdom	Western Europe	Clade Ia	180	2007	NA	-2.86563	54.1239
ERR3601613	Clade I	csRNA3	Intact	Absent	UKHSA	United Kingdom	Western Europe	Clade Ia	180	2015	NA	-2.86563	54.1239
ERR3601535	Clade I	csRNA3	Intact	Absent	UKHSA	United Kingdom	Western Europe	Clade Ia	180	2006	NA	-2.86563	54.1239
ERR3601660	Clade I	csRNA3	Intact	Absent	UKHSA	United Kingdom	Western Europe	Clade Ia	180	2013	NA	-2.86563	54.1239
ERR3601973	Clade I	csRNA3	Intact	Absent	UKHSA	United Kingdom	Western Europe	Clade Ia	180	2015	NA	-2.86563	54.1239
ERR3601507	Clade I	csRNA3	Intact	Absent	UKHSA	United Kingdom	Western Europe	Clade Ia	180	2015	NA	-2.86563	54.1239
ERR3601515	Clade I	csRNA3	Intact	Absent	UKHSA	United Kingdom	Western Europe	Clade Ia	180	2012	NA	-2.86563	54.1239
ERR925239	Clade I	csRNA3	Intact	Absent	GPS	South Africa	Africa	Clade Ia	180	2013	NA	25.0839	-29.0003
ERR774555	Clade I	csRNA3	Intact	Absent	GPS	South Africa	Africa	Clade Ia	180	2013	NA	25.0839	-29.0003
ERR774256	Clade I	csRNA3	Intact	Absent	GPS	South Africa	Africa	Clade Ia	180	2013	NA	25.0839	-29.0003
ERR3601685	Clade I	csRNA3	Intact	Absent	UKHSA	United Kingdom	Western Europe	Clade Ia	180	2009	NA	-2.86563	54.1239
ERR3601741	Clade I	csRNA3	Intact	Absent	UKHSA	United Kingdom	Western Europe	Clade Ia	180	2007	NA	-2.86563	54.1239
ERR3601605	Clade I	csRNA3	Intact	Absent	UKHSA	United Kingdom	Western Europe	Clade Ia	180	2010	NA	-2.86563	54.1239
ERR3601902	Clade I	csRNA3	Intact	Absent	UKHSA	United Kingdom	Western Europe	Clade Ia	180	2015	NA	-2.86563	54.1239
ERR3601608	Clade I	csRNA3	Intact	Absent	UKHSA	United Kingdom	Western Europe	Clade Ia	180	2015	NA	-2.86563	54.1239
ERR3601818	Clade I	csRNA3	Intact	Absent	UKHSA	United Kingdom	Western Europe	Clade Ia	180	2018	NA	-2.86563	54.1239
ERR3601686	Clade I	csRNA3	Intact	Absent	UKHSA	United Kingdom	Western Europe	Clade Ia	180	2014	NA	-2.86563	54.1239
ERR3601673	Clade I	csRNA3	Intact	Absent	UKHSA	United Kingdom	Western Europe	Clade Ia	180	2011	NA	-2.86563	54.1239
ERR3601503	Clade I	csRNA3	Intact	Absent	UKHSA	United Kingdom	Western Europe	Clade Ia	180	2018	NA	-2.86563	54.1239
ERR3601698	Clade I	csRNA3	Intact	Absent	UKHSA	United Kingdom	Western Europe	Clade Ia	180	2016	NA	-2.86563	54.1239
ERR3601619	Clade I	csRNA3	Intact	Absent	UKHSA	United Kingdom	Western Europe	Clade Ia	180	2018	NA	-2.86563	54.1239
ERR3601589	Clade I	csRNA3	Intact	Absent	UKHSA	United Kingdom	Western Europe	Clade Ia	180	2018	NA	-2.86563	54.1239
ERR3601804	Clade I	csRNA3	Intact	Absent	UKHSA	United Kingdom	Western Europe	Clade Ia	180	2017	NA	-2.86563	54.1239
ERR3602007	Clade I	csRNA3	Intact	Absent	UKHSA	United Kingdom	Western Europe	Clade Ia	180	2006	NA	-2.86563	54.1239
ERR3602005	Clade I	csRNA3	Intact	Absent	UKHSA	United Kingdom	Western Europe	Clade Ia	180	2015	NA	-2.86563	54.1239
ERR3601757	Clade I	csRNA3	Intact	Absent	UKHSA	United Kingdom	Western Europe	Clade Ia	180	2015	NA	-2.86563	54.1239
ERR1453636	Clade I	csRNA3	Intact	Absent	GPS	China	Asia	Clade Ia	180	2010	NA	103.819	36.5618
ERR3601724	Clade I	csRNA3	Intact	Absent	UKHSA	United Kingdom	Western Europe	Clade Ia	180	2013	NA	-2.86563	54.1239
ERR3601629	Clade I	csRNA3	Intact	Absent	UKHSA	United Kingdom	Western Europe	Clade Ia	180	2017	NA	-2.86563	54.1239
ERR3601585	Clade I	csRNA3	Intact	Absent	UKHSA	United Kingdom	Western Europe	Clade Ia	180	2008	NA	-2.86563	54.1239
ERR3601817	Clade I	csRNA3	Intact	Absent	UKHSA	United Kingdom	Western Europe	Clade Ia	180	2008	NA	-2.86563	54.1239
ERR3601792	Clade I	csRNA3	Intact	Absent	UKHSA	United Kingdom	Western Europe	Clade Ia	180	2009	NA	-2.86563	54.1239
ERR3601851	Clade I	csRNA3	Intact	Absent	UKHSA	United Kingdom	Western Europe	Clade Ia	180	2013	NA	-2.86563	54.1239
ERR3601739	Clade I	csRNA3	Intact	Absent	UKHSA	United Kingdom	Western Europe	Clade Ia	180	2013	NA	-2.86563	54.1239
ERR3601611	Clade I	csRNA3	Intact	Absent	UKHSA	United Kingdom	Western Europe	Clade Ia	180	2011	NA	-2.86563	54.1239
ERR3601563	Clade I	csRNA3	Intact	Absent	UKHSA	United Kingdom	Western Europe	Clade Ia	180	2003	NA	-2.86563	54.1239
ERR3601840	Clade I	csRNA3	Intact	Absent	UKHSA	United Kingdom	Western Europe	Clade Ia	180	2012	NA	-2.86563	54.1239
ERR3601770	Clade I	csRNA3	Intact	Absent	UKHSA	United Kingdom	Western Europe	Clade Ia	180	2015	NA	-2.86563	54.1239
ERR3602020	Clade I	csRNA3	Intact	Absent	UKHSA	United Kingdom	Western Europe	Clade Ia	180	2010	NA	-2.86563	54.1239
ERR3601547	Clade I	csRNA3	Intact	Absent	UKHSA	United Kingdom	Western Europe	Clade Ia	180	2012	NA	-2.86563	54.1239
ERR3601796	Clade I	csRNA3	Intact	Absent	UKHSA	United Kingdom	Western Europe	Clade Ia	180	2016	NA	-2.86563	54.1239
ERR3601594	Clade I	csRNA3	Intact	Absent	UKHSA	United Kingdom	Western Europe	Clade Ia	180	2016	NA	-2.86563	54.1239
ERR3601943	Clade I	csRNA3	Intact	Absent	UKHSA	United Kingdom	Western Europe	Clade Ia	180	2013	NA	-2.86563	54.1239
ERR3601867	Clade I	csRNA3	Intact	Absent	UKHSA	United Kingdom	Western Europe	Clade Ia	180	2015	NA	-2.86563	54.1239
ERR3602056	Clade I	csRNA3	Intact	Absent	UKHSA	United Kingdom	Western Europe	Clade Ia	180	2010	NA	-2.86563	54.1239
ERR3601632	Clade I	csRNA3	Intact	Absent	UKHSA	United Kingdom	Western Europe	Clade Ia	180	2004	NA	-2.86563	54.1239
ERR3601819	Clade I	csRNA3L	Prophage insertion	Present	UKHSA	United Kingdom	Western Europe	Clade Ia	180	2017	NA	-2.86563	54.1239
ERR026220	Clade I	csRNA3L	Prophage insertion	Present	Croucher et al	United States of America	North America	Clade Ia	180	1995	Clade I	-112.462	45.6796
ERR3601941	Clade I	csRNA3L	Prophage insertion	Present	UKHSA	United Kingdom	Western Europe	Clade Ia	180	2012	NA	-2.86563	54.1239
ERR3601871	Clade I	csRNA3L	Prophage insertion	Present	UKHSA	United Kingdom	Western Europe	Clade Ia	180	2014	NA	-2.86563	54.1239
ERR3601868	Clade I	csRNA3L	Prophage insertion	Present	UKHSA	United Kingdom	Western Europe	Clade Ia	180	2007	NA	-2.86563	54.1239
ERR884352	Clade I	csRNA3L	Prophage insertion	Present	GPS	Poland	Eastern Europe	Clade Ia	180	2010	NA	19.3901	52.1276
ERR3601785	Clade I	csRNA3L	Prophage insertion	Present	UKHSA	United Kingdom	Western Europe	Clade Ia	180	2007	NA	-2.86563	54.1239
ERR3601490	Clade I	csRNA3L	Prophage insertion	Present	UKHSA	United Kingdom	Western Europe	Clade Ia	180	2008	NA	-2.86563	54.1239
ERR742613	Clade I	csRNA3L	Prophage insertion	Present	GPS	United States of America	North America	Clade Ia	180	2009	NA	-112.462	45.6796
ERR907591	Clade I	csRNA3L	Prophage insertion	Present	Native American	United States of America	North America	Clade Ia	180	2006	NA	-112.462	45.6796
ERR742358	Clade I	csRNA3L	Prophage insertion	Present	GPS	United States of America	North America	Clade Ia	11873	2003	NA	-112.462	45.6796
ERR600121	Clade I	csRNA3L	Prophage insertion	Present	GPS	United States of America	North America	Clade Ia	180	2012	NA	-112.462	45.6796
ERR3601652	Clade I	csRNA3L	Prophage insertion	Present	UKHSA	United Kingdom	Western Europe	Clade Ia	180	2010	NA	-2.86563	54.1239
ERR026219	Clade I	Truncated csRNA3L	Prophage insertion	Present	Croucher et al	United States of America	North America	Clade Ia	180	1994	Clade I	-112.462	45.6796
ERR026218	Clade I	Truncated csRNA3L	Prophage insertion	Present	Croucher et al	United States of America	North America	Clade Ia	180	1994	Clade I	-112.462	45.6796
ERR506000	Clade I	csRNA3L	Prophage insertion	Present	GPS	United States of America	North America	Clade Ia	180	2009	NA	-112.462	45.6796
ERR449184	Clade I	csRNA3L	Prophage insertion	Present	GPS	United States of America	North America	Clade Ia	180	1999	NA	-112.462	45.6796
ERR1333962	Clade I	csRNA3L	Prophage insertion	Present	GPS	United States of America	North America	Clade Ia	180	2009	NA	-112.462	45.6796
ERR742479	Clade I	csRNA3L	Prophage insertion	Present	GPS	United States of America	North America	Clade Ia	180	2003	NA	-112.462	45.6796
ERR3601502	Clade I	csRNA3L	Prophage insertion	Present	UKHSA	United Kingdom	Western Europe	Clade Ia	180	2015	NA	-2.86563	54.1239
ERR3601550	Clade I	csRNA3L	Prophage insertion	Present	UKHSA	United Kingdom	Western Europe	Clade Ia	180	2008	NA	-2.86563	54.1239
ERR026215	Clade I	Truncated csRNA3L	Prophage insertion	Present	Croucher et al	United States of America	North America	Clade Ia	180	1993	Clade I	-112.462	45.6796
ERR907022	Clade I	csRNA3L	Prophage insertion	Present	Native American	United States of America	North America	Clade Ia	180	2011	NA	-112.462	45.6796
ERR907007	Clade I	csRNA3L	Prophage insertion	Present	Native American	United States of America	North America	Clade Ia	180	2010	NA	-112.462	45.6796
ERR505857	Clade I	csRNA3L	Prophage insertion	Present	GPS	United States of America	North America	Clade Ia	180	2009	NA	-112.462	45.6796
ERR2090889	Clade I	csRNA3	Intact	Absent	GPS	Israel	Asia	NA	180	2005	NA	35.0044	31.4611
ERR907331	Clade I	csRNA3L	Prophage insertion	Present	Native American	United States of America	North America	Clade Ia	180	2010	NA	-112.462	45.6796
ERR742385	Clade I	csRNA3L	Prophage insertion	Present	GPS	United States of America	North America	Clade Ia	180	2007	NA	-112.462	45.6796
ERR742546	Clade I	csRNA3L	Prophage insertion	Present	GPS	United States of America	North America	Clade Ia	180	2004	NA	-112.462	45.6796
ERR433942	Clade I	csRNA3L	Prophage insertion	Present	GPS	United States of America	North America	Clade Ia	180	1999	NA	-112.462	45.6796
ERR876778	Clade I	csRNA3L	Prophage insertion	Present	GPS	Poland	Eastern Europe	Clade Ia	180	2007	NA	19.3901	52.1276
ERR026217	Clade I	csRNA3	Intact	Absent	Croucher et al	United States of America	North America	Clade Ia	180	1995	Clade I	-112.462	45.6796
ERR326353	Clade I	Truncated csRNA3L	Prophage insertion	Present	GPS	United States of America	North America	Clade Ia	180	2006	NA	-112.462	45.6796
ERR742596	Clade I	csRNA3L	Prophage insertion	Present	GPS	United States of America	North America	Clade Ia	180	2000	NA	-112.462	45.6796
ERR026225	Clade I	csRNA3L	Prophage insertion	Present	Croucher et al	Czech Republic	Eastern Europe	Clade Ia	180	2001	Clade I	15.3124	49.7334
ERR3601561	Clade I	csRNA3L	Prophage insertion	Present	UKHSA	United Kingdom	Western Europe	Clade Ia	180	2009	NA	-2.86563	54.1239
ERR3601558	Clade I	csRNA3L	Prophage insertion	Present	UKHSA	United Kingdom	Western Europe	Clade Ia	180	2011	NA	-2.86563	54.1239
ERR3601534	Clade I	csRNA3	Prophage insertion	Present	UKHSA	United Kingdom	Western Europe	Clade Ia	180	2003	NA	-2.86563	54.1239
ERR3601789	Clade I	csRNA3L	Prophage insertion	Present	UKHSA	United Kingdom	Western Europe	Clade Ia	180	2015	NA	-2.86563	54.1239
ERR3602055	Clade I	csRNA3	Prophage insertion	Present	UKHSA	United Kingdom	Western Europe	Clade Ia	180	2008	NA	-2.86563	54.1239
ERR3601760	Clade I	csRNA3L	Prophage insertion	Present	UKHSA	United Kingdom	Western Europe	Clade Ia	180	2003	NA	-2.86563	54.1239
ERR3602078	Clade I	csRNA3L	Prophage insertion	Present	UKHSA	United Kingdom	Western Europe	Clade Ia	180	2009	NA	-2.86563	54.1239
ERR025322	Clade I	csRNA3L	Prophage insertion	Present	Croucher et al	Sweden	Western Europe	Clade Ia	180	2000	Clade I	16.7437	62.7923
ERR3602046	Clade I	csRNA3L	Prophage insertion	Present	UKHSA	United Kingdom	Western Europe	Clade Ia	180	2010	NA	-2.86563	54.1239
ERR3601727	Clade I	csRNA3L	Prophage insertion	Present	UKHSA	United Kingdom	Western Europe	Clade Ia	180	2010	NA	-2.86563	54.1239
ERR3601976	Clade I	csRNA3L	Prophage insertion	Present	UKHSA	United Kingdom	Western Europe	Clade Ia	180	2009	NA	-2.86563	54.1239
ERR3601859	Clade I	csRNA3	Prophage insertion	Present	UKHSA	United Kingdom	Western Europe	Clade Ia	180	2012	NA	-2.86563	54.1239
ERR3601752	Clade I	csRNA3L	Prophage insertion	Present	UKHSA	United Kingdom	Western Europe	Clade Ia	180	2008	NA	-2.86563	54.1239
ERR3601666	Clade I	csRNA3L	Prophage insertion	Present	UKHSA	United Kingdom	Western Europe	Clade Ia	180	2009	NA	-2.86563	54.1239
ERR3602077	Clade I	csRNA3L	Prophage insertion	Present	UKHSA	United Kingdom	Western Europe	Clade Ia	180	2016	NA	-2.86563	54.1239
ERR3601923	Clade I	csRNA3L	Prophage insertion	Present	UKHSA	United Kingdom	Western Europe	Clade Ia	180	2017	NA	-2.86563	54.1239
ERR3530475	Clade I	csRNA3L	Prophage insertion	Present	UKHSA	United Kingdom	Western Europe	Clade Ia	180	2013	NA	-2.86563	54.1239
ERR3601999	Clade I	csRNA3L	Prophage insertion	Present	UKHSA	United Kingdom	Western Europe	Clade Ia	180	2008	NA	-2.86563	54.1239
ERR3602001	Clade I	Truncated csRNA3L	Prophage insertion	Present	UKHSA	United Kingdom	Western Europe	Clade Ia	180	2005	NA	-2.86563	54.1239
ERR3602026	Clade I	csRNA3L	Prophage insertion	Present	UKHSA	United Kingdom	Western Europe	Clade Ia	180	2007	NA	-2.86563	54.1239
ERR3601844	Clade I	csRNA3	Intact	Present	UKHSA	United Kingdom	Western Europe	Clade Ia	180	2012	NA	-2.86563	54.1239
ERR3601657	Clade I	csRNA3	Intact	Absent	UKHSA	United Kingdom	Western Europe	Clade Ia	180	2011	NA	-2.86563	54.1239
ERR3601488	Clade I	csRNA3	Intact	Absent	UKHSA	United Kingdom	Western Europe	Clade Ia	180	2009	NA	-2.86563	54.1239
ERR3601541	Clade I	csRNA3	Intact	Absent	UKHSA	United Kingdom	Western Europe	Clade Ia	180	2009	NA	-2.86563	54.1239
ERR3601529	Clade I	csRNA3	Intact	Absent	UKHSA	United Kingdom	Western Europe	Clade Ia	180	2011	NA	-2.86563	54.1239
ERR3601781	Clade I	csRNA3	Intact	Absent	UKHSA	United Kingdom	Western Europe	Clade Ia	180	2018	NA	-2.86563	54.1239
ERR3601567	Clade I	csRNA3	Intact	Absent	UKHSA	United Kingdom	Western Europe	Clade Ia	180	2016	NA	-2.86563	54.1239
ERR3601607	Clade I	csRNA3	Intact	Absent	UKHSA	United Kingdom	Western Europe	Clade Ia	180	2010	NA	-2.86563	54.1239
ERR3601996	Clade I	csRNA3	Intact	Absent	UKHSA	United Kingdom	Western Europe	Clade Ia	180	2015	NA	-2.86563	54.1239
ERR3601565	Clade I	csRNA3	Intact	Absent	UKHSA	United Kingdom	Western Europe	Clade Ia	180	2008	NA	-2.86563	54.1239
ERR3601898	Clade I	csRNA3	Intact	Absent	UKHSA	United Kingdom	Western Europe	Clade Ia	180	2018	NA	-2.86563	54.1239
ERR3601846	Clade I	csRNA3	Intact	Absent	UKHSA	United Kingdom	Western Europe	Clade Ia	180	2018	NA	-2.86563	54.1239
ERR3601694	Clade I	csRNA3	Intact	Absent	UKHSA	United Kingdom	Western Europe	Clade Ia	180	2009	NA	-2.86563	54.1239
ERR3601641	Clade I	csRNA3	Intact	Present	UKHSA	United Kingdom	Western Europe	Clade Ia	180	2012	NA	-2.86563	54.1239
ERR3601930	Clade I	csRNA3	Intact	Absent	UKHSA	United Kingdom	Western Europe	Clade Ia	180	2010	NA	-2.86563	54.1239
ERR3601932	Clade I	csRNA3	Intact	Absent	UKHSA	United Kingdom	Western Europe	Clade Ia	180	2012	NA	-2.86563	54.1239
ERR3602057	Clade I	csRNA3	Intact	Absent	UKHSA	United Kingdom	Western Europe	Clade Ia	180	2014	NA	-2.86563	54.1239
ERR3601581	Clade I	csRNA3	Intact	Absent	UKHSA	United Kingdom	Western Europe	Clade Ia	180	2016	NA	-2.86563	54.1239
ERR3601788	Clade I	csRNA3	Intact	Absent	UKHSA	United Kingdom	Western Europe	Clade Ia	180	2011	NA	-2.86563	54.1239
ERR3601600	Clade I	csRNA3	Intact	Absent	UKHSA	United Kingdom	Western Europe	Clade Ia	180	2016	NA	-2.86563	54.1239
ERR3530911	Clade I	csRNA3	Intact	Absent	UKHSA	United Kingdom	Western Europe	Clade Ia	180	2009	NA	-2.86563	54.1239
ERR3530764	Clade I	csRNA3	Intact	Absent	UKHSA	United Kingdom	Western Europe	Clade Ia	180	2009	NA	-2.86563	54.1239
ERR3601623	Clade I	csRNA3	Intact	Absent	UKHSA	United Kingdom	Western Europe	Clade Ia	180	2009	NA	-2.86563	54.1239
ERR3601649	Clade I	csRNA3	Intact	Absent	UKHSA	United Kingdom	Western Europe	Clade Ia	180	2013	NA	-2.86563	54.1239
ERR3601889	Clade I	csRNA3	Intact	Absent	UKHSA	United Kingdom	Western Europe	Clade Ia	180	2016	NA	-2.86563	54.1239
ERR046055	Clade I	csRNA3	Intact	Absent	BIGSDB	United Kingdom	Western Europe	Clade Ia	180	2009	NA	-2.86563	54.1239
ERR3601934	Clade I	csRNA3	Intact	Absent	UKHSA	United Kingdom	Western Europe	Clade Ia	180	2015	NA	-2.86563	54.1239
ERR3601849	Clade I	csRNA3	Intact	Absent	UKHSA	United Kingdom	Western Europe	Clade Ia	180	2011	NA	-2.86563	54.1239
ERR3601814	Clade I	csRNA3	Intact	Absent	UKHSA	United Kingdom	Western Europe	Clade Ia	180	2017	NA	-2.86563	54.1239
ERR3601545	Clade I	csRNA3	Intact	Absent	UKHSA	United Kingdom	Western Europe	Clade Ia	180	2005	NA	-2.86563	54.1239
ERR3601551	Clade I	csRNA3	Intact	Absent	UKHSA	United Kingdom	Western Europe	Clade Ia	180	2014	NA	-2.86563	54.1239
ERR3601978	Clade I	csRNA3	Intact	Absent	UKHSA	United Kingdom	Western Europe	Clade Ia	180	2012	NA	-2.86563	54.1239
ERR3601904	Clade I	csRNA3L	Prophage insertion	Present	UKHSA	United Kingdom	Western Europe	Clade Ia	180	2003	NA	-2.86563	54.1239
ERR3601702	Clade I	csRNA3L	Prophage insertion	Present	UKHSA	United Kingdom	Western Europe	Clade Ia	180	2003	NA	-2.86563	54.1239
ERR3601628	Clade I	csRNA3L	Prophage insertion	Present	UKHSA	United Kingdom	Western Europe	Clade Ia	180	2004	NA	-2.86563	54.1239
ERR3601834	Clade I	csRNA3	Intact	Absent	UKHSA	United Kingdom	Western Europe	Clade Ia	180	2017	NA	-2.86563	54.1239
ERR3601700	Clade I	csRNA3L	Prophage insertion	Present	UKHSA	United Kingdom	Western Europe	Clade Ia	180	2003	NA	-2.86563	54.1239
ERR3601559	Clade I	csRNA3L	Prophage insertion	Present	UKHSA	United Kingdom	Western Europe	Clade Ia	180	2010	NA	-2.86563	54.1239
ERR3601549	Clade I	csRNA3L	Prophage insertion	Present	UKHSA	United Kingdom	Western Europe	Clade Ia	180	2003	NA	-2.86563	54.1239
ERR3601942	Clade I	csRNA3L	Prophage insertion	Present	UKHSA	United Kingdom	Western Europe	Clade Ia	180	2015	NA	-2.86563	54.1239
ERR3601647	Clade I	csRNA3L	Prophage insertion	Present	UKHSA	United Kingdom	Western Europe	Clade Ia	180	2005	NA	-2.86563	54.1239
ERR3601947	Clade I	csRNA3L	Prophage insertion	Present	UKHSA	United Kingdom	Western Europe	Clade Ia	180	2010	NA	-2.86563	54.1239
ERR3601570	Clade I	csRNA3L	Prophage insertion	Present	UKHSA	United Kingdom	Western Europe	Clade Ia	180	2009	NA	-2.86563	54.1239
ERR3601838	Clade I	csRNA3L	Prophage insertion	Present	UKHSA	United Kingdom	Western Europe	Clade Ia	180	2007	NA	-2.86563	54.1239
ERR3601830	Clade I	csRNA3L	Prophage insertion	Present	UKHSA	United Kingdom	Western Europe	Clade Ia	180	2004	NA	-2.86563	54.1239
ERR876674	Clade I	csRNA3L	Prophage insertion	Present	GPS	Trinidad and Tobago	South America	Clade Ia	180	1998	NA	-61.2657	10.4574
ERR3601648	Clade I	csRNA3	Prophage insertion	Present	UKHSA	United Kingdom	Western Europe	Clade Ia	180	2011	NA	-2.86563	54.1239
ERR3601998	Clade I	csRNA3L	Prophage insertion	Present	UKHSA	United Kingdom	Western Europe	Clade Ia	180	2008	NA	-2.86563	54.1239
ERR3601693	Clade I	csRNA3L	Prophage insertion	Present	UKHSA	United Kingdom	Western Europe	Clade Ia	180	2008	NA	-2.86563	54.1239
ERR1788104	Clade I	csRNA3L	Prophage insertion	Present	GPS	New Zealand	Asia	Clade Ia	180	2013	NA	171.485	-41.8111
ERR3602038	Clade I	csRNA3	Intact	Absent	UKHSA	United Kingdom	Western Europe	Clade Ia	180	2003	NA	-2.86563	54.1239
ERR3601706	Clade I	csRNA3L	Prophage insertion	Present	UKHSA	United Kingdom	Western Europe	Clade Ia	180	2005	NA	-2.86563	54.1239
ERR3601560	Clade I	csRNA3L	Prophage insertion	Present	UKHSA	United Kingdom	Western Europe	Clade Ia	180	2004	NA	-2.86563	54.1239
ERR3601622	Clade I	csRNA3L	Prophage insertion	Present	UKHSA	United Kingdom	Western Europe	Clade Ia	180	2007	NA	-2.86563	54.1239
ERR3530278	Clade I	csRNA3L	Prophage insertion	Present	UKHSA	United Kingdom	Western Europe	Clade Ia	180	2002	NA	-2.86563	54.1239
ERR3601876	Clade I	csRNA3L	Prophage insertion	Present	UKHSA	United Kingdom	Western Europe	Clade Ia	180	2003	NA	-2.86563	54.1239
ERR3601526	Clade I	csRNA3	Prophage insertion	Present	UKHSA	United Kingdom	Western Europe	Clade Ia	3848	2014	NA	-2.86563	54.1239
ERR3601906	Clade I	csRNA3L	Prophage insertion	Present	UKHSA	United Kingdom	Western Europe	Clade Ia	180	2015	NA	-2.86563	54.1239
ERR3601880	Clade I	csRNA3L	Prophage insertion	Present	UKHSA	United Kingdom	Western Europe	Clade Ia	180	2009	NA	-2.86563	54.1239
ERR048220	Clade I	csRNA3L	Prophage insertion	Present	BIGSDB	United Kingdom	Western Europe	Clade Ia	180	2009	NA	-2.86563	54.1239
ERR3601736	Clade I	csRNA3L	Prophage insertion	Present	UKHSA	United Kingdom	Western Europe	Clade Ia	180	2014	NA	-2.86563	54.1239
ERR3601717	Clade I	csRNA3L	Prophage insertion	Present	UKHSA	United Kingdom	Western Europe	Clade Ia	180	2005	NA	-2.86563	54.1239
ERR3601578	Clade I	csRNA3	Intact	Absent	UKHSA	United Kingdom	Western Europe	Clade Ia	180	2005	NA	-2.86563	54.1239
ERR449094	Clade I	csRNA3	Intact	Absent	GPS	United States of America	North America	Clade Ia	180	1998	NA	-112.462	45.6796
ERR3601740	Clade I	csRNA3	Intact	Absent	UKHSA	United Kingdom	Western Europe	Clade Ia	180	2012	NA	-2.86563	54.1239
ERR3601768	Clade I	csRNA3L	Prophage insertion	Present	UKHSA	United Kingdom	Western Europe	Clade Ia	180	2004	NA	-2.86563	54.1239
ERR026248	Clade I	csRNA3L	Prophage insertion	Present	Croucher et al	Czech Republic	Eastern Europe	Clade Ia	180	2000	Clade I	15.3124	49.7334
ERR025282	Clade I	csRNA3L	Prophage insertion	Present	Croucher et al	Czech Republic	Eastern Europe	Clade Ia	180	1999	Clade I	15.3124	49.7334
ERR1788221	Clade I	csRNA3L	Prophage insertion	Present	GPS	Russia	Eastern Europe	Clade Ia	180	2014	NA	96.6866	61.9805
ERR3601725	Clade I	csRNA3L	Prophage insertion	Present	UKHSA	United Kingdom	Western Europe	Clade Ia	180	2012	NA	-2.86563	54.1239
ERR3601985	Clade I	csRNA3L	Prophage insertion	Present	UKHSA	United Kingdom	Western Europe	Clade Ia	180	2014	NA	-2.86563	54.1239
ERR3601639	Clade I	csRNA3L	Prophage insertion	Present	UKHSA	United Kingdom	Western Europe	Clade Ia	180	2018	NA	-2.86563	54.1239
ERR568606	Clade I	csRNA3L	Prophage insertion	Present	GPS	South Africa	Africa	Clade Ia	180	2005	NA	25.0839	-29.0003
ERR3601687	Clade I	csRNA3L	Prophage insertion	Present	UKHSA	United Kingdom	Western Europe	Clade Ia	180	2004	NA	-2.86563	54.1239
ERR069701	Clade I	csRNA3L	Prophage insertion	Present	SPARC/MA	United States of America	North America	Clade Ia	180	2004	NA	-112.462	45.6796
ERR025294	Clade I	csRNA3L	Prophage insertion	Present	Croucher et al	Sweden	Western Europe	Clade Ia	180	1999	Clade I	16.7437	62.7923
ERR025304	Clade I	csRNA3L	Prophage insertion	Present	Croucher et al	Sweden	Western Europe	Clade Ia	180	1999	Clade I	16.7437	62.7923
ERR025291	Clade I	Truncated csRNA3L	Prophage insertion	Present	Croucher et al	Czech Republic	Eastern Europe	Clade Ia	180	2000	Clade I	15.3124	49.7334
ERR3601972	Clade I	csRNA3L	Prophage insertion	Present	UKHSA	United Kingdom	Western Europe	Clade Ia	180	2003	NA	-2.86563	54.1239
ERR3601624	Clade I	csRNA3L	Prophage insertion	Present	UKHSA	United Kingdom	Western Europe	Clade Ia	180	2010	NA	-2.86563	54.1239
ERR3601656	Clade I	csRNA3	Prophage insertion	Present	UKHSA	United Kingdom	Western Europe	Clade Ia	180	2016	NA	-2.86563	54.1239
ERR3601965	Clade I	csRNA3L	Prophage insertion	Present	UKHSA	United Kingdom	Western Europe	Clade Ia	180	2004	NA	-2.86563	54.1239
ERR3601637	Clade I	csRNA3L	Prophage insertion	Present	UKHSA	United Kingdom	Western Europe	Clade Ia	180	2015	NA	-2.86563	54.1239
ERR3601587	Clade I	csRNA3L	Prophage insertion	Present	UKHSA	United Kingdom	Western Europe	Clade Ia	180	2013	NA	-2.86563	54.1239
ERR3601568	Clade I	csRNA3L	Prophage insertion	Present	UKHSA	United Kingdom	Western Europe	Clade Ia	180	2009	NA	-2.86563	54.1239
ERR3601907	Clade I	csRNA3L	Prophage insertion	Present	UKHSA	United Kingdom	Western Europe	Clade Ia	180	2017	NA	-2.86563	54.1239
ERR3602071	Clade I	csRNA3L	Prophage insertion	Present	UKHSA	United Kingdom	Western Europe	Clade Ia	180	2014	NA	-2.86563	54.1239
ERR3601510	Clade I	csRNA3L	Prophage insertion	Present	UKHSA	United Kingdom	Western Europe	Clade Ia	180	2009	NA	-2.86563	54.1239
ERR3601512	Clade I	csRNA3L	Prophage insertion	Present	UKHSA	United Kingdom	Western Europe	Clade Ia	180	2011	NA	-2.86563	54.1239
ERR046176	Clade I	csRNA3L	Prophage insertion	Present	BIGSDB	United Kingdom	Western Europe	Clade Ia	180	2009	NA	-2.86563	54.1239
ERR3601708	Clade I	csRNA3L	Prophage insertion	Present	UKHSA	United Kingdom	Western Europe	Clade Ia	180	2012	NA	-2.86563	54.1239
ERR3601784	Clade I	csRNA3L	Prophage insertion	Present	UKHSA	United Kingdom	Western Europe	Clade Ia	180	2011	NA	-2.86563	54.1239
ERR3601586	Clade I	csRNA3L	Prophage insertion	Present	UKHSA	United Kingdom	Western Europe	Clade Ia	180	2012	NA	-2.86563	54.1239
ERR3601537	Clade I	csRNA3L	Prophage insertion	Present	UKHSA	United Kingdom	Western Europe	Clade Ia	180	2014	NA	-2.86563	54.1239
ERR3602030	Clade I	csRNA3L	Prophage insertion	Present	UKHSA	United Kingdom	Western Europe	Clade Ia	180	2009	NA	-2.86563	54.1239
ERR3530920	Clade I	csRNA3L	Prophage insertion	Present	UKHSA	United Kingdom	Western Europe	Clade Ia	180	2009	NA	-2.86563	54.1239
ERR1453624	Clade I	csRNA3L	Prophage insertion	Present	GPS	China	Asia	Clade Ia	180	2000	NA	103.819	36.5618
ERR3601763	Clade I	csRNA3L	Prophage insertion	Present	UKHSA	United Kingdom	Western Europe	Clade Ia	180	2005	NA	-2.86563	54.1239
ERR3601755	Clade I	csRNA3L	Prophage insertion	Present	UKHSA	United Kingdom	Western Europe	Clade Ia	180	2006	NA	-2.86563	54.1239
ERR3601793	Clade I	csRNA3L	Prophage insertion	Present	UKHSA	United Kingdom	Western Europe	Clade Ia	180	2003	NA	-2.86563	54.1239
ERR3601642	Clade I	csRNA3L	Prophage insertion	Present	UKHSA	United Kingdom	Western Europe	Clade Ia	180	2004	NA	-2.86563	54.1239
ERR3530319	Clade I	csRNA3L	Prophage insertion	Present	UKHSA	United Kingdom	Western Europe	Clade Ia	180	2002	NA	-2.86563	54.1239
ERR3601659	Clade I	csRNA3L	Prophage insertion	Present	UKHSA	United Kingdom	Western Europe	Clade Ia	180	2008	NA	-2.86563	54.1239
ERR025324	Clade I	csRNA3L	Prophage insertion	Present	Croucher et al	Sweden	Western Europe	Clade Ia	180	2001	Clade I	16.7437	62.7923
ERR026231	Clade I	Truncated csRNA3L	Prophage insertion	Present	Croucher et al	Sweden	Western Europe	Clade Ia	180	1995	Clade I	16.7437	62.7923
ERR025303	Clade I	csRNA3L	Prophage insertion	Present	Croucher et al	Sweden	Western Europe	Clade Ia	180	1998	Clade I	16.7437	62.7923
ERR026224	Clade I	Truncated csRNA3L	Prophage insertion	Present	Croucher et al	Sweden	Western Europe	Clade Ia	180	1994	Clade I	16.7437	62.7923
ERR025326	Clade I	csRNA3L	Prophage insertion	Present	Croucher et al	Sweden	Western Europe	Clade Ia	180	1997	Clade I	16.7437	62.7923
ERR025327	Clade I	csRNA3L	Prophage insertion	Present	Croucher et al	Sweden	Western Europe	Clade Ia	180	1997	Clade I	16.7437	62.7923
ERR025296	Clade I	Truncated csRNA3L	Prophage insertion	Present	Croucher et al	Sweden	Western Europe	Clade Ia	180	1999	Clade I	16.7437	62.7923
ERR025307	Clade I	csRNA3L	Prophage insertion	Present	Croucher et al	Sweden	Western Europe	Clade Ia	180	1998	Clade I	16.7437	62.7923
ERR025306	Clade I	Truncated csRNA3L	Prophage insertion	Present	Croucher et al	Sweden	Western Europe	Clade Ia	180	1999	Clade I	16.7437	62.7923
ERR025309	Clade I	csRNA3L	Prophage insertion	Present	Croucher et al	Sweden	Western Europe	Clade Ia	180	2000	Clade I	16.7437	62.7923
ERR026227	Clade I	csRNA3L	Prophage insertion	Present	Croucher et al	Czech Republic	Eastern Europe	Clade Ia	180	1996	Clade I	15.3124	49.7334
ERR026214	Clade I	csRNA3L	Prophage insertion	Present	Croucher et al	Sweden	Western Europe	Clade Ia	180	1994	Clade I	16.7437	62.7923
ERR026228	Clade I	csRNA3L	Prophage insertion	Present	Croucher et al	Sweden	Western Europe	Clade Ia	180	1994	Clade I	16.7437	62.7923
ERR025295	Clade I	csRNA3L	Prophage insertion	Present	Croucher et al	Sweden	Western Europe	Clade Ia	180	1999	Clade I	16.7437	62.7923
ERR025319	Clade I	Truncated csRNA3L	Prophage insertion	Present	Croucher et al	Sweden	Western Europe	Clade Ia	180	2003	Clade I	16.7437	62.7923
ERR025321	Clade I	csRNA3L	Prophage insertion	Present	Croucher et al	Sweden	Western Europe	Clade Ia	180	1998	Clade I	16.7437	62.7923
ERR025318	Clade I	csRNA3L	Prophage insertion	Present	Croucher et al	Sweden	Western Europe	Clade Ia	180	1998	Clade I	16.7437	62.7923
ERR025313	Clade I	csRNA3L	Prophage insertion	Present	Croucher et al	Sweden	Western Europe	Clade Ia	180	1998	Clade I	16.7437	62.7923
ERR025311	Clade I	csRNA3L	Prophage insertion	Present	Croucher et al	Sweden	Western Europe	Clade Ia	180	2000	Clade I	16.7437	62.7923
ERR025325	Clade I	csRNA3L	Prophage insertion	Present	Croucher et al	Sweden	Western Europe	Clade Ia	180	2007	Clade I	16.7437	62.7923
ERR025308	Clade I	csRNA3L	Prophage insertion	Present	Croucher et al	Sweden	Western Europe	Clade Ia	180	1998	Clade I	16.7437	62.7923
ERR025302	Clade I	csRNA3L	Prophage insertion	Present	Croucher et al	Sweden	Western Europe	Clade Ia	180	2001	Clade I	16.7437	62.7923
ERR025301	Clade I	Truncated csRNA3L	Prophage insertion	Present	Croucher et al	Sweden	Western Europe	Clade Ia	180	2000	Clade I	16.7437	62.7923
ERR025323	Clade I	csRNA3L	Prophage insertion	Present	Croucher et al	Sweden	Western Europe	Clade Ia	180	2001	Clade I	16.7437	62.7923
ERR025320	Clade I	csRNA3L	Prophage insertion	Present	Croucher et al	Sweden	Western Europe	Clade Ia	180	2006	Clade I	16.7437	62.7923
ERR025314	Clade I	csRNA3L	Prophage insertion	Present	Croucher et al	Sweden	Western Europe	Clade Ia	180	2000	Clade I	16.7437	62.7923
ERR3601874	Clade I	csRNA3L	Prophage insertion	Present	UKHSA	United Kingdom	Western Europe	Clade Ia	180	2007	NA	-2.86563	54.1239
ERR3602028	Clade I	csRNA3L	Prophage insertion	Present	UKHSA	United Kingdom	Western Europe	Clade Ia	13720	2011	NA	-2.86563	54.1239
ERR3601895	Clade I	csRNA3L	Prophage insertion	Present	UKHSA	United Kingdom	Western Europe	Clade Ia	180	2007	NA	-2.86563	54.1239
ERR3601958	Clade I	csRNA3L	Prophage insertion	Present	UKHSA	United Kingdom	Western Europe	Clade Ia	180	2005	NA	-2.86563	54.1239
ERR046150	Clade I	csRNA3L	Prophage insertion	Present	BIGSDB	United Kingdom	Western Europe	Clade Ia	180	2009	NA	-2.86563	54.1239
ERR596395	Clade I	csRNA3L	Prophage insertion	Present	GPS	United States of America	North America	Clade Ia	180	2012	NA	-112.462	45.6796
ERR3601638	Clade I	csRNA3L	Prophage insertion	Present	UKHSA	United Kingdom	Western Europe	Clade Ia	180	2009	NA	-2.86563	54.1239
ERR3601615	Clade I	csRNA3L	Prophage insertion	Present	UKHSA	United Kingdom	Western Europe	Clade Ia	180	2008	NA	-2.86563	54.1239
ERR3601493	Clade I	csRNA3L	Prophage insertion	Present	UKHSA	United Kingdom	Western Europe	Clade Ia	180	2015	NA	-2.86563	54.1239
ERR3602070	Clade I	csRNA3L	Prophage insertion	Present	UKHSA	United Kingdom	Western Europe	Clade Ia	180	2009	NA	-2.86563	54.1239
ERR3601982	Clade I	csRNA3L	Prophage insertion	Present	UKHSA	United Kingdom	Western Europe	Clade Ia	180	2013	NA	-2.86563	54.1239
ERR3601956	Clade I	csRNA3	Intact	Absent	UKHSA	United Kingdom	Western Europe	Clade Ia	180	2017	NA	-2.86563	54.1239
ERR3601946	Clade I	csRNA3	Prophage insertion	Present	UKHSA	United Kingdom	Western Europe	Clade Ia	180	2014	NA	-2.86563	54.1239
ERR3601950	Clade I	csRNA3L	Prophage insertion	Present	UKHSA	United Kingdom	Western Europe	Clade Ia	180	2013	NA	-2.86563	54.1239
ERR3601712	Clade I	csRNA3L	Prophage insertion	Present	UKHSA	United Kingdom	Western Europe	Clade Ia	180	2018	NA	-2.86563	54.1239
ERR3601997	Clade I	csRNA3L	Prophage insertion	Present	UKHSA	United Kingdom	Western Europe	Clade Ia	180	2007	NA	-2.86563	54.1239
ERR2089361	Clade I	csRNA3L	Prophage insertion	Present	GPS	Brazil	South America	NA	180	2012	NA	-53.0978	-10.7878
ERR3601816	Clade I	csRNA3L	Prophage insertion	Present	UKHSA	United Kingdom	Western Europe	Clade Ia	180	2007	NA	-2.86563	54.1239
ERR3601951	Clade I	csRNA3L	Prophage insertion	Present	UKHSA	United Kingdom	Western Europe	Clade Ia	180	2009	NA	-2.86563	54.1239
ERR3601821	Clade I	csRNA3	Intact	Absent	UKHSA	United Kingdom	Western Europe	Clade Ia	180	2007	NA	-2.86563	54.1239
ERR2090731	Clade I	csRNA3	Intact	Absent	GPS	Israel	Asia	NA	180	2013	NA	35.0044	31.4611
ERR3601718	Clade I	csRNA3L	Prophage insertion	Present	UKHSA	United Kingdom	Western Europe	Clade Ia	180	2014	NA	-2.86563	54.1239
ERR025290	Clade I	csRNA3L	Prophage insertion	Present	Croucher et al	Czech Republic	Eastern Europe	Clade Ia	180	2004	Other	15.3124	49.7334
ERR884330	Clade I	csRNA3L	Prophage insertion	Present	GPS	Poland	Eastern Europe	Clade Ia	180	2009	NA	19.3901	52.1276
ERR3601733	Clade I	csRNA3L	Prophage insertion	Present	UKHSA	United Kingdom	Western Europe	Clade Ia	180	2004	NA	-2.86563	54.1239
SRR6818395	Clade I	csRNA3	Intact	Absent	SPARC/MA	United States of America	North America	Clade Ia	180	2009	NA	-112.462	45.6796
ERR2091022	Clade I	csRNA3	Intact	Absent	GPS	Israel	Asia	NA	180	2006	NA	35.0044	31.4611
ERR2091275	Clade I	csRNA3	Intact	Absent	GPS	Israel	Asia	NA	180	2012	NA	35.0044	31.4611
ERR3602002	Clade I	csRNA3	Intact	Absent	UKHSA	United Kingdom	Western Europe	Clade Ia	180	2009	NA	-2.86563	54.1239
ERR2090863	Clade I	csRNA3	Intact	Absent	GPS	Israel	Asia	NA	180	2014	NA	35.0044	31.4611
ERR2089492	Clade I	csRNA3	Intact	Absent	GPS	Brazil	South America	NA	180	2013	NA	-53.0978	-10.7878
ERR3601850	Clade I	csRNA3L	Prophage insertion	Present	UKHSA	United Kingdom	Western Europe	Clade Ia	180	2009	NA	-2.86563	54.1239
ERR3601758	Clade I	csRNA3L	Prophage insertion	Present	UKHSA	United Kingdom	Western Europe	Clade Ia	180	2009	NA	-2.86563	54.1239
ERR3601498	Clade I	csRNA3L	Prophage insertion	Present	UKHSA	United Kingdom	Western Europe	Clade Ia	180	2016	NA	-2.86563	54.1239
ERR3602065	Clade I	csRNA3L	Prophage insertion	Present	UKHSA	United Kingdom	Western Europe	Clade Ia	180	2007	NA	-2.86563	54.1239
ERR3601743	Clade I	csRNA3	Prophage insertion	Present	UKHSA	United Kingdom	Western Europe	Clade Ia	180	2010	NA	-2.86563	54.1239
ERR3601671	Clade I	csRNA3L	Prophage insertion	Present	UKHSA	United Kingdom	Western Europe	Clade Ia	180	2006	NA	-2.86563	54.1239
ERR3601852	Clade I	csRNA3L	Prophage insertion	Present	UKHSA	United Kingdom	Western Europe	Clade Ia	180	2005	NA	-2.86563	54.1239
ERR044882	Clade I	csRNA3L	Prophage insertion	Present	BIGSDB	United Kingdom	Western Europe	Clade Ia	180	2009	NA	-2.86563	54.1239
ERR3601842	Clade I	csRNA3L	Prophage insertion	Present	UKHSA	United Kingdom	Western Europe	Clade Ia	180	2008	NA	-2.86563	54.1239
ERR3601497	Clade I	csRNA3L	Prophage insertion	Present	UKHSA	United Kingdom	Western Europe	Clade Ia	180	2008	NA	-2.86563	54.1239
ERR3530628	Clade I	csRNA3L	Prophage insertion	Present	UKHSA	United Kingdom	Western Europe	Clade Ia	180	2002	NA	-2.86563	54.1239
ERR3601779	Clade I	csRNA3L	Prophage insertion	Present	UKHSA	United Kingdom	Western Europe	Clade Ia	180	2018	NA	-2.86563	54.1239
ERR3601742	Clade I	csRNA3L	Prophage insertion	Present	UKHSA	United Kingdom	Western Europe	Clade Ia	180	2014	NA	-2.86563	54.1239
ERR3601892	Clade I	csRNA3L	Prophage insertion	Present	UKHSA	United Kingdom	Western Europe	Clade Ia	180	2009	NA	-2.86563	54.1239
ERR3601794	Clade I	csRNA3	Prophage insertion	Present	UKHSA	United Kingdom	Western Europe	Clade Ia	180	2009	NA	-2.86563	54.1239
ERR3601584	Clade I	csRNA3L	Prophage insertion	Present	UKHSA	United Kingdom	Western Europe	Clade Ia	180	2007	NA	-2.86563	54.1239
ERR3602034	Clade I	csRNA3L	Prophage insertion	Present	UKHSA	United Kingdom	Western Europe	Clade Ia	180	2007	NA	-2.86563	54.1239
ERR3601729	Clade I	csRNA3L	Prophage insertion	Present	UKHSA	United Kingdom	Western Europe	Clade Ia	180	2004	NA	-2.86563	54.1239
ERR3601627	Clade I	csRNA3L	Prophage insertion	Present	UKHSA	United Kingdom	Western Europe	Clade Ia	180	2007	NA	-2.86563	54.1239
ERR3601668	Clade I	csRNA3L	Prophage insertion	Present	UKHSA	United Kingdom	Western Europe	Clade Ia	180	2016	NA	-2.86563	54.1239
ERR3601688	Clade I	csRNA3L	Prophage insertion	Present	UKHSA	United Kingdom	Western Europe	Clade Ia	180	2003	NA	-2.86563	54.1239
ERR3601511	Clade I	csRNA3L	Prophage insertion	Present	UKHSA	United Kingdom	Western Europe	Clade Ia	180	2007	NA	-2.86563	54.1239
ERR3601562	Clade I	csRNA3L	Prophage insertion	Present	UKHSA	United Kingdom	Western Europe	Clade Ia	180	2012	NA	-2.86563	54.1239
ERR3601579	Clade I	csRNA3L	Intact	Present	UKHSA	United Kingdom	Western Europe	Clade Ia	180	2010	NA	-2.86563	54.1239
ERR3601500	Clade I	csRNA3L	Prophage insertion	Present	UKHSA	United Kingdom	Western Europe	Clade Ia	180	2003	NA	-2.86563	54.1239
ERR3601831	Clade I	csRNA3L	Prophage insertion	Present	UKHSA	United Kingdom	Western Europe	Clade Ia	180	2005	NA	-2.86563	54.1239
ERR3601981	Clade I	csRNA3L	Prophage insertion	Present	UKHSA	United Kingdom	Western Europe	Failed	180	2009	NA	-2.86563	54.1239
ERR3601726	Clade I	csRNA3L	Prophage insertion	Present	UKHSA	United Kingdom	Western Europe	Clade Ia	180	2004	NA	-2.86563	54.1239
ERR3601543	Clade I	csRNA3	Prophage insertion	Present	UKHSA	United Kingdom	Western Europe	Clade Ia	180	2010	NA	-2.86563	54.1239
ERR3530912	Clade I	csRNA3L	Prophage insertion	Present	UKHSA	United Kingdom	Western Europe	Clade Ia	180	2009	NA	-2.86563	54.1239
ERR3601715	Clade I	csRNA3L	Prophage insertion	Present	UKHSA	United Kingdom	Western Europe	Clade Ia	180	2006	NA	-2.86563	54.1239
ERR3601665	Clade I	csRNA3L	Prophage insertion	Present	UKHSA	United Kingdom	Western Europe	Clade Ia	180	2005	NA	-2.86563	54.1239
ERR3602083	Clade I	csRNA3L	Prophage insertion	Present	UKHSA	United Kingdom	Western Europe	Clade Ia	180	2006	NA	-2.86563	54.1239
ERR3602067	Clade I	csRNA3L	Prophage insertion	Present	UKHSA	United Kingdom	Western Europe	Clade Ia	180	2010	NA	-2.86563	54.1239
ERR3601630	Clade I	csRNA3L	Prophage insertion	Present	UKHSA	United Kingdom	Western Europe	Clade Ia	180	2018	NA	-2.86563	54.1239
ERR3602040	Clade I	csRNA3L	Prophage insertion	Present	UKHSA	United Kingdom	Western Europe	Clade Ia	180	2010	NA	-2.86563	54.1239
ERR3601583	Clade I	csRNA3L	Prophage insertion	Present	UKHSA	United Kingdom	Western Europe	Clade Ia	180	2006	NA	-2.86563	54.1239
FQ312043	Clade I	csRNA3L	Prophage insertion	Present	Croucher et al	Netherlands	Western Europe	Clade Ia	180	2003	Clade I	5.28147	52.1008
ERR3602066	Clade I	csRNA3L	Prophage insertion	Present	UKHSA	United Kingdom	Western Europe	Clade Ia	180	2007	NA	-2.86563	54.1239
ERR3601658	Clade I	csRNA3L	Prophage insertion	Present	UKHSA	United Kingdom	Western Europe	Clade Ia	180	2004	NA	-2.86563	54.1239
ERR3601957	Clade I	csRNA3L	Prophage insertion	Present	UKHSA	United Kingdom	Western Europe	Clade Ia	180	2006	NA	-2.86563	54.1239
ERR3601548	Clade I	csRNA3L	Prophage insertion	Present	UKHSA	United Kingdom	Western Europe	Clade Ia	180	2008	NA	-2.86563	54.1239
ERR3601937	Clade I	csRNA3L	Prophage insertion	Present	UKHSA	United Kingdom	Western Europe	Clade Ia	180	2006	NA	-2.86563	54.1239
ERR3601711	Clade I	csRNA3L	Prophage insertion	Present	UKHSA	United Kingdom	Western Europe	Clade Ia	180	2008	NA	-2.86563	54.1239
ERR3601691	Clade I	csRNA3L	Prophage insertion	Present	UKHSA	United Kingdom	Western Europe	Clade Ia	180	2003	NA	-2.86563	54.1239
ERR3601530	Clade I	csRNA3L	Prophage insertion	Present	UKHSA	United Kingdom	Western Europe	Clade Ia	180	2006	NA	-2.86563	54.1239
ERR3602064	Clade I	csRNA3L	Prophage insertion	Present	UKHSA	United Kingdom	Western Europe	Clade Ia	180	2006	NA	-2.86563	54.1239
ERR3601809	Clade I	csRNA3L	Prophage insertion	Absent	UKHSA	United Kingdom	Western Europe	Clade Ia	180	2008	NA	-2.86563	54.1239
ERR2089472	Clade I	csRNA3L	Prophage insertion	Present	GPS	Brazil	South America	NA	180	2013	NA	-53.0978	-10.7878
ERR3601634	Clade I	csRNA3L	Prophage insertion	Present	UKHSA	United Kingdom	Western Europe	Clade Ia	180	2006	NA	-2.86563	54.1239
ERR3601884	Clade I	csRNA3L	Prophage insertion	Present	UKHSA	United Kingdom	Western Europe	Clade Ia	180	2017	NA	-2.86563	54.1239
ERR3601682	Clade I	csRNA3L	Prophage insertion	Present	UKHSA	United Kingdom	Western Europe	Clade Ia	180	2014	NA	-2.86563	54.1239
ERR1788233	Clade I	csRNA3L	Prophage insertion	Present	GPS	Belarus	Eastern Europe	Clade Ia	180	2013	NA	28.0321	53.5313
ERR3601720	Clade I	Truncated csRNA3L	Prophage insertion	Present	UKHSA	United Kingdom	Western Europe	Clade Ia	180	2008	NA	-2.86563	54.1239
ERR3601764	Clade I	csRNA3L	Prophage insertion	Present	UKHSA	United Kingdom	Western Europe	Clade Ia	180	2012	NA	-2.86563	54.1239
ERR025293	Clade I	csRNA3L	Prophage insertion	Present	Croucher et al	Sweden	Western Europe	Clade Ia	180	1999	Clade I	16.7437	62.7923
ERR3602061	Clade I	csRNA3L	Prophage insertion	Present	UKHSA	United Kingdom	Western Europe	Clade Ia	180	2003	NA	-2.86563	54.1239
ERR3601841	Clade I	csRNA3L	Prophage insertion	Present	UKHSA	United Kingdom	Western Europe	Clade Ia	180	2014	NA	-2.86563	54.1239
ERR3601808	Clade I	csRNA3	Intact	Absent	UKHSA	United Kingdom	Western Europe	Clade Ia	180	2018	NA	-2.86563	54.1239
ERR3601609	Clade I	csRNA3	Intact	Absent	UKHSA	United Kingdom	Western Europe	Clade Ia	180	2013	NA	-2.86563	54.1239
ERR026232	Clade I	Truncated csRNA3L	Prophage insertion	Present	Croucher et al	Spain	Western Europe	Clade Ia	180	1994	Clade I	-3.64755	40.2445
ERR025280	Clade I	csRNA3L	Prophage insertion	Present	Croucher et al	Czech Republic	Eastern Europe	Clade Ia	180	2003	Clade I	15.3124	49.7334
ERR026233	Clade I	csRNA3L	Prophage insertion	Present	Croucher et al	Spain	Western Europe	Clade Ia	180	1994	Clade I	-3.64755	40.2445
ERR026213	Clade I	Truncated csRNA3L	Prophage insertion	Present	Croucher et al	Sweden	Western Europe	Clade Ia	180	1995	Clade I	16.7437	62.7923
ERR025312	Clade I	csRNA3L	Prophage insertion	Present	Croucher et al	Sweden	Western Europe	Clade Ia	180	2000	Clade I	16.7437	62.7923
ERR026245	Clade I	Truncated csRNA3L	Prophage insertion	Present	Croucher et al	Czech Republic	Eastern Europe	Clade Ia	180	2001	Clade I	15.3124	49.7334
ERR026242	Clade I	Truncated csRNA3L	Prophage insertion	Present	Croucher et al	Czech Republic	Eastern Europe	Clade Ia	180	2000	Clade I	15.3124	49.7334
ERR026234	Clade I	Truncated csRNA3L	Prophage insertion	Present	Croucher et al	Czech Republic	Eastern Europe	Clade Ia	180	1997	Clade I	15.3124	49.7334
ERR026241	Clade I	csRNA3L	Prophage insertion	Present	Croucher et al	Czech Republic	Eastern Europe	Clade Ia	180	2003	Clade I	15.3124	49.7334
ERR026239	Clade I	csRNA3L	Prophage insertion	Present	Croucher et al	Czech Republic	Eastern Europe	Clade Ia	180	2003	Clade I	15.3124	49.7334
ERR884356	Clade I	csRNA3L	Prophage insertion	Present	GPS	Poland	Eastern Europe	Clade Ia	180	2010	NA	19.3901	52.1276
ERR3601643	Clade I	csRNA3L	Prophage insertion	Present	UKHSA	United Kingdom	Western Europe	Clade Ia	NOVEL allele. Closest ST:180(SLV)	2006	NA	-2.86563	54.1239
ERR3601597	Clade I	csRNA3L	Prophage insertion	Present	UKHSA	United Kingdom	Western Europe	Clade Ia	180	2003	NA	-2.86563	54.1239
ERR025298	Clade I	csRNA3	Prophage insertion	Absent	Croucher et al	Sweden	Western Europe	Clade Ia	180	1999	Clade I	16.7437	62.7923
ERR3602076	Clade I	csRNA3L	Prophage insertion	Present	UKHSA	United Kingdom	Western Europe	Clade Ia	180	2011	NA	-2.86563	54.1239
ERR3601595	Clade I	csRNA3	Prophage insertion	Present	UKHSA	United Kingdom	Western Europe	Clade Ia	180	2011	NA	-2.86563	54.1239
ERR026222	Clade I	csRNA3	Intact	Absent	Croucher et al	Sweden	Western Europe	Clade Ia	180	1994	Clade I	16.7437	62.7923
ERR3602013	Clade I	csRNA3L	Prophage insertion	Present	UKHSA	United Kingdom	Western Europe	Clade Ia	180	2003	NA	-2.86563	54.1239
ERR3601900	Clade I	csRNA3L	Prophage insertion	Present	UKHSA	United Kingdom	Western Europe	Clade Ia	180	2009	NA	-2.86563	54.1239
ERR3602021	Clade I	csRNA3L	Prophage insertion	Present	UKHSA	United Kingdom	Western Europe	Clade Ia	180	2018	NA	-2.86563	54.1239
ERR3601802	Clade I	csRNA3L	Prophage insertion	Present	UKHSA	United Kingdom	Western Europe	Clade Ia	180	2006	NA	-2.86563	54.1239
ERR3601855	Clade I	csRNA3L	Prophage insertion	Present	UKHSA	United Kingdom	Western Europe	Clade Ia	180	2013	NA	-2.86563	54.1239
ERR3601753	Clade I	csRNA3	Prophage insertion	Present	UKHSA	United Kingdom	Western Europe	Clade Ia	180	2012	NA	-2.86563	54.1239
ERR025286	Clade I	csRNA3L	Prophage insertion	Present	Croucher et al	Czech Republic	Eastern Europe	Clade Ia	180	2000	Clade I	15.3124	49.7334
ERR3601836	Clade I	csRNA3L	Prophage insertion	Present	UKHSA	United Kingdom	Western Europe	Clade Ia	180	2009	NA	-2.86563	54.1239
ERR3602063	Clade I	csRNA3L	Prophage insertion	Present	UKHSA	United Kingdom	Western Europe	Clade Ia	180	2014	NA	-2.86563	54.1239
ERR3601920	Clade I	csRNA3L	Prophage insertion	Present	UKHSA	United Kingdom	Western Europe	Clade Ia	180	2011	NA	-2.86563	54.1239
ERR3601894	Clade I	csRNA3L	Prophage insertion	Present	UKHSA	United Kingdom	Western Europe	Clade Ia	180	2005	NA	-2.86563	54.1239
ERR3601909	Clade I	csRNA3L	Prophage insertion	Present	UKHSA	United Kingdom	Western Europe	Clade Ia	180	2016	NA	-2.86563	54.1239
ERR3601890	Clade I	csRNA3L	Prophage insertion	Present	UKHSA	United Kingdom	Western Europe	Clade Ia	180	2014	NA	-2.86563	54.1239
ERR3601636	Clade I	csRNA3L	Prophage insertion	Present	UKHSA	United Kingdom	Western Europe	Clade Ia	180	2013	NA	-2.86563	54.1239
ERR3601870	Clade I	csRNA3L	Prophage insertion	Present	UKHSA	United Kingdom	Western Europe	Clade Ia	180	2017	NA	-2.86563	54.1239
ERR3601612	Clade I	csRNA3L	Prophage insertion	Present	UKHSA	United Kingdom	Western Europe	Clade Ia	180	2010	NA	-2.86563	54.1239
ERR3601539	Clade I	csRNA3L	Prophage insertion	Present	UKHSA	United Kingdom	Western Europe	Clade Ia	180	2005	NA	-2.86563	54.1239
ERR3602032	Clade I	csRNA3L	Prophage insertion	Present	UKHSA	United Kingdom	Western Europe	Clade Ia	180	2007	NA	-2.86563	54.1239
ERR3601858	Clade I	csRNA3L	Prophage insertion	Present	UKHSA	United Kingdom	Western Europe	Clade Ia	180	2016	NA	-2.86563	54.1239
ERR1788254	Clade I	csRNA3	Intact	Absent	GPS	Belarus	Eastern Europe	Clade Ia	180	2014	NA	28.0321	53.5313
ERR742526	Clade I	csRNA3L	Prophage insertion	Present	GPS	United States of America	North America	Clade Ia	180	2005	NA	-112.462	45.6796
ERR025310	Clade I	csRNA3L	Prophage insertion	Present	Croucher et al	Sweden	Western Europe	Clade Ia	180	2000	Clade I	16.7437	62.7923
ERR025283	Clade I	csRNA3L	Prophage insertion	Present	Croucher et al	Sweden	Western Europe	Clade Ia	180	2001	Clade I	16.7437	62.7923
ERR025315	Clade I	Truncated csRNA3L	Prophage insertion	Present	Croucher et al	Sweden	Western Europe	Clade Ia	180	2001	Clade I	16.7437	62.7923
ERR026237	Clade I	csRNA3L	Prophage insertion	Present	Croucher et al	Czech Republic	Eastern Europe	Clade Ia	180	2002	Clade I	15.3124	49.7334
ERR026246	Clade I	csRNA3L	Prophage insertion	Present	Croucher et al	Czech Republic	Eastern Europe	Clade Ia	180	2003	Clade I	15.3124	49.7334
ERR026226	Clade I	csRNA3L	Prophage insertion	Present	Croucher et al	Czech Republic	Eastern Europe	Clade Ia	180	1998	Clade I	15.3124	49.7334
ERR026240	Clade I	csRNA3L	Prophage insertion	Present	Croucher et al	Czech Republic	Eastern Europe	Clade Ia	180	1995	Clade I	15.3124	49.7334
ERR025284	Clade I	csRNA3L	Prophage insertion	Present	Croucher et al	Czech Republic	Eastern Europe	Clade Ia	180	2002	Clade I	15.3124	49.7334
ERR3601681	Clade I	csRNA3L	Prophage insertion	Present	UKHSA	United Kingdom	Western Europe	Clade Ia	180	2007	NA	-2.86563	54.1239
ERR907830	Clade I	csRNA3L	Prophage insertion	Present	Native American	United States of America	North America	Clade Ia	180	2007	NA	-112.462	45.6796
ERR600244	Clade I	csRNA3L	Prophage insertion	Present	GPS	United States of America	North America	Clade Ia	180	2012	NA	-112.462	45.6796
ERR067989	Clade I	csRNA3L	Prophage insertion	Present	SPARC/MA	United States of America	North America	Clade Ia	180	2004	NA	-112.462	45.6796
ERR876737	Clade I	csRNA3L	Prophage insertion	Present	GPS	Poland	Eastern Europe	Clade Ia	180	2004	NA	19.3901	52.1276
ERR026244	Clade I	csRNA3	Intact	Present	Croucher et al	Czech Republic	Eastern Europe	Clade Ia	180	2003	Clade I	15.3124	49.7334
ERR884413	Clade I	csRNA3L	Prophage insertion	Present	GPS	Poland	Eastern Europe	Clade Ia	180	2012	NA	19.3901	52.1276
ERR876753	Clade I	csRNA3L	Prophage insertion	Present	GPS	Poland	Eastern Europe	Clade Ia	180	2006	NA	19.3901	52.1276
ERR3601556	Clade I	csRNA3	Intact	Absent	UKHSA	United Kingdom	Western Europe	Clade Ia	180	2008	NA	-2.86563	54.1239
ERR907805	Clade I	csRNA3L	Prophage insertion	Present	Native American	United States of America	North America	Clade Ia	180	2007	NA	-112.462	45.6796
ERR3601803	Clade I	csRNA3L	Prophage insertion	Present	UKHSA	United Kingdom	Western Europe	Clade Ia	NOVEL allele. Closest ST:180(SLV)	2003	NA	-2.86563	54.1239
ERR596394	Clade I	csRNA3	Prophage insertion	Present	GPS	United States of America	North America	Clade Ia	180	2012	NA	-112.462	45.6796
ERR907261	Clade I	csRNA3L	Prophage insertion	Present	Native American	United States of America	North America	Clade Ia	180	1999	NA	-112.462	45.6796
ERR662416	Clade I	csRNA3	Intact	Absent	GPS	United States of America	North America	Clade Ia	180	2012	NA	-112.462	45.6796
ERR3601977	Clade I	csRNA3L	Prophage insertion	Present	UKHSA	United Kingdom	Western Europe	Clade Ia	180	2016	NA	-2.86563	54.1239
ERR3601731	Clade I	csRNA3L	Prophage insertion	Present	UKHSA	United Kingdom	Western Europe	Clade Ia	180	2006	NA	-2.86563	54.1239
ERR3601762	Clade I	csRNA3L	Prophage insertion	Present	UKHSA	United Kingdom	Western Europe	Clade Ia	180	2004	NA	-2.86563	54.1239
ERR3601795	Clade I	csRNA3L	Prophage insertion	Present	UKHSA	United Kingdom	Western Europe	Clade Ia	180	2012	NA	-2.86563	54.1239
ERR3601988	Clade I	csRNA3L	Prophage insertion	Present	UKHSA	United Kingdom	Western Europe	Clade Ia	180	2016	NA	-2.86563	54.1239
SRR6817989	Clade I	csRNA3L	Prophage insertion	Present	SPARC/MA	United States of America	North America	Clade Ia	180	2014	NA	-112.462	45.6796
ERR505881	Clade I	csRNA3L	Prophage insertion	Present	GPS	United States of America	North America	Clade Ia	180	2009	NA	-112.462	45.6796
ERR069689	Clade I	csRNA3L	Prophage insertion	Present	SPARC/MA	United States of America	North America	Clade Ia	180	2004	NA	-112.462	45.6796
ERR069748	Clade I	csRNA3L	Prophage insertion	Present	SPARC/MA	United States of America	North America	Clade Ia	180	2001	NA	-112.462	45.6796
ERR433724	Clade I	csRNA3L	Prophage insertion	Present	GPS	United States of America	North America	Clade Ia	180	2009	NA	-112.462	45.6796
ERR025316	Clade I	csRNA3L	Prophage insertion	Present	Croucher et al	Sweden	Western Europe	Clade Ia	180	2001	Clade I	16.7437	62.7923
ERR742658	Clade I	csRNA3L	Prophage insertion	Present	GPS	United States of America	North America	Clade Ia	180	2009	NA	-112.462	45.6796
ERR3601964	Clade I	csRNA3L	Prophage insertion	Present	UKHSA	United Kingdom	Western Europe	Clade Ia	180	2006	NA	-2.86563	54.1239
ERR3601596	Clade I	csRNA3L	Prophage insertion	Present	UKHSA	United Kingdom	Western Europe	Clade Ia	180	2004	NA	-2.86563	54.1239
ERR3601954	Clade I	csRNA3L	Prophage insertion	Present	UKHSA	United Kingdom	Western Europe	Clade Ia	180	2011	NA	-2.86563	54.1239
ERR3601494	Clade I	csRNA3L	Prophage insertion	Present	UKHSA	United Kingdom	Western Europe	Clade Ia	180	2015	NA	-2.86563	54.1239
ERR3601767	Clade I	csRNA3L	Prophage insertion	Present	UKHSA	United Kingdom	Western Europe	Clade Ia	180	2008	NA	-2.86563	54.1239
ERR3602037	Clade I	csRNA3L	Prophage insertion	Present	UKHSA	United Kingdom	Western Europe	Clade Ia	180	2007	NA	-2.86563	54.1239
ERR3601483	Clade I	csRNA3L	Prophage insertion	Present	UKHSA	United Kingdom	Western Europe	Clade Ia	180	2011	NA	-2.86563	54.1239
ERR025289	Clade I	csRNA3	Intact	Absent	Croucher et al	Czech Republic	Eastern Europe	Clade Ia	180	2003	Clade I	15.3124	49.7334
ERR025285	Clade I	csRNA3	Intact	Absent	Croucher et al	Czech Republic	Eastern Europe	Clade Ia	180	2003	Clade I	15.3124	49.7334
ERR884426	Clade I	csRNA3	Intact	Absent	GPS	Poland	Eastern Europe	Clade Ia	180	2012	NA	19.3901	52.1276
ERR026247	Clade I	csRNA3	Intact	Absent	Croucher et al	Czech Republic	Eastern Europe	Clade Ia	180	2000	Clade I	15.3124	49.7334
ERR026238	Clade I	csRNA3	Intact	Absent	Croucher et al	Czech Republic	Eastern Europe	Clade Ia	180	2001	Clade I	15.3124	49.7334
ERR714707	Clade I	csRNA3L	Prophage insertion	Present	GPS	South Africa	Africa	Clade Ia	180	2010	NA	25.0839	-29.0003
ERR026243	Clade I	csRNA3L	Prophage insertion	Present	Croucher et al	Czech Republic	Eastern Europe	Clade Ia	180	2001	Clade I	15.3124	49.7334
ERR3601501	Clade I	csRNA3L	Prophage insertion	Present	UKHSA	United Kingdom	Western Europe	Clade Ia	180	2017	NA	-2.86563	54.1239
ERR3601580	Clade I	csRNA3L	Prophage insertion	Present	UKHSA	United Kingdom	Western Europe	Clade Ia	180	2009	NA	-2.86563	54.1239
ERR3601837	Clade I	csRNA3L	Prophage insertion	Present	UKHSA	United Kingdom	Western Europe	Clade Ia	180	2018	NA	-2.86563	54.1239
ERR3601675	Clade I	csRNA3L	Prophage insertion	Present	UKHSA	United Kingdom	Western Europe	Clade Ia	180	2004	NA	-2.86563	54.1239
ERR3601734	Clade I	csRNA3L	Prophage insertion	Present	UKHSA	United Kingdom	Western Europe	Clade Ia	180	2003	NA	-2.86563	54.1239
ERR3601531	Clade I	csRNA3L	Prophage insertion	Present	UKHSA	United Kingdom	Western Europe	Clade Ia	180	2009	NA	-2.86563	54.1239
ERR046102	Clade I	csRNA3L	Prophage insertion	Present	BIGSDB	United Kingdom	Western Europe	Clade Ia	180	2009	NA	-2.86563	54.1239
ERR3601899	Clade I	csRNA3L	Prophage insertion	Present	UKHSA	United Kingdom	Western Europe	Clade Ia	180	2009	NA	-2.86563	54.1239
ERR3601772	Clade I	csRNA3L	Prophage insertion	Present	UKHSA	United Kingdom	Western Europe	Clade Ia	180	2008	NA	-2.86563	54.1239
ERR3601492	Clade I	csRNA3L	Intact	Present	UKHSA	United Kingdom	Western Europe	Clade Ia	180	2012	NA	-2.86563	54.1239
ERR3601552	Clade I	csRNA3L	Prophage insertion	Present	UKHSA	United Kingdom	Western Europe	Clade Ia	180	2011	NA	-2.86563	54.1239
ERR3601914	Clade I	csRNA3L	Prophage insertion	Present	UKHSA	United Kingdom	Western Europe	Clade Ia	180	2003	NA	-2.86563	54.1239
ERR3601989	Clade I	csRNA3L	Prophage insertion	Present	UKHSA	United Kingdom	Western Europe	Clade Ia	180	2016	NA	-2.86563	54.1239
ERR3601952	Clade I	csRNA3L	Prophage insertion	Present	UKHSA	United Kingdom	Western Europe	Clade Ia	180	2011	NA	-2.86563	54.1239
ERR044929	Clade I	csRNA3L	Prophage insertion	Present	BIGSDB	United Kingdom	Western Europe	Clade Ia	180	2009	NA	-2.86563	54.1239
ERR3601546	Clade I	csRNA3L	Prophage insertion	Present	UKHSA	United Kingdom	Western Europe	Clade Ia	180	2003	NA	-2.86563	54.1239
ERR3601513	Clade I	Truncated csRNA3L	Prophage insertion	Present	UKHSA	United Kingdom	Western Europe	Clade Ia	180	2015	NA	-2.86563	54.1239
CACH01	Clade I	csRNA3L	Prophage insertion	Present	Croucher et al	United Kingdom	Western Europe	Clade Ia	180	2002	Clade I	-2.86563	54.1239
FQ312044	Clade I	csRNA3L	Prophage insertion	Present	Croucher et al	United Kingdom	Western Europe	Clade Ia	180	1999	Clade I	-2.86563	54.1239
FQ312041	Clade I	csRNA3L	Prophage insertion	Present	Croucher et al	United Kingdom	Western Europe	Clade Ia	180	1999	Clade I	-2.86563	54.1239
ERR3602022	Clade I	csRNA3L	Prophage insertion	Present	UKHSA	United Kingdom	Western Europe	Clade Ia	180	2004	NA	-2.86563	54.1239
ERR3602049	Clade I	csRNA3L	Prophage insertion	Present	UKHSA	United Kingdom	Western Europe	Clade Ia	180	2007	NA	-2.86563	54.1239
ERR3601709	Clade I	csRNA3L	Prophage insertion	Present	UKHSA	United Kingdom	Western Europe	Clade Ia	180	2004	NA	-2.86563	54.1239
ERR3601970	Clade I	csRNA3L	Prophage insertion	Present	UKHSA	United Kingdom	Western Europe	Clade Ia	180	2011	NA	-2.86563	54.1239
ERR3601661	Clade I	csRNA3L	Prophage insertion	Present	UKHSA	United Kingdom	Western Europe	Clade Ia	180	2008	NA	-2.86563	54.1239
ERR026216	Clade I	csRNA3L	Prophage insertion	Present	Croucher et al	United States of America	North America	Clade Ia	180	1994	Clade I	-112.462	45.6796
ERR742543	Clade I	csRNA3L	Prophage insertion	Present	GPS	United States of America	North America	Clade Ia	180	2008	NA	-112.462	45.6796
ERR129212	Clade I	csRNA3L	Prophage insertion	Present	SPARC/MA	United States of America	North America	Clade Ia	180	2007	NA	-112.462	45.6796
ERR3601872	Clade I	csRNA3	Intact	Absent	UKHSA	United Kingdom	Western Europe	Clade Ia	180	2010	NA	-2.86563	54.1239
ERR3601667	Clade I	csRNA3	Intact	Absent	UKHSA	United Kingdom	Western Europe	Clade Ia	180	2017	NA	-2.86563	54.1239
ERR045405	Clade I	csRNA3	Intact	Absent	BIGSDB	United Kingdom	Western Europe	Clade Ia	180	2009	NA	-2.86563	54.1239
ERR067983	Clade I	csRNA3	Intact	Absent	SPARC/MA	United States of America	North America	Clade Ia	180	2004	NA	-112.462	45.6796
ERR742533	Clade I	csRNA3L	Prophage insertion	Present	GPS	United States of America	North America	Clade Ia	180	2001	NA	-112.462	45.6796
ERR025297	Clade I	Truncated csRNA3L	Prophage insertion	Present	Croucher et al	Sweden	Western Europe	Clade Ia	180	1999	Clade I	16.7437	62.7923
ERR3601807	Clade I	csRNA3L	Prophage insertion	Present	UKHSA	United Kingdom	Western Europe	Clade Ia	180	2018	NA	-2.86563	54.1239
ERR3601672	Clade I	csRNA3L	Prophage insertion	Present	UKHSA	United Kingdom	Western Europe	Clade Ia	180	2010	NA	-2.86563	54.1239
ERR3601822	Clade I	csRNA3L	Prophage insertion	Present	UKHSA	United Kingdom	Western Europe	Clade Ia	180	2009	NA	-2.86563	54.1239
ERR730767	Clade I	csRNA3L	Prophage insertion	Present	GPS	South Africa	Africa	Clade Ia	180	2010	NA	25.0839	-29.0003
ERR600352	Clade I	csRNA3L	Prophage insertion	Present	GPS	South Africa	Africa	Clade Ia	180	2007	NA	25.0839	-29.0003
ERR568628	Clade I	csRNA3L	Prophage insertion	Present	GPS	South Africa	Africa	Clade Ia	180	2005	NA	25.0839	-29.0003
ERR490761	Clade I	csRNA3L	Prophage insertion	Present	GPS	South Africa	Africa	Clade Ia	180	2012	NA	25.0839	-29.0003
ERR1066375	Clade I	csRNA3L	Prophage insertion	Present	GPS	South Africa	Africa	Clade Ia	180	2014	NA	25.0839	-29.0003
ERR1214707	Clade I	csRNA3L	Prophage insertion	Present	GPS	South Africa	Africa	Clade Ia	180	2014	NA	25.0839	-29.0003
ERR1066160	Clade I	csRNA3	Prophage insertion	Present	GPS	South Africa	Africa	Clade Ia	180	2010	NA	25.0839	-29.0003
ERR600380	Clade I	csRNA3	Prophage insertion	Present	GPS	South Africa	Africa	Clade Ia	180	2007	NA	25.0839	-29.0003
ERR3601960	Clade I	csRNA3L	Prophage insertion	Present	UKHSA	United Kingdom	Western Europe	Clade Ia	180	2015	NA	-2.86563	54.1239
ERR1422679	Clade I	csRNA3	Intact	Absent	GPS	United States of America	North America	Clade Ia	180	2009	NA	-112.462	45.6796
ERR069750	Clade I	csRNA3	Intact	Absent	SPARC/MA	United States of America	North America	Clade Ia	180	2001	NA	-112.462	45.6796
ERR662345	Clade I	csRNA3	Intact	Absent	GPS	United States of America	North America	Clade Ia	180	2012	NA	-112.462	45.6796
ERR3601707	Clade I	csRNA3	Intact	Absent	UKHSA	United Kingdom	Western Europe	Clade Ia	180	2011	NA	-2.86563	54.1239
SRR6817889	Clade I	csRNA3	Intact	Absent	SPARC/MA	United States of America	North America	Clade Ia	180	2011	NA	-112.462	45.6796
ERR069716	Clade I	csRNA3	Intact	Absent	SPARC/MA	United States of America	North America	Clade Ia	180	2004	NA	-112.462	45.6796
ERR068006	Clade I	csRNA3	Intact	Absent	SPARC/MA	United States of America	North America	Clade Ia	180	2004	NA	-112.462	45.6796
ERR1422653	Clade I	csRNA3	Intact	Absent	GPS	United States of America	North America	Clade Ia	180	2009	NA	-112.462	45.6796
ERR600091	Clade I	csRNA3	Intact	Absent	GPS	United States of America	North America	Clade Ia	180	2009	NA	-112.462	45.6796
ERR3601833	Clade I	csRNA3	Intact	Absent	UKHSA	United Kingdom	Western Europe	Clade Ia	180	2013	NA	-2.86563	54.1239
ERR2091235	Clade I	csRNA3	Intact	Absent	GPS	Israel	Asia	NA	180	2011	NA	35.0044	31.4611
ERR1422389	Clade I	csRNA3	Intact	Absent	GPS	Qatar	Asia	Clade Ia	180	2014	NA	51.1848	25.306
ERR3602058	Clade I	csRNA3	Intact	Absent	UKHSA	United Kingdom	Western Europe	Clade Ia	180	2008	NA	-2.86563	54.1239
ERR3601856	Clade I	csRNA3	Intact	Absent	UKHSA	United Kingdom	Western Europe	Clade Ia	NOVEL allele. Closest ST:180(SLV)	2011	NA	-2.86563	54.1239
ERR3601598	Clade I	csRNA3	Intact	Absent	UKHSA	United Kingdom	Western Europe	Clade Ia	180	2014	NA	-2.86563	54.1239
ERR3602051	Clade I	csRNA3	Intact	Absent	UKHSA	United Kingdom	Western Europe	Clade Ia	180	2006	NA	-2.86563	54.1239
ERR3601514	Clade I	csRNA3	Intact	Absent	UKHSA	United Kingdom	Western Europe	Clade Ia	180	2012	NA	-2.86563	54.1239
ERR3601929	Clade I	csRNA3	Intact	Absent	UKHSA	United Kingdom	Western Europe	Clade Ia	180	2014	NA	-2.86563	54.1239
ERR3602042	Clade I	csRNA3	Intact	Absent	UKHSA	United Kingdom	Western Europe	Clade Ia	180	2016	NA	-2.86563	54.1239
ERR3601722	Clade I	csRNA3	Intact	Absent	UKHSA	United Kingdom	Western Europe	Clade Ia	180	2010	NA	-2.86563	54.1239
SRR6818256	Clade I	csRNA3	Intact	Absent	SPARC/MA	United States of America	North America	Clade Ia	180	2011	NA	-112.462	45.6796
ERR662337	Clade I	csRNA3	Intact	Absent	GPS	United States of America	North America	Clade Ia	180	2012	NA	-112.462	45.6796
ERR434003	Clade I	csRNA3	Intact	Absent	GPS	United States of America	North America	Clade Ia	180	2009	NA	-112.462	45.6796
ERR505837	Clade I	csRNA3	Intact	Absent	GPS	United States of America	North America	Clade Ia	180	1999	NA	-112.462	45.6796
ERR1422377	Clade I	csRNA3	Intact	Absent	GPS	Qatar	Asia	Clade Ia	180	2012	NA	51.1848	25.306
ERR3601963	Clade I	csRNA3	Intact	Absent	UKHSA	United Kingdom	Western Europe	Clade Ia	180	2010	NA	-2.86563	54.1239
ERR3601750	Clade I	csRNA3	Intact	Absent	UKHSA	United Kingdom	Western Europe	Clade Ia	180	2005	NA	-2.86563	54.1239
ERR3601542	Clade I	csRNA3	Intact	Absent	UKHSA	United Kingdom	Western Europe	Clade Ia	180	2008	NA	-2.86563	54.1239
SRR6818208	Clade I	csRNA3	Intact	Absent	SPARC/MA	United States of America	North America	Clade Ia	180	2011	NA	-112.462	45.6796
ERR742651	Clade I	csRNA3	Intact	Absent	GPS	United States of America	North America	Clade Ia	180	2009	NA	-112.462	45.6796
ERR600095	Clade I	csRNA3	Intact	Absent	GPS	United States of America	North America	Clade Ia	180	2009	NA	-112.462	45.6796
ERR742646	Clade I	csRNA3	Intact	Absent	GPS	United States of America	North America	Clade Ia	180	2009	NA	-112.462	45.6796
ERR742594	Clade I	csRNA3	Intact	Absent	GPS	United States of America	North America	Clade Ia	180	2002	NA	-112.462	45.6796
ERR662406	Clade I	csRNA3	Intact	Absent	GPS	United States of America	North America	Clade Ia	180	2012	NA	-112.462	45.6796
ERR742608	Clade I	csRNA3	Intact	Absent	GPS	United States of America	North America	Clade Ia	180	2009	NA	-112.462	45.6796
ERR1202579	Clade I	csRNA3	Intact	Absent	GPS	United States of America	North America	Clade Ia	180	2009	NA	-112.462	45.6796
ERR1202571	Clade I	csRNA3	Intact	Absent	GPS	United States of America	North America	Clade Ia	180	2009	NA	-112.462	45.6796
ERR742509	Clade I	csRNA3	Intact	Absent	GPS	United States of America	North America	Clade Ia	180	2008	NA	-112.462	45.6796
ERR742564	Clade I	csRNA3	Intact	Absent	GPS	United States of America	North America	Clade Ia	180	2001	NA	-112.462	45.6796
ERR425473	Clade I	csRNA3	Intact	Absent	GPS	United States of America	North America	Clade Ia	180	2009	NA	-112.462	45.6796
ERR907512	Clade I	csRNA3	Intact	Absent	Native American	United States of America	North America	Clade Ia	180	2006	NA	-112.462	45.6796
ERR742633	Clade I	csRNA3	Intact	Absent	GPS	United States of America	North America	NA	12734	2009	NA	-112.462	45.6796
ERR662324	Clade I	csRNA3	Intact	Absent	GPS	United States of America	North America	Clade Ia	10768	2012	NA	-112.462	45.6796
ERR3601759	Clade I	csRNA3	Intact	Absent	UKHSA	United Kingdom	Western Europe	Clade Ia	180	2017	NA	-2.86563	54.1239
ERR505890	Clade I	csRNA3	Intact	Absent	GPS	United States of America	North America	Clade Ia	180	2009	NA	-112.462	45.6796
ERR742339	Clade I	csRNA3	Intact	Absent	GPS	United States of America	North America	Clade Ia	180	2012	NA	-112.462	45.6796
ERR742492	Clade I	csRNA3	Intact	Absent	GPS	United States of America	North America	Clade Ia	180	2006	NA	-112.462	45.6796
ERR505988	Clade I	csRNA3	Intact	Absent	GPS	United States of America	North America	Clade Ia	180	2009	NA	-112.462	45.6796
ERR751100	Clade I	csRNA3	Intact	Absent	GPS	Trinidad and Tobago	South America	Clade Ia	180	NA	NA	-61.2657	10.4574
ERR2091024	Clade I	csRNA3	Intact	Absent	GPS	Israel	Asia	NA	180	2007	NA	35.0044	31.4611
ERR3602033	Clade I	csRNA3	Intact	Absent	UKHSA	United Kingdom	Western Europe	Clade Ia	180	2015	NA	-2.86563	54.1239
ERR3601697	Clade I	csRNA3	Intact	Absent	UKHSA	United Kingdom	Western Europe	Clade Ia	180	2009	NA	-2.86563	54.1239
ERR3601971	Clade I	csRNA3	Intact	Absent	UKHSA	United Kingdom	Western Europe	Clade Ia	180	2012	NA	-2.86563	54.1239
ERR3601775	Clade I	csRNA3	Intact	Absent	UKHSA	United Kingdom	Western Europe	Clade Ia	180	2006	NA	-2.86563	54.1239
ERR3601701	Clade I	csRNA3	Intact	Absent	UKHSA	United Kingdom	Western Europe	Clade Ia	180	2009	NA	-2.86563	54.1239
ERR3601961	Clade I	csRNA3	Intact	Absent	UKHSA	United Kingdom	Western Europe	Clade Ia	180	2018	NA	-2.86563	54.1239
ERR3601967	Clade I	csRNA3	Intact	Absent	UKHSA	United Kingdom	Western Europe	Clade Ia	180	2016	NA	-2.86563	54.1239
ERR3601995	Clade I	csRNA3	Intact	Absent	UKHSA	United Kingdom	Western Europe	Clade Ia	180	2003	NA	-2.86563	54.1239
ERR3601544	Clade I	csRNA3	Intact	Absent	UKHSA	United Kingdom	Western Europe	Clade Ia	180	2008	NA	-2.86563	54.1239
ERR3531049	Clade I	csRNA3	Intact	Absent	UKHSA	United Kingdom	Western Europe	Clade Ia	180	2016	NA	-2.86563	54.1239
ERR3601655	Clade I	csRNA3	Intact	Absent	UKHSA	United Kingdom	Western Europe	Clade Ia	180	2017	NA	-2.86563	54.1239
ERR3601915	Clade I	csRNA3	Intact	Absent	UKHSA	United Kingdom	Western Europe	Clade Ia	180	2009	NA	-2.86563	54.1239
ERR3602050	Clade I	csRNA3	Intact	Absent	UKHSA	United Kingdom	Western Europe	Clade Ia	180	2011	NA	-2.86563	54.1239
ERR3601747	Clade I	csRNA3	Intact	Absent	UKHSA	United Kingdom	Western Europe	Clade Ia	180	2015	NA	-2.86563	54.1239
ERR3601553	Clade I	csRNA3	Intact	Absent	UKHSA	United Kingdom	Western Europe	Clade Ia	180	2016	NA	-2.86563	54.1239
ERR3602016	Clade I	csRNA3	Intact	Absent	UKHSA	United Kingdom	Western Europe	Clade Ia	180	2016	NA	-2.86563	54.1239
ERR3601674	Clade I	csRNA3	Intact	Absent	UKHSA	United Kingdom	Western Europe	Clade Ia	180	2010	NA	-2.86563	54.1239
ERR3601738	Clade I	csRNA3	Intact	Absent	UKHSA	United Kingdom	Western Europe	Clade Ia	180	2011	NA	-2.86563	54.1239
ERR3601618	Clade I	csRNA3	Intact	Absent	UKHSA	United Kingdom	Western Europe	Clade Ia	180	2009	NA	-2.86563	54.1239
ERR3601815	Clade I	csRNA3	Intact	Absent	UKHSA	United Kingdom	Western Europe	Clade Ia	180	2010	NA	-2.86563	54.1239
ERR3601614	Clade I	csRNA3	Intact	Absent	UKHSA	United Kingdom	Western Europe	Clade Ia	180	2010	NA	-2.86563	54.1239
ERR3601569	Clade I	csRNA3	Intact	Absent	UKHSA	United Kingdom	Western Europe	Clade Ia	180	2012	NA	-2.86563	54.1239
ERR3601571	Clade I	csRNA3	Intact	Absent	UKHSA	United Kingdom	Western Europe	Clade Ia	180	2017	NA	-2.86563	54.1239
ERR3601538	Clade I	csRNA3	Intact	Absent	UKHSA	United Kingdom	Western Europe	Clade Ia	180	2015	NA	-2.86563	54.1239
ERR3602004	Clade I	csRNA3	Intact	Absent	UKHSA	United Kingdom	Western Europe	Clade Ia	180	2011	NA	-2.86563	54.1239
ERR1453660	Clade I	csRNA3	Intact	Absent	GPS	China	Asia	Clade Ia	180	2011	NA	103.819	36.5618
ERR3601893	Clade I	csRNA3	Intact	Absent	UKHSA	United Kingdom	Western Europe	Clade Ia	180	2015	NA	-2.86563	54.1239
ERR3602069	Clade I	csRNA3	Intact	Absent	UKHSA	United Kingdom	Western Europe	Failed	180	2014	NA	-2.86563	54.1239
ERR3601881	Clade I	csRNA3L	Prophage insertion	Present	UKHSA	United Kingdom	Western Europe	Clade Ia	180	2014	NA	-2.86563	54.1239
ERR2090687	Clade I	csRNA3	Intact	Absent	GPS	Israel	Asia	NA	180	2012	NA	35.0044	31.4611
ERR3601489	Clade I	csRNA3	Intact	Absent	UKHSA	United Kingdom	Western Europe	Clade Ia	180	2016	NA	-2.86563	54.1239
ERR2090886	Clade I	csRNA3	Intact	Absent	GPS	Israel	Asia	NA	180	2005	NA	35.0044	31.4611
ERR2091250	Clade I	csRNA3	Intact	Absent	GPS	Israel	Asia	NA	180	2012	NA	35.0044	31.4611
ERR2091245	Clade I	csRNA3	Intact	Absent	GPS	Israel	Asia	NA	180	2011	NA	35.0044	31.4611
ERR2090572	Clade I	csRNA3	Intact	Absent	GPS	Israel	Asia	NA	180	2010	NA	35.0044	31.4611
ERR2090741	Clade I	csRNA3	Intact	Absent	GPS	Israel	Asia	NA	180	2013	NA	35.0044	31.4611
ERR3602082	Clade I	csRNA3	Intact	Absent	UKHSA	United Kingdom	Western Europe	Clade Ia	180	2017	NA	-2.86563	54.1239
ERR3601854	Clade I	csRNA3	Intact	Absent	UKHSA	United Kingdom	Western Europe	Clade Ia	180	2011	NA	-2.86563	54.1239
ERR3601936	Clade I	csRNA3	Intact	Absent	UKHSA	United Kingdom	Western Europe	Clade Ia	180	2006	NA	-2.86563	54.1239
ERR2090812	Clade I	csRNA3	Intact	Absent	GPS	Israel	Asia	NA	180	2013	NA	35.0044	31.4611
ERR2090547	Clade I	csRNA3	Intact	Absent	GPS	Israel	Asia	NA	180	2010	NA	35.0044	31.4611
ERR3601991	Clade I	csRNA3	Intact	Absent	UKHSA	United Kingdom	Western Europe	Clade Ia	180	2018	NA	-2.86563	54.1239
ERR2090800	Clade I	csRNA3	Intact	Absent	GPS	Israel	Asia	NA	180	2014	NA	35.0044	31.4611
ERR2091072	Clade I	csRNA3L	Prophage insertion	Present	GPS	Israel	Asia	NA	180	2007	NA	35.0044	31.4611
ERR2090983	Clade I	csRNA3	Intact	Absent	GPS	Israel	Asia	NA	180	2006	NA	35.0044	31.4611
ERR3601839	Clade I	csRNA3L	Prophage insertion	Present	UKHSA	United Kingdom	Western Europe	Clade Ia	180	2008	NA	-2.86563	54.1239
ERR3601680	Clade I	csRNA3L	Prophage insertion	Present	UKHSA	United Kingdom	Western Europe	Clade Ia	180	2004	NA	-2.86563	54.1239
ERR1788119	Clade I	csRNA3L	Prophage insertion	Present	GPS	New Zealand	Asia	Clade Ia	180	2014	NA	171.485	-41.8111
ERR3602081	Clade I	csRNA3L	Prophage insertion	Present	UKHSA	United Kingdom	Western Europe	Clade Ia	180	2004	NA	-2.86563	54.1239
ERR3601862	Clade I	csRNA3L	Prophage insertion	Present	UKHSA	United Kingdom	Western Europe	Clade Ia	180	2005	NA	-2.86563	54.1239
ERR742341	Clade I	csRNA3L	Prophage insertion	Present	GPS	United States of America	North America	Clade Ia	180	2012	NA	-112.462	45.6796
ERR1202569	Clade I	csRNA3L	Prophage insertion	Present	GPS	United States of America	North America	Clade Ia	180	2009	NA	-112.462	45.6796
ERR600270	Clade I	csRNA3L	Prophage insertion	Present	GPS	United States of America	North America	Clade Ia	180	2012	NA	-112.462	45.6796
ERR662438	Clade I	csRNA3	Intact	Absent	GPS	United States of America	North America	Clade Ia	180	2012	NA	-112.462	45.6796
ERR3601860	Clade I	csRNA3L	Prophage insertion	Present	UKHSA	United Kingdom	Western Europe	Clade Ia	180	2004	NA	-2.86563	54.1239
ERR3530705	Clade I	csRNA3L	Prophage insertion	Present	UKHSA	United Kingdom	Western Europe	Clade Ia	180	2009	NA	-2.86563	54.1239
ERR3530561	Clade I	csRNA3L	Prophage insertion	Present	UKHSA	United Kingdom	Western Europe	Clade Ia	180	2009	NA	-2.86563	54.1239
ERR3601603	Clade I	csRNA3L	Prophage insertion	Present	UKHSA	United Kingdom	Western Europe	Clade Ia	180	2013	NA	-2.86563	54.1239
ERR433965	Clade I	csRNA3L	Prophage insertion	Present	GPS	United States of America	North America	Clade Ia	180	1999	NA	-112.462	45.6796
ERR3601861	Clade I	csRNA3L	Prophage insertion	Present	UKHSA	United Kingdom	Western Europe	Clade Ia	180	2006	NA	-2.86563	54.1239
ERR884440	Clade I	csRNA3L	Prophage insertion	Present	GPS	Poland	Eastern Europe	Clade Ia	180	2012	NA	19.3901	52.1276
ERR884304	Clade I	csRNA3	Intact	Absent	GPS	Poland	Eastern Europe	Clade Ia	180	2008	NA	19.3901	52.1276
ERR3601962	Clade I	csRNA3L	Prophage insertion	Present	UKHSA	United Kingdom	Western Europe	Clade Ia	180	2003	NA	-2.86563	54.1239
ERR751166	Clade I	csRNA3L	Prophage insertion	Present	GPS	Trinidad and Tobago	South America	Clade Ia	180	NA	NA	-61.2657	10.4574
ERR069832	Clade I	csRNA3L	Prophage insertion	Present	SPARC/MA	United States of America	North America	Clade Ia	180	2001	NA	-112.462	45.6796
ERR505792	Clade I	csRNA3L	Prophage insertion	Present	GPS	United States of America	North America	Clade Ia	10179	2009	NA	-112.462	45.6796
ERR3601592	Clade I	csRNA3L	Prophage insertion	Present	UKHSA	United Kingdom	Western Europe	Clade Ia	180	2008	NA	-2.86563	54.1239
ERR026230	Clade I	csRNA3L	Prophage insertion	Present	Croucher et al	United Kingdom	Western Europe	Clade Ia	180	1994	Clade I	-2.86563	54.1239
ERR3601824	Clade I	csRNA3L	Prophage insertion	Present	UKHSA	United Kingdom	Western Europe	Clade Ia	180	2003	NA	-2.86563	54.1239
ERR3601482	Clade I	csRNA3L	Prophage insertion	Present	UKHSA	United Kingdom	Western Europe	Clade Ia	180	2010	NA	-2.86563	54.1239
ERR3601979	Clade I	csRNA3L	Prophage insertion	Present	UKHSA	United Kingdom	Western Europe	Clade Ia	180	2008	NA	-2.86563	54.1239
ERR3601832	Clade I	csRNA3L	Prophage insertion	Present	UKHSA	United Kingdom	Western Europe	Clade Ia	180	2005	NA	-2.86563	54.1239
ERR3601897	Clade I	csRNA3L	Prophage insertion	Present	UKHSA	United Kingdom	Western Europe	Clade Ia	180	2014	NA	-2.86563	54.1239
ERR3601576	Clade I	csRNA3L	Prophage insertion	Present	UKHSA	United Kingdom	Western Europe	Clade Ia	180	2018	NA	-2.86563	54.1239
ERR3601875	Clade I	csRNA3L	Prophage insertion	Present	UKHSA	United Kingdom	Western Europe	Clade Ia	180	2008	NA	-2.86563	54.1239
ERR3601719	Clade I	csRNA3L	Prophage insertion	Present	UKHSA	United Kingdom	Western Europe	Clade Ia	180	2012	NA	-2.86563	54.1239
ERR3601916	Clade I	csRNA3L	Prophage insertion	Present	UKHSA	United Kingdom	Western Europe	Clade Ia	180	2014	NA	-2.86563	54.1239
ERR3601646	Clade I	csRNA3L	Prophage insertion	Present	UKHSA	United Kingdom	Western Europe	Clade Ia	180	2013	NA	-2.86563	54.1239
ERR3601773	Clade I	csRNA3L	Prophage insertion	Present	UKHSA	United Kingdom	Western Europe	Clade Ia	180	2010	NA	-2.86563	54.1239
ERR3601905	Clade I	csRNA3L	Prophage insertion	Present	UKHSA	United Kingdom	Western Europe	Clade Ia	180	2016	NA	-2.86563	54.1239
ERR3601805	Clade I	csRNA3L	Prophage insertion	Present	UKHSA	United Kingdom	Western Europe	Clade Ia	180	2006	NA	-2.86563	54.1239
ERR3602012	Clade I	csRNA3L	Prophage insertion	Present	UKHSA	United Kingdom	Western Europe	Clade Ia	180	2008	NA	-2.86563	54.1239
ERR3601771	Clade I	csRNA3L	Prophage insertion	Present	UKHSA	United Kingdom	Western Europe	Clade Ia	180	2003	NA	-2.86563	54.1239
ERR3601564	Clade I	csRNA3L	Prophage insertion	Present	UKHSA	United Kingdom	Western Europe	Clade Ia	180	2003	NA	-2.86563	54.1239
ERR3601843	Clade I	csRNA3L	Prophage insertion	Present	UKHSA	United Kingdom	Western Europe	Clade Ia	180	2003	NA	-2.86563	54.1239
ERR3601664	Clade I	csRNA3L	Prophage insertion	Present	UKHSA	United Kingdom	Western Europe	Clade Ia	180	2014	NA	-2.86563	54.1239
ERR3601811	Clade I	csRNA3L	Prophage insertion	Present	UKHSA	United Kingdom	Western Europe	Clade Ia	180	2003	NA	-2.86563	54.1239
ERR3601669	Clade I	csRNA3L	Prophage insertion	Present	UKHSA	United Kingdom	Western Europe	Clade Ia	NOVEL allele. Closest ST:180(SLV)	2017	NA	-2.86563	54.1239
ERR3601944	Clade I	csRNA3L	Prophage insertion	Present	UKHSA	United Kingdom	Western Europe	Clade Ia	180	2018	NA	-2.86563	54.1239
ERR3601572	Clade I	csRNA3L	Prophage insertion	Present	UKHSA	United Kingdom	Western Europe	Clade Ia	180	2018	NA	-2.86563	54.1239
ERR3602060	Clade I	csRNA3L	Prophage insertion	Present	UKHSA	United Kingdom	Western Europe	Clade Ia	180	2018	NA	-2.86563	54.1239
ERR3601922	Clade I	csRNA3L	Prophage insertion	Present	UKHSA	United Kingdom	Western Europe	Clade Ia	180	2013	NA	-2.86563	54.1239
ERR3601835	Clade I	csRNA3L	Prophage insertion	Present	UKHSA	United Kingdom	Western Europe	Clade Ia	180	2006	NA	-2.86563	54.1239
ERR907315	Clade I	csRNA3L	Prophage insertion	Present	Native American	United States of America	North America	Clade Ia	180	2010	NA	-112.462	45.6796
ERR3601499	Clade I	csRNA3L	Prophage insertion	Present	UKHSA	United Kingdom	Western Europe	Clade Ia	180	2015	NA	-2.86563	54.1239
ERR3601533	Clade I	csRNA3L	Prophage insertion	Present	UKHSA	United Kingdom	Western Europe	Clade Ia	180	2008	NA	-2.86563	54.1239
ERR3601508	Clade I	csRNA3L	Prophage insertion	Present	UKHSA	United Kingdom	Western Europe	Clade Ia	180	2006	NA	-2.86563	54.1239
ERR3601679	Clade I	csRNA3L	Prophage insertion	Present	UKHSA	United Kingdom	Western Europe	Clade Ia	180	2003	NA	-2.86563	54.1239
ERR3601566	Clade I	csRNA3L	Prophage insertion	Present	UKHSA	United Kingdom	Western Europe	Clade Ia	180	2005	NA	-2.86563	54.1239
ERR3602054	Clade I	csRNA3L	Prophage insertion	Present	UKHSA	United Kingdom	Western Europe	Clade Ia	180	2016	NA	-2.86563	54.1239
ERR3601921	Clade I	csRNA3L	Prophage insertion	Present	UKHSA	United Kingdom	Western Europe	Clade Ia	180	2004	NA	-2.86563	54.1239
ERR3601813	Clade I	csRNA3L	Prophage insertion	Present	UKHSA	United Kingdom	Western Europe	Clade Ia	180	2005	NA	-2.86563	54.1239
FQ312027	Clade I	csRNA3L	Prophage insertion	Present	Croucher et al	United Kingdom	Western Europe	NA	180	NA	NA	-2.86563	54.1239
ERR025287	Clade I	Truncated csRNA3L	Prophage insertion	Present	Croucher et al	Czech Republic	Eastern Europe	Clade Ia	180	2001	Clade I	15.3124	49.7334
ERR925056	Clade I	csRNA3L	Prophage insertion	Present	GPS	South Africa	Africa	Clade Ia	180	2009	NA	25.0839	-29.0003
ERR1065297	Clade I	csRNA3L	Prophage insertion	Present	GPS	South Africa	Africa	Clade Ia	180	2012	NA	25.0839	-29.0003
ERR1453592	Clade I	csRNA3L	Prophage insertion	Present	GPS	China	Asia	Clade Ia	180	1996	NA	103.819	36.5618
ERR884389	Clade I	csRNA3	Intact	Absent	GPS	Poland	Eastern Europe	Clade Ia	180	2011	NA	19.3901	52.1276
ERR870310	Clade I	csRNA3L	Prophage insertion	Present	GPS	Gambia	Africa	Clade Ia	180	2009	NA	-15.396	13.4497
ERR1214534	Clade VI	csRNA3	Intact	Absent	GPS	China	Asia	Clade Ib	180	2000	NA	103.819	36.5618
ERR1214531	Clade VI	csRNA3	Intact	Absent	GPS	China	Asia	Clade Ib	180	2000	NA	103.819	36.5618
ERR1214542	Clade VI	csRNA3L	Prophage insertion	Present	GPS	China	Asia	Clade Ib	180	2000	NA	103.819	36.5618
ERR1214566	Clade VI	csRNA3	Intact	Absent	GPS	China	Asia	Clade Ib	180	2000	NA	103.819	36.5618
ERR2667142	Clade VI	csRNA3	Intact	Absent	GPS	China	Asia	NA	180	2015	NA	103.819	36.5618
ERR2667076	Clade VI	csRNA3	Intact	Absent	GPS	China	Asia	NA	6013	2010	NA	103.819	36.5618
ERR980350	Clade VI	csRNA3	Intact	Absent	GPS	Nepal	Asia	Clade Ib	180	2014	NA	83.9158	28.2489
ERR1453719	Clade VI	csRNA3	Intact	Absent	GPS	China	Asia	NA	12206	2009	NA	103.819	36.5618
ERR750770	Clade VI	csRNA3	Intact	Absent	GPS	India	Asia	Clade Ib	180	NA	NA	79.612	22.8858
ERR1214536	Clade VI	csRNA3	Intact	Absent	GPS	China	Asia	Clade Ib	180	2000	NA	103.819	36.5618
ERR1214535	Clade VI	csRNA3	Intact	Absent	GPS	China	Asia	Clade Ib	180	2000	NA	103.819	36.5618
ERR2667077	Clade VI	csRNA3	Intact	Absent	GPS	China	Asia	NA	180	2010	NA	103.819	36.5618
ERR1453716	Clade VI	csRNA3	Intact	Absent	GPS	China	Asia	Clade Ib	180	2009	NA	103.819	36.5618
ERR1453717	Clade VI	csRNA3	Intact	Absent	GPS	China	Asia	Clade Ib	180	2009	NA	103.819	36.5618
ERR1453583	Clade VI	csRNA3	Intact	Absent	GPS	China	Asia	Clade Ib	180	2001	NA	103.819	36.5618
ERR1214541	Clade VI	csRNA3	Intact	Absent	GPS	China	Asia	Clade Ib	180	2000	NA	103.819	36.5618
ERR1214537	Clade VI	csRNA3	Intact	Absent	GPS	China	Asia	Clade Ib	180	2000	NA	103.819	36.5618
ERR1453718	Clade VI	csRNA3	Intact	Absent	GPS	China	Asia	Clade Ib	180	2009	NA	103.819	36.5618
ERR1214664	Clade VI	csRNA3	Intact	Absent	GPS	China	Asia	Clade Ib	180	2001	NA	103.819	36.5618
ERR025288	Clade VI	csRNA3	Intact	Absent	Croucher et al	Czech Republic	Eastern Europe	Clade Ib	180	1999	Clade II	15.3124	49.7334
ERR1191883	Clade VI	Truncated csRNA3L	Prophage insertion	Absent	GPS	Morocco	Africa	Clade Ib	12319	2012	NA	-8.45616	29.8376
ERR1788124	Clade VI	csRNA3	Intact	Absent	GPS	New Zealand	Asia	Clade Ib	180	2014	NA	171.485	-41.8111
ERR1788054	Clade VI	csRNA3	Intact	Absent	GPS	New Zealand	Asia	Clade Ib	180	2007	NA	171.485	-41.8111
ERR3602053	Clade VI	csRNA3	Intact	Absent	UKHSA	United Kingdom	Western Europe	Clade Ib	180	2009	NA	-2.86563	54.1239
ERR3601919	Clade VI	csRNA3	Intact	Absent	UKHSA	United Kingdom	Western Europe	Clade Ib	180	2017	NA	-2.86563	54.1239
ERR2089519	Clade VI	csRNA3	Intact	Absent	GPS	Brazil	South America	NA	180	2013	NA	-53.0978	-10.7878
ERR1788466	Clade VI	csRNA3	Intact	Absent	GPS	Brazil	South America	Clade Ib	180	2008	NA	-53.0978	-10.7878
ERR1788360	Clade VI	csRNA3	Intact	Absent	GPS	Brazil	South America	Clade Ib	180	2008	NA	-53.0978	-10.7878
ERR2089511	Clade VI	csRNA3	Intact	Absent	GPS	Brazil	South America	NA	180	2013	NA	-53.0978	-10.7878
ERR1788370	Clade VI	csRNA3	Intact	Absent	GPS	Brazil	South America	Clade Ib	180	2008	NA	-53.0978	-10.7878
ERR2089564	Clade VI	csRNA3	Intact	Absent	GPS	Brazil	South America	NA	180	2013	NA	-53.0978	-10.7878
ERR1788408	Clade VI	csRNA3	Intact	Absent	GPS	Brazil	South America	Clade Ib	180	2008	NA	-53.0978	-10.7878
ERR1788539	Clade VI	csRNA3	Intact	Absent	GPS	Brazil	South America	Clade Ib	180	2009	NA	-53.0978	-10.7878
ERR1788381	Clade VI	csRNA3	Intact	Absent	GPS	Brazil	South America	Clade Ib	180	2008	NA	-53.0978	-10.7878
ERR2089421	Clade VI	csRNA3	Intact	Absent	GPS	Brazil	South America	NA	180	2012	NA	-53.0978	-10.7878
ERR1788545	Clade VI	csRNA3	Intact	Absent	GPS	Brazil	South America	Clade Ib	180	2009	NA	-53.0978	-10.7878
ERR1788517	Clade VI	csRNA3	Intact	Absent	GPS	Brazil	South America	Clade Ib	180	2009	NA	-53.0978	-10.7878
ERR2089405	Clade VI	csRNA3	Intact	Absent	GPS	Brazil	South America	NA	180	2012	NA	-53.0978	-10.7878
ERR1795464	Clade VI	csRNA3	Intact	Absent	GPS	Brazil	South America	NA	180	2009	NA	-53.0978	-10.7878
ERR1788393	Clade VI	csRNA3	Intact	Absent	GPS	Brazil	South America	Clade Ib	180	2008	NA	-53.0978	-10.7878
ERR1788192	Clade II	csRNA3	Intact	Absent	GPS	Russia	Eastern Europe	NA	505	2015	NA	96.6866	61.9805
ERR025281	Clade II	csRNA3	Intact	Absent	Croucher et al	Czech Republic	Eastern Europe	Clade Ib	180	2002	Clade II	15.3124	49.7334
ERR3602041	Clade II	csRNA3	Intact	Absent	UKHSA	United Kingdom	Western Europe	Clade Ib	505	2010	NA	-2.86563	54.1239
ERR884374	Clade II	csRNA3	Intact	Absent	GPS	Poland	Eastern Europe	NA	505	2011	NA	19.3901	52.1276
ERR884351	Clade II	csRNA3	Intact	Absent	GPS	Poland	Eastern Europe	NA	505	2010	NA	19.3901	52.1276
ERR884407	Clade II	csRNA3	Intact	Absent	GPS	Poland	Eastern Europe	NA	505	2012	NA	19.3901	52.1276
ERR884362	Clade II	csRNA3	Intact	Absent	GPS	Poland	Eastern Europe	NA	505	2010	NA	19.3901	52.1276
ERR3601787	Clade II	csRNA3	Intact	Absent	UKHSA	United Kingdom	Western Europe	Clade Ib	505	2013	NA	-2.86563	54.1239
ERR3601730	Clade II	csRNA3	Intact	Absent	UKHSA	United Kingdom	Western Europe	Clade Ib	505	2011	NA	-2.86563	54.1239
ERR1788291	Clade II	csRNA3	Intact	Absent	GPS	Belarus	Eastern Europe	NA	505	2014	NA	28.0321	53.5313
ERR1788290	Clade II	csRNA3	Intact	Absent	GPS	Belarus	Eastern Europe	NA	505	2014	NA	28.0321	53.5313
ERR1422626	Clade II	csRNA3	Intact	Absent	GPS	Peru	South America	NA	505	2011	NA	-74.3824	-9.1528
ERR3602075	Clade II	csRNA3L	Prophage insertion	Present	UKHSA	United Kingdom	Western Europe	Clade Ib	505	2013	NA	-2.86563	54.1239
ERR1788210	Clade II	csRNA3	Intact	Absent	GPS	Russia	Eastern Europe	NA	505	2015	NA	96.6866	61.9805
ERR3601728	Clade II	csRNA3	Intact	Absent	UKHSA	United Kingdom	Western Europe	Clade Ib	505	2007	NA	-2.86563	54.1239
ERR1788304	Clade II	csRNA3	Intact	Absent	GPS	Belarus	Eastern Europe	NA	505	2014	NA	28.0321	53.5313
ERR3601812	Clade II	csRNA3	Intact	Absent	UKHSA	United Kingdom	Western Europe	Clade Ib	505	2018	NA	-2.86563	54.1239
ERR026235	Clade II	csRNA3	Intact	Absent	Croucher et al	Czech Republic	Eastern Europe	Clade Ib	180	1995	Clade II	15.3124	49.7334
ERR884386	Clade II	csRNA3	Intact	Absent	GPS	Poland	Eastern Europe	NA	2049	2011	NA	19.3901	52.1276
ERR2667132	Clade II	csRNA3	Intact	Absent	GPS	China	Asia	NA	505	2013	NA	103.819	36.5618
ERR1453609	Clade II	csRNA3	Intact	Absent	GPS	China	Asia	NA	505	2001	NA	103.819	36.5618
ERR870097	Clade III	csRNA3L	Prophage insertion	Absent	GPS	Gambia	Africa	Clade II	180	2010	NA	-15.396	13.4497
ERR870204	Clade III	csRNA3L	Prophage insertion	Absent	GPS	Gambia	Africa	Clade II	180	2009	NA	-15.396	13.4497
ERR870190	Clade III	csRNA3L	Prophage insertion	Absent	GPS	Gambia	Africa	Clade II	180	2009	NA	-15.396	13.4497
ERR1430879	Clade III	csRNA3L	Prophage insertion	Absent	GPS	Gambia	Africa	Clade II	180	2008	NA	-15.396	13.4497
ERR1192052	Clade III	csRNA3L	Prophage insertion	Absent	GPS	Gambia	Africa	Clade II	180	2010	NA	-15.396	13.4497
CACI01	Clade III	csRNA3L	Prophage insertion	Absent	Croucher et al	Bolivia	South America	Clade II	180	2007	Clade III	-64.6854	-16.7081
FQ312045	Clade III	csRNA3L	Prophage insertion	Present	Croucher et al	Netherlands	Western Europe	Clade II	180	2003	Clade III	5.28147	52.1008
SRR6818430	Clade III	csRNA3	Intact	Absent	SPARC/MA	United States of America	North America	Clade II	180	2014	NA	-112.462	45.6796
SRR6817907	Clade III	csRNA3	Intact	Absent	SPARC/MA	United States of America	North America	Clade II	180	2011	NA	-112.462	45.6796
SRR6818435	Clade III	csRNA3	Intact	Absent	SPARC/MA	United States of America	North America	Clade II	180	2011	NA	-112.462	45.6796
SRR6818287	Clade III	csRNA3	Intact	Absent	SPARC/MA	United States of America	North America	Clade II	180	2011	NA	-112.462	45.6796
ERR1453603	Clade III	csRNA3	Intact	Absent	GPS	China	Asia	Clade II	180	1999	NA	103.819	36.5618
ERR3601911	Clade III	csRNA3	Intact	Absent	UKHSA	United Kingdom	Western Europe	Clade II	180	2015	NA	-2.86563	54.1239
ERR2089452	Clade III	csRNA3	Intact	Absent	GPS	Brazil	South America	NA	180	2012	NA	-53.0978	-10.7878
ERR600093	Clade III	csRNA3	Intact	Absent	GPS	United States of America	North America	Clade II	180	2009	NA	-112.462	45.6796
ERR884581	Clade III	csRNA3	Intact	Absent	GPS	Thailand	Asia	Clade II	180	2011	NA	101.003	15.1182
ERR2667097	Clade III	csRNA3	Intact	Absent	GPS	China	Asia	NA	180	2016	NA	103.819	36.5618
ERR3602062	Clade III	csRNA3	Intact	Absent	UKHSA	United Kingdom	Western Europe	Clade II	180	2018	NA	-2.86563	54.1239
ERR3601845	Clade III	csRNA3	Intact	Absent	UKHSA	United Kingdom	Western Europe	Clade II	180	2018	NA	-2.86563	54.1239
ERR600278	Clade III	csRNA3	Intact	Absent	GPS	United States of America	North America	Clade II	180	2012	NA	-112.462	45.6796
ERR3601903	Clade III	csRNA3	Intact	Absent	UKHSA	United Kingdom	Western Europe	Clade II	180	2009	NA	-2.86563	54.1239
ERR3601650	Clade III	csRNA3	Intact	Absent	UKHSA	United Kingdom	Western Europe	Clade II	180	2015	NA	-2.86563	54.1239
ERR3602006	Clade III	csRNA3	Intact	Absent	UKHSA	United Kingdom	Western Europe	Clade II	180	2018	NA	-2.86563	54.1239
ERR3601519	Clade III	csRNA3	Intact	Absent	UKHSA	United Kingdom	Western Europe	Clade II	180	2018	NA	-2.86563	54.1239
ERR3601732	Clade III	csRNA3	Intact	Absent	UKHSA	United Kingdom	Western Europe	Failed	180	2015	NA	-2.86563	54.1239
ERR662330	Clade III	csRNA3	Intact	Absent	GPS	United States of America	North America	Clade II	180	2012	NA	-112.462	45.6796
ERR884609	Clade III	csRNA3	Intact	Absent	GPS	Thailand	Asia	Clade II	180	2011	NA	101.003	15.1182
ERR884532	Clade III	csRNA3	Intact	Absent	GPS	Thailand	Asia	Clade II	180	2010	NA	101.003	15.1182
ERR884476	Clade III	csRNA3	Intact	Absent	GPS	Thailand	Asia	Clade II	180	2009	NA	101.003	15.1182
ERR884695	Clade III	csRNA3	Intact	Absent	GPS	Thailand	Asia	Clade II	180	2012	NA	101.003	15.1182
ERR884656	Clade III	csRNA3	Intact	Absent	GPS	Thailand	Asia	Clade II	180	2012	NA	101.003	15.1182
ERR907689	Clade III	csRNA3	Intact	Absent	Native American	United States of America	North America	Clade II	180	2006	NA	-112.462	45.6796
ERR907688	Clade III	csRNA3	Intact	Absent	Native American	United States of America	North America	Clade II	180	2006	NA	-112.462	45.6796
ERR907466	Clade III	csRNA3	Intact	Absent	Native American	United States of America	North America	Clade II	180	2007	NA	-112.462	45.6796
SRR6817754	Clade III	csRNA3	Intact	Absent	SPARC/MA	United States of America	North America	Clade II	180	2011	NA	-112.462	45.6796
ERR596400	Clade III	csRNA3	Intact	Absent	GPS	United States of America	North America	Clade II	180	2012	NA	-112.462	45.6796
ERR662447	Clade III	csRNA3	Intact	Absent	GPS	United States of America	North America	Clade II	180	2012	NA	-112.462	45.6796
ERR600175	Clade III	csRNA3	Intact	Absent	GPS	United States of America	North America	Clade II	180	2012	NA	-112.462	45.6796
ERR662327	Clade III	csRNA3	Intact	Absent	GPS	United States of America	North America	Clade II	180	2012	NA	-112.462	45.6796
SRR6818039	Clade III	csRNA3	Intact	Absent	SPARC/MA	United States of America	North America	Clade II	180	2011	NA	-112.462	45.6796
ERR326408	Clade III	csRNA3	Intact	Absent	GPS	United States of America	North America	Clade II	180	2004	NA	-112.462	45.6796
ERR3601953	Clade III	csRNA3	Intact	Absent	UKHSA	United Kingdom	Western Europe	Clade II	180	2018	NA	-2.86563	54.1239
SRR6817901	Clade III	csRNA3	Intact	Absent	SPARC/MA	United States of America	North America	Clade II	180	2011	NA	-112.462	45.6796
ERR742370	Clade III	csRNA3	Intact	Absent	GPS	United States of America	North America	Clade II	180	2006	NA	-112.462	45.6796
SRR6818407	Clade III	csRNA3	Intact	Absent	SPARC/MA	United States of America	North America	Clade II	180	2014	NA	-112.462	45.6796
SRR6818274	Clade III	csRNA3	Intact	Absent	SPARC/MA	United States of America	North America	Clade II	180	2014	NA	-112.462	45.6796
SRR6817951	Clade III	csRNA3	Intact	Absent	SPARC/MA	United States of America	North America	Clade II	180	2009	NA	-112.462	45.6796
ERR3601737	Clade III	csRNA3	Intact	Absent	UKHSA	United Kingdom	Western Europe	Clade II	180	2018	NA	-2.86563	54.1239
ERR505961	Clade III	csRNA3	Intact	Absent	GPS	South Africa	Africa	Clade II	180	2012	NA	25.0839	-29.0003
ERR1214539	Clade III	csRNA3	Intact	Absent	GPS	China	Asia	Clade II	180	2000	NA	103.819	36.5618
ERR1214540	Clade III	csRNA3	Intact	Absent	GPS	China	Asia	Clade II	180	2000	NA	103.819	36.5618
ERR1453572	Clade III	csRNA3	Intact	Absent	GPS	China	Asia	Clade II	180	2000	NA	103.819	36.5618
ERR1214543	Clade III	csRNA3	Intact	Absent	GPS	China	Asia	Clade II	180	2000	NA	103.819	36.5618
ERR1214532	Clade III	csRNA3	Intact	Absent	GPS	China	Asia	Clade II	180	2000	NA	103.819	36.5618
ERR1453605	Clade III	csRNA3	Intact	Absent	GPS	China	Asia	Clade II	180	1999	NA	103.819	36.5618
ERR1788411	Clade III	csRNA3	Intact	Absent	GPS	Brazil	South America	Clade II	180	2008	NA	-53.0978	-10.7878
ERR2089530	Clade III	csRNA3	Intact	Absent	GPS	Brazil	South America	NA	180	2013	NA	-53.0978	-10.7878
ERR2089463	Clade III	csRNA3	Intact	Absent	GPS	Brazil	South America	NA	180	2013	NA	-53.0978	-10.7878
ERR1540735	Clade IV	csRNA3	Intact	Absent	GPS	NA	Unk	Clade II	180	NA	NA	NA	NA
ERR884451	Clade IV	csRNA3	Intact	Absent	GPS	Poland	Eastern Europe	Clade II	180	2013	NA	19.3901	52.1276
ERR2612080	Clade IV	csRNA3	Intact	Absent	GPS	Israel	Asia	NA	180	2009	NA	35.0044	31.4611
ERR1788120	Clade IV	csRNA3	Intact	Absent	GPS	New Zealand	Asia	Clade II	180	2014	NA	171.485	-41.8111
ERR600103	Clade IV	csRNA3	Intact	Absent	GPS	United States of America	North America	Clade II	180	2009	NA	-112.462	45.6796
ERR2089486	Clade IV	csRNA3	Intact	Absent	GPS	Brazil	South America	NA	180	2013	NA	-53.0978	-10.7878
ERR2090546	Clade IV	csRNA3	Intact	Absent	GPS	Israel	Asia	NA	180	2010	NA	35.0044	31.4611
ERR3601829	Clade IV	csRNA3	Intact	Absent	UKHSA	United Kingdom	Western Europe	Clade II	180	2018	NA	-2.86563	54.1239
ERR876687	Clade IV	csRNA3	Intact	Absent	GPS	Trinidad and Tobago	South America	Clade II	180	2013	NA	-61.2657	10.4574
ERR751188	Clade IV	csRNA3	Intact	Absent	GPS	Trinidad and Tobago	South America	Clade II	180	NA	NA	-61.2657	10.4574
ERR3601966	Clade IV	csRNA3	Intact	Absent	UKHSA	United Kingdom	Western Europe	Clade II	180	2014	NA	-2.86563	54.1239
ERR3601853	Clade IV	csRNA3	Intact	Absent	UKHSA	United Kingdom	Western Europe	Clade II	180	2008	NA	-2.86563	54.1239
ERR3601754	Clade IV	csRNA3	Intact	Absent	UKHSA	United Kingdom	Western Europe	Clade II	180	2016	NA	-2.86563	54.1239
ERR3601873	Clade IV	csRNA3	Intact	Absent	UKHSA	United Kingdom	Western Europe	Clade II	180	2017	NA	-2.86563	54.1239
ERR3601828	Clade IV	csRNA3	Intact	Absent	UKHSA	United Kingdom	Western Europe	Clade II	180	2016	NA	-2.86563	54.1239
ERR3601527	Clade IV	csRNA3	Intact	Absent	UKHSA	United Kingdom	Western Europe	Clade II	180	2017	NA	-2.86563	54.1239
ERR3601918	Clade IV	csRNA3	Intact	Absent	UKHSA	United Kingdom	Western Europe	Clade II	180	2016	NA	-2.86563	54.1239
ERR3601601	Clade IV	csRNA3	Intact	Absent	UKHSA	United Kingdom	Western Europe	Clade II	180	2016	NA	-2.86563	54.1239
ERR3601774	Clade IV	csRNA3	Intact	Absent	UKHSA	United Kingdom	Western Europe	Clade II	180	2017	NA	-2.86563	54.1239
ERR3601520	Clade IV	csRNA3	Intact	Absent	UKHSA	United Kingdom	Western Europe	Clade II	180	2018	NA	-2.86563	54.1239
ERR3601993	Clade IV	csRNA3	Intact	Absent	UKHSA	United Kingdom	Western Europe	Clade II	180	2017	NA	-2.86563	54.1239
ERR3601662	Clade IV	csRNA3	Intact	Absent	UKHSA	United Kingdom	Western Europe	Clade II	180	2012	NA	-2.86563	54.1239
ERR3602024	Clade IV	csRNA3	Intact	Absent	UKHSA	United Kingdom	Western Europe	Clade II	180	2013	NA	-2.86563	54.1239
ERR3601704	Clade IV	csRNA3	Intact	Absent	UKHSA	United Kingdom	Western Europe	Clade II	180	2016	NA	-2.86563	54.1239
ERR3601735	Clade IV	csRNA3L	Prophage insertion	Present	UKHSA	United Kingdom	Western Europe	Clade II	180	2017	NA	-2.86563	54.1239
ERR3602047	Clade IV	csRNA3	Intact	Absent	UKHSA	United Kingdom	Western Europe	Clade II	180	2018	NA	-2.86563	54.1239
ERR3601878	Clade IV	csRNA3	Intact	Absent	UKHSA	United Kingdom	Western Europe	Clade II	180	2018	NA	-2.86563	54.1239
ERR3601496	Clade IV	csRNA3	Intact	Absent	UKHSA	United Kingdom	Western Europe	Clade II	180	2011	NA	-2.86563	54.1239
ERR3601536	Clade IV	csRNA3	Intact	Absent	UKHSA	United Kingdom	Western Europe	Clade II	180	2014	NA	-2.86563	54.1239
ERR3601990	Clade IV	csRNA3	Intact	Absent	UKHSA	United Kingdom	Western Europe	Clade II	180	2018	NA	-2.86563	54.1239
ERR3601939	Clade IV	csRNA3	Intact	Absent	UKHSA	United Kingdom	Western Europe	Clade II	180	2015	NA	-2.86563	54.1239
ERR3602044	Clade IV	csRNA3	Intact	Absent	UKHSA	United Kingdom	Western Europe	Clade II	180	2015	NA	-2.86563	54.1239
ERR3601683	Clade IV	csRNA3	Intact	Absent	UKHSA	United Kingdom	Western Europe	Clade II	180	2018	NA	-2.86563	54.1239
ERR3530735	Clade IV	csRNA3	Intact	Absent	UKHSA	United Kingdom	Western Europe	Clade II	180	2016	NA	-2.86563	54.1239
ERR3602009	Clade IV	csRNA3	Intact	Absent	UKHSA	United Kingdom	Western Europe	Clade II	180	2016	NA	-2.86563	54.1239
ERR3601791	Clade IV	csRNA3	Intact	Absent	UKHSA	United Kingdom	Western Europe	Clade II	180	2017	NA	-2.86563	54.1239
ERR3601689	Clade IV	csRNA3	Intact	Absent	UKHSA	United Kingdom	Western Europe	Clade II	180	2018	NA	-2.86563	54.1239
ERR3601692	Clade IV	csRNA3	Intact	Absent	UKHSA	United Kingdom	Western Europe	Clade II	180	2017	NA	-2.86563	54.1239
ERR3601676	Clade IV	csRNA3	Intact	Absent	UKHSA	United Kingdom	Western Europe	Clade II	180	2016	NA	-2.86563	54.1239
ERR3601940	Clade IV	csRNA3	Intact	Absent	UKHSA	United Kingdom	Western Europe	Clade II	180	2015	NA	-2.86563	54.1239
ERR3602045	Clade IV	csRNA3	Intact	Absent	UKHSA	United Kingdom	Western Europe	Clade II	180	2018	NA	-2.86563	54.1239
ERR3601810	Clade IV	csRNA3	Intact	Absent	UKHSA	United Kingdom	Western Europe	Clade II	180	2016	NA	-2.86563	54.1239
ERR3601780	Clade IV	csRNA3	Intact	Absent	UKHSA	United Kingdom	Western Europe	Clade II	180	2015	NA	-2.86563	54.1239
ERR3601864	Clade IV	csRNA3	Intact	Absent	UKHSA	United Kingdom	Western Europe	Clade II	180	2018	NA	-2.86563	54.1239
ERR3602048	Clade IV	csRNA3	Intact	Absent	UKHSA	United Kingdom	Western Europe	Clade II	180	2018	NA	-2.86563	54.1239
ERR3601931	Clade IV	csRNA3	Intact	Absent	UKHSA	United Kingdom	Western Europe	Clade II	180	2016	NA	-2.86563	54.1239
ERR3601695	Clade IV	csRNA3	Intact	Absent	UKHSA	United Kingdom	Western Europe	Clade II	180	2018	NA	-2.86563	54.1239
ERR3601797	Clade IV	csRNA3	Intact	Absent	UKHSA	United Kingdom	Western Europe	Clade II	180	2017	NA	-2.86563	54.1239
ERR3601980	Clade IV	csRNA3	Intact	Absent	UKHSA	United Kingdom	Western Europe	Clade II	180	2016	NA	-2.86563	54.1239
ERR3602079	Clade IV	csRNA3	Intact	Absent	UKHSA	United Kingdom	Western Europe	Clade II	180	2017	NA	-2.86563	54.1239
ERR3601994	Clade IV	csRNA3	Intact	Absent	UKHSA	United Kingdom	Western Europe	Clade II	180	2018	NA	-2.86563	54.1239
ERR3601509	Clade IV	csRNA3	Intact	Absent	UKHSA	United Kingdom	Western Europe	Clade II	180	2016	NA	-2.86563	54.1239
ERR3601654	Clade IV	csRNA3	Intact	Absent	UKHSA	United Kingdom	Western Europe	Clade II	180	2012	NA	-2.86563	54.1239
ERR3601910	Clade IV	csRNA3	Intact	Absent	UKHSA	United Kingdom	Western Europe	Clade II	180	2016	NA	-2.86563	54.1239
ERR3601573	Clade IV	csRNA3	Intact	Absent	UKHSA	United Kingdom	Western Europe	Clade II	180	2017	NA	-2.86563	54.1239
ERR3601769	Clade IV	csRNA3	Intact	Absent	UKHSA	United Kingdom	Western Europe	Clade II	180	2015	NA	-2.86563	54.1239
ERR3601933	Clade IV	csRNA3	Intact	Absent	UKHSA	United Kingdom	Western Europe	Clade II	180	2017	NA	-2.86563	54.1239
ERR3601924	Clade IV	csRNA3	Intact	Absent	UKHSA	United Kingdom	Western Europe	Clade II	180	2017	NA	-2.86563	54.1239
ERR3601606	Clade IV	csRNA3	Intact	Absent	UKHSA	United Kingdom	Western Europe	Clade II	180	2017	NA	-2.86563	54.1239
ERR3602023	Clade IV	csRNA3	Intact	Absent	UKHSA	United Kingdom	Western Europe	Clade II	180	2008	NA	-2.86563	54.1239
ERR3601516	Clade IV	csRNA3	Intact	Absent	UKHSA	United Kingdom	Western Europe	Clade II	180	2018	NA	-2.86563	54.1239
ERR3602052	Clade IV	csRNA3	Intact	Absent	UKHSA	United Kingdom	Western Europe	Clade II	180	2017	NA	-2.86563	54.1239
ERR3601891	Clade IV	csRNA3	Intact	Absent	UKHSA	United Kingdom	Western Europe	Clade II	180	2013	NA	-2.86563	54.1239
ERR3602027	Clade IV	csRNA3	Intact	Absent	UKHSA	United Kingdom	Western Europe	Clade II	180	2016	NA	-2.86563	54.1239
ERR3601524	Clade IV	csRNA3	Intact	Absent	UKHSA	United Kingdom	Western Europe	Clade II	180	2018	NA	-2.86563	54.1239
ERR3601602	Clade IV	csRNA3	Intact	Absent	UKHSA	United Kingdom	Western Europe	Clade II	180	2018	NA	-2.86563	54.1239
ERR3601716	Clade IV	csRNA3	Intact	Absent	UKHSA	United Kingdom	Western Europe	Clade II	180	2018	NA	-2.86563	54.1239
ERR3601926	Clade IV	csRNA3	Intact	Absent	UKHSA	United Kingdom	Western Europe	Clade II	180	2018	NA	-2.86563	54.1239
ERR3601782	Clade IV	csRNA3	Intact	Absent	UKHSA	United Kingdom	Western Europe	Clade II	180	2016	NA	-2.86563	54.1239
ERR3601756	Clade IV	csRNA3	Intact	Absent	UKHSA	United Kingdom	Western Europe	Clade II	180	2017	NA	-2.86563	54.1239
ERR3601631	Clade IV	csRNA3	Intact	Absent	UKHSA	United Kingdom	Western Europe	Clade II	180	2018	NA	-2.86563	54.1239
ERR3601522	Clade IV	csRNA3	Intact	Absent	UKHSA	United Kingdom	Western Europe	Clade II	NOVEL allele. Closest ST:180(SLV)	2018	NA	-2.86563	54.1239
ERR3601820	Clade IV	csRNA3	Intact	Absent	UKHSA	United Kingdom	Western Europe	Clade II	180	2018	NA	-2.86563	54.1239
ERR3601778	Clade IV	csRNA3	Intact	Absent	UKHSA	United Kingdom	Western Europe	Clade II	180	2018	NA	-2.86563	54.1239
ERR3601766	Clade IV	csRNA3	Intact	Absent	UKHSA	United Kingdom	Western Europe	Clade II	180	2016	NA	-2.86563	54.1239
ERR3601798	Clade IV	csRNA3	Intact	Absent	UKHSA	United Kingdom	Western Europe	Clade II	180	2018	NA	-2.86563	54.1239
ERR3601485	Clade IV	csRNA3	Intact	Absent	UKHSA	United Kingdom	Western Europe	Clade II	180	2017	NA	-2.86563	54.1239
ERR3601765	Clade IV	csRNA3	Intact	Absent	UKHSA	United Kingdom	Western Europe	Clade II	180	2016	NA	-2.86563	54.1239
ERR3601913	Clade IV	csRNA3	Intact	Absent	UKHSA	United Kingdom	Western Europe	Clade II	180	2016	NA	-2.86563	54.1239
ERR3531053	Clade IV	csRNA3	Intact	Absent	UKHSA	United Kingdom	Western Europe	Clade II	180	2016	NA	-2.86563	54.1239
ERR3601617	Clade IV	csRNA3	Intact	Absent	UKHSA	United Kingdom	Western Europe	Clade II	180	2016	NA	-2.86563	54.1239
ERR3601925	Clade IV	csRNA3	Intact	Absent	UKHSA	United Kingdom	Western Europe	Clade II	180	2011	NA	-2.86563	54.1239
ERR3601928	Clade IV	csRNA3	Intact	Absent	UKHSA	United Kingdom	Western Europe	Clade II	180	2010	NA	-2.86563	54.1239
ERR3601992	Clade IV	csRNA3	Intact	Absent	UKHSA	United Kingdom	Western Europe	Clade II	180	2018	NA	-2.86563	54.1239
ERR3601927	Clade IV	csRNA3	Intact	Absent	UKHSA	United Kingdom	Western Europe	Clade II	180	2016	NA	-2.86563	54.1239
ERR3601901	Clade IV	csRNA3	Intact	Absent	UKHSA	United Kingdom	Western Europe	Clade II	180	2018	NA	-2.86563	54.1239
ERR3601703	Clade IV	csRNA3	Intact	Absent	UKHSA	United Kingdom	Western Europe	Clade II	180	2018	NA	-2.86563	54.1239
ERR3602080	Clade IV	csRNA3	Intact	Absent	UKHSA	United Kingdom	Western Europe	Clade II	180	2017	NA	-2.86563	54.1239
ERR3601487	Clade IV	csRNA3	Intact	Absent	UKHSA	United Kingdom	Western Europe	Clade II	180	2013	NA	-2.86563	54.1239
ERR3601575	Clade IV	csRNA3	Intact	Absent	UKHSA	United Kingdom	Western Europe	Clade II	180	2017	NA	-2.86563	54.1239
ERR3601866	Clade IV	csRNA3	Intact	Absent	UKHSA	United Kingdom	Western Europe	Clade II	180	2018	NA	-2.86563	54.1239
ERR3602008	Clade IV	csRNA3	Intact	Absent	UKHSA	United Kingdom	Western Europe	Clade II	180	2017	NA	-2.86563	54.1239
ERR3601848	Clade IV	csRNA3	Intact	Present	UKHSA	United Kingdom	Western Europe	Clade II	180	2017	NA	-2.86563	54.1239
ERR3601555	Clade IV	csRNA3	Intact	Absent	UKHSA	United Kingdom	Western Europe	Clade II	180	2018	NA	-2.86563	54.1239
ERR3530755	Clade IV	csRNA3	Intact	Absent	UKHSA	United Kingdom	Western Europe	Clade II	180	2018	NA	-2.86563	54.1239
ERR3601823	Clade IV	csRNA3	Intact	Absent	UKHSA	United Kingdom	Western Europe	Clade II	180	2017	NA	-2.86563	54.1239
ERR3601857	Clade IV	csRNA3	Intact	Absent	UKHSA	United Kingdom	Western Europe	Clade II	180	2014	NA	-2.86563	54.1239
ERR3601678	Clade IV	csRNA3	Intact	Absent	UKHSA	United Kingdom	Western Europe	Clade II	180	2014	NA	-2.86563	54.1239
ERR3601938	Clade IV	csRNA3	Intact	Absent	UKHSA	United Kingdom	Western Europe	Clade II	180	2015	NA	-2.86563	54.1239
ERR3601799	Clade IV	csRNA3	Intact	Absent	UKHSA	United Kingdom	Western Europe	Clade II	180	2017	NA	-2.86563	54.1239
ERR3601582	Clade IV	csRNA3	Intact	Absent	UKHSA	United Kingdom	Western Europe	Clade II	180	2017	NA	-2.86563	54.1239
SRR6817711	Clade IV	csRNA3	Intact	Absent	SPARC/MA	United States of America	North America	Clade II	180	2011	NA	-112.462	45.6796
ERR742648	Clade IV	csRNA3	Intact	Absent	GPS	United States of America	North America	Clade II	180	2009	NA	-112.462	45.6796
ERR1788103	Clade IV	csRNA3	Intact	Absent	GPS	New Zealand	Asia	Clade II	180	2013	NA	171.485	-41.8111
SRR6817904	Clade IV	csRNA3	Intact	Absent	SPARC/MA	United States of America	North America	Clade II	180	2014	NA	-112.462	45.6796
ERR1422693	Clade IV	csRNA3	Intact	Absent	GPS	United States of America	North America	Clade II	180	2012	NA	-112.462	45.6796
ERR3601869	Clade IV	csRNA3	Intact	Absent	UKHSA	United Kingdom	Western Europe	Clade II	180	2016	NA	-2.86563	54.1239
ERR907351	Clade IV	csRNA3	Intact	Absent	Native American	United States of America	North America	Clade II	180	2011	NA	-112.462	45.6796
ERR907297	Clade IV	csRNA3	Intact	Absent	Native American	United States of America	North America	Clade II	180	2011	NA	-112.462	45.6796
ERR1453595	Clade V	csRNA3L	Prophage insertion	Present	GPS	China	Asia	NA	6012	2000	NA	103.819	36.5618
ERR1453626	Clade V	csRNA3	Intact	Absent	GPS	China	Asia	NA	6012	1999	NA	103.819	36.5618
ERR1214533	Clade V	csRNA3	Intact	Absent	GPS	China	Asia	NA	6012	2000	NA	103.819	36.5618
ERR1453622	Clade V	csRNA3	Intact	Absent	GPS	China	Asia	NA	6012	1996	NA	103.819	36.5618
ERR1453587	Clade V	csRNA3	Intact	Absent	GPS	China	Asia	NA	6012	1997	NA	103.819	36.5618
ERR1453627	Clade V	csRNA3	Intact	Absent	GPS	China	Asia	NA	6012	1999	NA	103.819	36.5618
ERR1453577	Clade V	csRNA3	Intact	Absent	GPS	China	Asia	NA	6012	2001	NA	103.819	36.5618
ERR1453715	Clade V	csRNA3	Intact	Absent	GPS	China	Asia	NA	6012	2009	NA	103.819	36.5618
ERR1453585	Clade V	csRNA3	Intact	Absent	GPS	China	Asia	NA	6012	1998	NA	103.819	36.5618
ERR1453588	Clade V	csRNA3	Intact	Absent	GPS	China	Asia	NA	6012	1995	NA	103.819	36.5618
ERR1453617	Clade V	csRNA3L	Prophage insertion	Present	GPS	China	Asia	NA	4655	1999	NA	103.819	36.5618
ERR1214538	Clade V	csRNA3L	Prophage insertion	Present	GPS	China	Asia	NA	4655	2000	NA	103.819	36.5618
ERR2667143	Clade V	csRNA3L	Prophage insertion	Present	GPS	China	Asia	NA	4655	2015	NA	103.819	36.5618
ERR980187	Clade V	csRNA3L	Prophage insertion	Present	GPS	Nepal	Asia	NA	4655	2014	NA	83.9158	28.2489
ERR956297	Other	csRNA3	Intact	Absent	GPS	Malaysia	Asia	Clade Ib	3798	2002	NA	109.698	3.78987
ERR505552	Other	csRNA3	Intact	Absent	GPS	Peru	South America	Clade Ib	9060	NA	NA	-74.3824	-9.1528
ERR884339	Other	csRNA3	Intact	Absent	GPS	Poland	Eastern Europe	NA	4735	2009	NA	19.3901	52.1276
ERR051605	Other	csRNA3	Intact	Absent	Chewapreecha et al	Thailand	Asia	Clade Ib	180	2008	NA	101.003	15.1182
ERR048063	Other	csRNA3	Intact	Absent	Chewapreecha et al	Thailand	Asia	Clade Ib	180	2008	NA	101.003	15.1182
ERR505467	Other	csRNA3	Intact	Absent	GPS	Peru	South America	Clade Ib	9060	2011	NA	-74.3824	-9.1528
ERR1422414	Other	csRNA3	Intact	Absent	GPS	Peru	South America	Clade Ib	5616	2007	NA	-74.3824	-9.1528
ERR056793	Other	csRNA3	Intact	Absent	Chewapreecha et al	Thailand	Asia	Clade Ib	180	2009	NA	101.003	15.1182
