# Supplementary material for: Post-vaccine epidemiology of serotype 3 pneumococci identifies transformation inhibition through prophage-driven alteration of a non-coding RNA
Source: Genome Med. 2022 Dec 20;14:144. doi: 10.1186/s13073-022-01147-2 (PMC9764711; doi:10.1186/s13073-022-01147-2)
Supplement: Supplementary file 3 — Additional file 3: Table S2. Statistics on the diversification of Clades I-VI within GPSC12 calculated from the evolutionary reconstruction by Gubbins. [file 13073_2022_1147_MOESM3_ESM.xlsx]

## Sheet: Table S2
Clade	Base substitutions	Imported by recombination	Occurring by point mutation	Number of recombinations	Number of isolates	Number of branches	Total branch length	r/m	rho/m
Clade_I	13943	198	13745	21	641	1280	11895.4	0.0144052	0.00152783
Clade_II	1143	232	911	14	21	40	830.709	0.254665	0.0153677
Clade_III	2216	478	1738	36	58	114	1637.18	0.275029	0.0207135
Clade_IV	1542	347	1195	47	109	216	986.888	0.290377	0.0393305
Clade_V	3037	2219	818	81	14	26	810.623	2.71271	0.099022
Clade_VI	5044	2743	2301	56	40	78	2095.17	1.19209	0.0243372
