# Supplementary material for: Post-vaccine epidemiology of serotype 3 pneumococci identifies transformation inhibition through prophage-driven alteration of a non-coding RNA
Source: Genome Med. 2022 Dec 20;14:144. doi: 10.1186/s13073-022-01147-2 (PMC9764711; doi:10.1186/s13073-022-01147-2)
Supplement: Supplementary file 4 — Additional file 4: Table S3. Distribution and sequences of the types of csRNAs identified in this work. [file 13073_2022_1147_MOESM4_ESM.xlsx]

## Sheet: Table S3
csRNA	Count	Frequency	Representative sequence
csRNA1	17076	0.851756	AUUAAAUAAAGACCUCCUAACUUUAUUUAAUAAAAUCCUAAACUUUUUUCAUCACAAUCUCCUAAUGAAGCCACCCAAUCAGGUGGCUUUUUU
csRNA2	19698	0.982542	AUUAAAUAAAGACCUCCUAACUUUAUUUAAUAAAAUCCUAAACUUUUCUUUUUCAUAAUAAUCUCCCUUAACUCCACCCAAUCAGGUGGAGUUUUU
csRNA3	13992	0.697925	GUUACAAGAAGACCUCCUAACUUGUUGUAACAAAUAUCCUAAACUUUUCUUUUUCAUAAUAAUCUCCCUAUAGAGUCACCGCAUUCGGUGGCUUUUUU
csRNA4	20034	0.999302	CAUAAGUUAAGAAGACCUUAACUUAAACUCCUAAAACUUUUUCAUAAUAAUCUCCCUAUAAAAAUAAAGUCGCCCAAUCAGGCGGCUUAUUU
csRNA5	19783	0.986782	AUUAAAUAAAGACCUCCUAAUAUUAUUUGAAACAGAUAACACUGAAUUAGUUUGAAUUUGAUUUUCAUCUAAUAUCUUUAUUUAAUGAACUCCUAAACUUUUUCAUAAUAAUCUCCUUCAAAAGUCGCCUGUAUGGGUGGCUUUUAU
csRNA3L	5970	0.297785	GUUACAAGAAGACCUCCUAACUUGUUGUAACAAAUAUCCUAAACUUUUCUUUUUCAUAAUAAUCUCCCUUAACUCCACCCAAUCAGGUGGAGUUUUU
csRNA3R	3269	0.163059	CAAAAGCAUUGAUUUAAUAAGGUUUUAUUUUACCUUUUUCAUAAUAAUCUCCCUAUAGAGUCACCGCAUUCGGUGGCUUUUUU
csRNA3P	883	0.0440443	CAAAAGCAUUGAUUUAAUAAGGUUUUAUUUUACCUUUUUCAUAAUAAUCUCCCUUAACUCCACCCAAUCAGGUGGAGUUUUU
