# Supplementary material for: Post-vaccine epidemiology of serotype 3 pneumococci identifies transformation inhibition through prophage-driven alteration of a non-coding RNA
Source: Genome Med. 2022 Dec 20;14:144. doi: 10.1186/s13073-022-01147-2 (PMC9764711; doi:10.1186/s13073-022-01147-2)
Supplement: Supplementary file 5 — Additional file 5: Table S4. Genotypes used in experiments described in this study. [file 13073_2022_1147_MOESM5_ESM.xlsx]

## Sheet: Table S4
Isolate	Background	Genotype	Genome Accession
99-4038	99-4038	Wild type	FQ312041
R6	R6	Δivr
R6 cps99-4038	R6	R6 cps::cps99-4038	ERS12760336
RMV8rare	RMV8	ivr::Janus ΔtvrR	OX244288
RMV8domi	RMV8	ivr::Janus ΔtvrR
RMV8rare tvr::cat	RMV8	ivr::Janus tvr::cat
RMV8domi tvr::cat	RMV8	ivr::Janus tvr::cat
RMV8rare ɸRMV8::tetM	RMV8	ivr::Janus ΔtvrR ɸRMV8::tetM
RMV8rare tvr::cat ɸRMV8::tetM	RMV8	ivr::Janus tvr::cat ɸRMV8::tetM
RMV8rare ccnC	RMV8	Δivr ΔtvrR ɸRMV8::ccnC
RMV8rare ccnCL	RMV8	Δivr ΔtvrR ɸRMV8::ccnCL
RMV8domi ccnC	RMV8	ΔtvrR ɸRMV8::ccnC
RMV8domi ccnCL	RMV8	ΔtvrR ɸRMV8::ccnCL
