# Supplementary material for: Post-vaccine epidemiology of serotype 3 pneumococci identifies transformation inhibition through prophage-driven alteration of a non-coding RNA
Source: Genome Med. 2022 Dec 20;14:144. doi: 10.1186/s13073-022-01147-2 (PMC9764711; doi:10.1186/s13073-022-01147-2)
Supplement: Supplementary file 6 — Additional file 6: Table S5. Oligonucleotides used in experiments described in this study. [file 13073_2022_1147_MOESM6_ESM.xlsx]

## Sheet: Table S5
Locus of Interest	Description	Type	Sequence	Restriction site
attBOXC and attLOXC	Primer A for φOXC141 and φRMV8 circularisation	Forward	GGTCCTGGTCGTGAACAAAC
attLOXC and attPOXC	Primer B for φOXC141 and φRMV8 circularisation	Forward/Reverse	AGTCCCCAAAAGCCTGAAAT
attROXC and attPOXC	Primer C for φOXC141 circularisation	Forward/Reverse	CACCCTCCAAGAGTGTTGAT
attROXC and attPOXC	Primer C for φRMV8 circularisation	Forward/Reverse	GGTCCTGGTCGTGAACAAAC
attBOXC and attROXC	Primer D for φOXC141 and φRMV8 circularisation	Reverse	CTCAGCCTCTCTCAAAGCCT
ccnC	Amplication of ccnC from R6	Forward	CTGATCGTGCGCATGTTATTTTGCCTT
ccnC	Amplication of ccnC from R6	Reverse	CGTAGTTTAATCTGCTGGGCAGACTCC
ccnC	Amplication of region downstream from ccnC from R6 for construction of ccnCL mutant	Forward	AAGGATCCTTGTGTTGGGATTCATGAT	BamHI
ccnCL	Amplication of ccnCL from 99-4038	Forward	GGTCCAGCTTATATGGACAAGGCTGCT
ccnCL	Amplication of ccnCL from 99-4038	Reverse	AAGGATCCCAAAAGCCTGAAATAAAGC	BamHI
rpoB	Amplification of rpoB from 99-4038	Forward	GGCAGGACATGACGTTCAAT
rpoB	Amplification of rpoB from 99-4038	Reverse	GCTTCCGCTTTTGTTGCTTT
cps	Generation of 99-4038 cps::Janus left homologous arm	Forward	CCATTGATTTGGTCGTGGTACATATTG
cps	Generation of 99-4038 cps::Janus left homologous arm	Reverse	AAGGGCCCGTCCAACTTACTGGTAAT	ApaI
cps	Generation of 99-4038 cps::Janus right homologous arm	Forward	AAGGATCCTTGAATGGACAAACTGGAGCA	BamHI
cps	Generation of 99-4038 cps::Janus right homologous arm	Reverse	GGGGGTCCGTACATTTAGAATCTTTC
φRMV8	Primer for RMV8 φOXC141 Janus pheS left homologous arm	Forward	CGTAACCTTGCTGAAAAGAATCGTC
φRMV8	Primer for RMV8 φOXC141 Janus pheS left homologous arm	Reverse	AAGGGCCCCGACCTATCTTAAACAAATC	ApaI
φRMV8	Primer for RMV8 φOXC141 Janus pheS right homologous arm	Forward	AAGGATCCTTTTCATAATAATCTCCCTAT	BamHI
φRMV8	Primer for RMV8 φOXC141 Janus pheS right homologous arm	Reverse	TCCTGCATGATAGCTGCGCA
comC	qRT-PCR amplication of comC	Forward	GGAACAGTTTGTAGCTTTGAAGG
comC	qRT-PCR amplication of comC	Reverse	GAAATCCTCATCTCCCCACCT
ccnC and ccnCL	qRT-PCR amplication of ccnC and ccnCL	Forward	AAGAAGACCTCCTAACTTGTTGT
ccnCL	qRT-PCR amplication of ccnCL	Reverse	TTGGGTGGAGTTAAGGGAGA
ccnC	qRT-PCR amplication of ccnC	Reverse	ATGCGGTGACTCTATAGGGA
rpoA	qRT-PCR amplication of rpoA, used as standard gene	Forward	TGGTCGTGGATATGTACCTGC
rpoA	qRT-PCR amplication of rpoA, used as standard gene	Reverse	CACGAGCAGGTTCCACTTGA
φRMV8	Primer for antibiotic marker	Forward	TTGGGCCCCCGTTTGATTTTTAATGGATAATGTG	ApaI
φRMV8	Primer for antibiotic marker	Reverse	AAGGATCCTTATTTAAACTGTTCTGAGAAGCGG	BamHI
ccnCL	Sequencing ccnC and ccnCL	Forward	TCTGTGTGGCCTATGATCTTGACGGTC
cat	Amplification of cat resistance marker	Forward	CAGGGCCCGAAAATTGGATAAAGTGG	ApaI
cat	Amplification of cat resistance marker	Reverse	TAGGATCCCTAAATCTTTAAAATGCCCCTTAAAAT	BamHI
Janus	Amplification of Janus resistance marker	Forward	TTGGGCCCCCGTTTGATTTTTAATGGATAATGTG	ApaI
Janus	Amplification of Janus resistance marker	Reverse	ATGGATCCCCTTTCCTTATGCTTTTGGACG	BamHI
