# Supplementary material for: Post-vaccine epidemiology of serotype 3 pneumococci identifies transformation inhibition through prophage-driven alteration of a non-coding RNA
Source: Genome Med. 2022 Dec 20;14:144. doi: 10.1186/s13073-022-01147-2 (PMC9764711; doi:10.1186/s13073-022-01147-2)
Supplement: Supplementary file 7 — Additional file 7: Table S6. Accession codes of the RNA-seq datasets. [file 13073_2022_1147_MOESM7_ESM.xlsx]

## Sheet: Table S6
Sample Accession	Genotype
ERS3382253	RMV8domi tvr::cat
ERS3382254	RMV8rare tvr::cat
ERS3382255	RMV8rare tvr::cat
ERS3382256	RMV8rare tvr::cat
ERS3382245	RMV8domi
ERS3382246	RMV8domi
ERS3382247	RMV8domi
ERS3382248	RMV8rare
ERS3382249	RMV8rare
ERS3382250	RMV8rare
ERS3382251	RMV8domi tvr::cat
ERS3382252	RMV8domi tvr::cat
