# Supplementary material for: Post-vaccine epidemiology of serotype 3 pneumococci identifies transformation inhibition through prophage-driven alteration of a non-coding RNA
Source: Genome Med. 2022 Dec 20;14:144. doi: 10.1186/s13073-022-01147-2 (PMC9764711; doi:10.1186/s13073-022-01147-2)
Supplement: Supplementary file 8 — Additional file 8: Table S7. Statistical analysis of gene expression from RNA-seq data. All genetic features are labelled with their locus tags in the annotation of RMV8rare (accession code OX244288). Each row describes the output for an individual gene in a single RNA-seq dataset. [file 13073_2022_1147_MOESM8_ESM.xlsx]

## Sheet: Table S7
target_id	est_counts	eff_len	len	tpm	sample	gene	RMV8_rare-mean_obs	RMV8_rare-var_obs	RMV8_rare-b	RMV8_rare-wald_stat	RMV8_rare-pval	RMV8_rare-qval	RMV8_domi_tvr_cat-mean_obs	RMV8_domi_tvr_cat-var_obs	RMV8_domi_tvr_cat-b	RMV8_domi_tvr_cat-wald_stat	RMV8_domi_tvr_cat-pval	RMV8_domi_tvr_cat-qval	RMV8_rare_tvr_cat-mean_obs	RMV8_rare_tvr_cat-var_obs	RMV8_rare_tvr_cat-b	RMV8_rare_tvr_cat-wald_stat	RMV8_rare_tvr_cat-pval	RMV8_rare_tvr_cat-qval
SAMEA1463109_00001	24500	1097.95	1299	300.026	ERS3382245	dnaA	9.60616	0.0104963	-0.0388196	-0.237627	0.81217	0.999727	9.60616	0.0104963	-0.0615659	-0.376864	0.706275	0.999099	9.60616	0.0104963	-0.184002	-1.12633	0.260024	0.79075
SAMEA1463109_00001	16564	1088.62	1299	361.645	ERS3382246	dnaA	9.60616	0.0104963	-0.0388196	-0.237627	0.81217	0.999727	9.60616	0.0104963	-0.0615659	-0.376864	0.706275	0.999099	9.60616	0.0104963	-0.184002	-1.12633	0.260024	0.79075
SAMEA1463109_00001	13295	1090.11	1299	343.832	ERS3382247	dnaA	9.60616	0.0104963	-0.0388196	-0.237627	0.81217	0.999727	9.60616	0.0104963	-0.0615659	-0.376864	0.706275	0.999099	9.60616	0.0104963	-0.184002	-1.12633	0.260024	0.79075
SAMEA1463109_00001	16740	1095.76	1299	329.683	ERS3382248	dnaA	9.60616	0.0104963	-0.0388196	-0.237627	0.81217	0.999727	9.60616	0.0104963	-0.0615659	-0.376864	0.706275	0.999099	9.60616	0.0104963	-0.184002	-1.12633	0.260024	0.79075
SAMEA1463109_00001	15443	1075.66	1299	313.519	ERS3382249	dnaA	9.60616	0.0104963	-0.0388196	-0.237627	0.81217	0.999727	9.60616	0.0104963	-0.0615659	-0.376864	0.706275	0.999099	9.60616	0.0104963	-0.184002	-1.12633	0.260024	0.79075
SAMEA1463109_00001	16985	1087.56	1299	352.378	ERS3382250	dnaA	9.60616	0.0104963	-0.0388196	-0.237627	0.81217	0.999727	9.60616	0.0104963	-0.0615659	-0.376864	0.706275	0.999099	9.60616	0.0104963	-0.184002	-1.12633	0.260024	0.79075
SAMEA1463109_00001	7118	1101.45	1299	361.924	ERS3382251	dnaA	9.60616	0.0104963	-0.0388196	-0.237627	0.81217	0.999727	9.60616	0.0104963	-0.0615659	-0.376864	0.706275	0.999099	9.60616	0.0104963	-0.184002	-1.12633	0.260024	0.79075
SAMEA1463109_00001	9659	1093.95	1299	309.301	ERS3382252	dnaA	9.60616	0.0104963	-0.0388196	-0.237627	0.81217	0.999727	9.60616	0.0104963	-0.0615659	-0.376864	0.706275	0.999099	9.60616	0.0104963	-0.184002	-1.12633	0.260024	0.79075
SAMEA1463109_00001	22123	1123.05	1299	262.019	ERS3382253	dnaA	9.60616	0.0104963	-0.0388196	-0.237627	0.81217	0.999727	9.60616	0.0104963	-0.0615659	-0.376864	0.706275	0.999099	9.60616	0.0104963	-0.184002	-1.12633	0.260024	0.79075
SAMEA1463109_00001	11966	1090.29	1299	148.266	ERS3382254	dnaA	9.60616	0.0104963	-0.0388196	-0.237627	0.81217	0.999727	9.60616	0.0104963	-0.0615659	-0.376864	0.706275	0.999099	9.60616	0.0104963	-0.184002	-1.12633	0.260024	0.79075
SAMEA1463109_00001	17716	1107.8	1299	299.441	ERS3382255	dnaA	9.60616	0.0104963	-0.0388196	-0.237627	0.81217	0.999727	9.60616	0.0104963	-0.0615659	-0.376864	0.706275	0.999099	9.60616	0.0104963	-0.184002	-1.12633	0.260024	0.79075
SAMEA1463109_00001	15123	1090.87	1299	318.262	ERS3382256	dnaA	9.60616	0.0104963	-0.0388196	-0.237627	0.81217	0.999727	9.60616	0.0104963	-0.0615659	-0.376864	0.706275	0.999099	9.60616	0.0104963	-0.184002	-1.12633	0.260024	0.79075
SAMEA1463109_00002	13875	935.952	1137	199.322	ERS3382245	dnaN	8.89632	0.0612722	-0.0234199	-0.0999271	0.920402	0.999727	8.89632	0.0612722	0.0623669	0.266105	0.790158	0.999099	8.89632	0.0612722	-0.0238242	-0.101652	0.919033	0.979855
SAMEA1463109_00002	7108	926.623	1137	182.322	ERS3382246	dnaN	8.89632	0.0612722	-0.0234199	-0.0999271	0.920402	0.999727	8.89632	0.0612722	0.0623669	0.266105	0.790158	0.999099	8.89632	0.0612722	-0.0238242	-0.101652	0.919033	0.979855
SAMEA1463109_00002	5195	928.11	1137	157.803	ERS3382247	dnaN	8.89632	0.0612722	-0.0234199	-0.0999271	0.920402	0.999727	8.89632	0.0612722	0.0623669	0.266105	0.790158	0.999099	8.89632	0.0612722	-0.0238242	-0.101652	0.919033	0.979855
SAMEA1463109_00002	6379	933.762	1137	147.426	ERS3382248	dnaN	8.89632	0.0612722	-0.0234199	-0.0999271	0.920402	0.999727	8.89632	0.0612722	0.0623669	0.266105	0.790158	0.999099	8.89632	0.0612722	-0.0238242	-0.101652	0.919033	0.979855
SAMEA1463109_00002	9301	913.659	1137	222.306	ERS3382249	dnaN	8.89632	0.0612722	-0.0234199	-0.0999271	0.920402	0.999727	8.89632	0.0612722	0.0623669	0.266105	0.790158	0.999099	8.89632	0.0612722	-0.0238242	-0.101652	0.919033	0.979855
SAMEA1463109_00002	7360	925.555	1137	179.42	ERS3382250	dnaN	8.89632	0.0612722	-0.0234199	-0.0999271	0.920402	0.999727	8.89632	0.0612722	0.0623669	0.266105	0.790158	0.999099	8.89632	0.0612722	-0.0238242	-0.101652	0.919033	0.979855
SAMEA1463109_00002	2723	939.453	1137	162.33	ERS3382251	dnaN	8.89632	0.0612722	-0.0234199	-0.0999271	0.920402	0.999727	8.89632	0.0612722	0.0623669	0.266105	0.790158	0.999099	8.89632	0.0612722	-0.0238242	-0.101652	0.919033	0.979855
SAMEA1463109_00002	5435	931.947	1137	204.293	ERS3382252	dnaN	8.89632	0.0612722	-0.0234199	-0.0999271	0.920402	0.999727	8.89632	0.0612722	0.0623669	0.266105	0.790158	0.999099	8.89632	0.0612722	-0.0238242	-0.101652	0.919033	0.979855
SAMEA1463109_00002	14155	961.053	1137	195.908	ERS3382253	dnaN	8.89632	0.0612722	-0.0234199	-0.0999271	0.920402	0.999727	8.89632	0.0612722	0.0623669	0.266105	0.790158	0.999099	8.89632	0.0612722	-0.0238242	-0.101652	0.919033	0.979855
SAMEA1463109_00002	9258	928.291	1137	134.731	ERS3382254	dnaN	8.89632	0.0612722	-0.0234199	-0.0999271	0.920402	0.999727	8.89632	0.0612722	0.0623669	0.266105	0.790158	0.999099	8.89632	0.0612722	-0.0238242	-0.101652	0.919033	0.979855
SAMEA1463109_00002	8643	945.799	1137	171.109	ERS3382255	dnaN	8.89632	0.0612722	-0.0234199	-0.0999271	0.920402	0.999727	8.89632	0.0612722	0.0623669	0.266105	0.790158	0.999099	8.89632	0.0612722	-0.0238242	-0.101652	0.919033	0.979855
SAMEA1463109_00002	6152	928.867	1137	152.048	ERS3382256	dnaN	8.89632	0.0612722	-0.0234199	-0.0999271	0.920402	0.999727	8.89632	0.0612722	0.0623669	0.266105	0.790158	0.999099	8.89632	0.0612722	-0.0238242	-0.101652	0.919033	0.979855
SAMEA1463109_00003	1668	48.0774	195	466.478	ERS3382245	SAMEA1463109_00003	7.11824	0.0282579	-0.0966152	-0.700075	0.48388	0.999727	7.11824	0.0282579	0.103499	0.749957	0.453281	0.999099	7.11824	0.0282579	-0.137867	-0.998984	0.317802	0.79075
SAMEA1463109_00003	1445	48.5893	195	706.841	ERS3382246	SAMEA1463109_00003	7.11824	0.0282579	-0.0966152	-0.700075	0.48388	0.999727	7.11824	0.0282579	0.103499	0.749957	0.453281	0.999099	7.11824	0.0282579	-0.137867	-0.998984	0.317802	0.79075
SAMEA1463109_00003	1143	49.6969	195	648.403	ERS3382247	SAMEA1463109_00003	7.11824	0.0282579	-0.0966152	-0.700075	0.48388	0.999727	7.11824	0.0282579	0.103499	0.749957	0.453281	0.999099	7.11824	0.0282579	-0.137867	-0.998984	0.317802	0.79075
SAMEA1463109_00003	1595	49.2015	195	699.584	ERS3382248	SAMEA1463109_00003	7.11824	0.0282579	-0.0966152	-0.700075	0.48388	0.999727	7.11824	0.0282579	0.103499	0.749957	0.453281	0.999099	7.11824	0.0282579	-0.137867	-0.998984	0.317802	0.79075
SAMEA1463109_00003	898	42.7211	195	459.03	ERS3382249	SAMEA1463109_00003	7.11824	0.0282579	-0.0966152	-0.700075	0.48388	0.999727	7.11824	0.0282579	0.103499	0.749957	0.453281	0.999099	7.11824	0.0282579	-0.137867	-0.998984	0.317802	0.79075
SAMEA1463109_00003	1316	44.9592	195	660.438	ERS3382250	SAMEA1463109_00003	7.11824	0.0282579	-0.0966152	-0.700075	0.48388	0.999727	7.11824	0.0282579	0.103499	0.749957	0.453281	0.999099	7.11824	0.0282579	-0.137867	-0.998984	0.317802	0.79075
SAMEA1463109_00003	739	51.8509	195	798.204	ERS3382251	SAMEA1463109_00003	7.11824	0.0282579	-0.0966152	-0.700075	0.48388	0.999727	7.11824	0.0282579	0.103499	0.749957	0.453281	0.999099	7.11824	0.0282579	-0.137867	-0.998984	0.317802	0.79075
SAMEA1463109_00003	824	51.3066	195	562.599	ERS3382252	SAMEA1463109_00003	7.11824	0.0282579	-0.0966152	-0.700075	0.48388	0.999727	7.11824	0.0282579	0.103499	0.749957	0.453281	0.999099	7.11824	0.0282579	-0.137867	-0.998984	0.317802	0.79075
SAMEA1463109_00003	2093	56.9529	195	488.813	ERS3382253	SAMEA1463109_00003	7.11824	0.0282579	-0.0966152	-0.700075	0.48388	0.999727	7.11824	0.0282579	0.103499	0.749957	0.453281	0.999099	7.11824	0.0282579	-0.137867	-0.998984	0.317802	0.79075
SAMEA1463109_00003	824	50.4391	195	220.696	ERS3382254	SAMEA1463109_00003	7.11824	0.0282579	-0.0966152	-0.700075	0.48388	0.999727	7.11824	0.0282579	0.103499	0.749957	0.453281	0.999099	7.11824	0.0282579	-0.137867	-0.998984	0.317802	0.79075
SAMEA1463109_00003	1719	53.3172	195	603.691	ERS3382255	SAMEA1463109_00003	7.11824	0.0282579	-0.0966152	-0.700075	0.48388	0.999727	7.11824	0.0282579	0.103499	0.749957	0.453281	0.999099	7.11824	0.0282579	-0.137867	-0.998984	0.317802	0.79075
SAMEA1463109_00003	1327	47.2196	195	645.159	ERS3382256	SAMEA1463109_00003	7.11824	0.0282579	-0.0966152	-0.700075	0.48388	0.999727	7.11824	0.0282579	0.103499	0.749957	0.453281	0.999099	7.11824	0.0282579	-0.137867	-0.998984	0.317802	0.79075
SAMEA1463109_00004	15883	914.952	1116	233.405	ERS3382245	engD	9.20893	0.0353314	-0.182241	-1.17641	0.239432	0.999727	9.20893	0.0353314	0.0655242	0.422974	0.672314	0.999099	9.20893	0.0353314	-0.0108059	-0.0697545	0.944389	0.983257
SAMEA1463109_00004	10075	905.623	1116	264.419	ERS3382246	engD	9.20893	0.0353314	-0.182241	-1.17641	0.239432	0.999727	9.20893	0.0353314	0.0655242	0.422974	0.672314	0.999099	9.20893	0.0353314	-0.0108059	-0.0697545	0.944389	0.983257
SAMEA1463109_00004	9103	907.11	1116	282.913	ERS3382247	engD	9.20893	0.0353314	-0.182241	-1.17641	0.239432	0.999727	9.20893	0.0353314	0.0655242	0.422974	0.672314	0.999099	9.20893	0.0353314	-0.0108059	-0.0697545	0.944389	0.983257
SAMEA1463109_00004	9710	912.762	1116	229.572	ERS3382248	engD	9.20893	0.0353314	-0.182241	-1.17641	0.239432	0.999727	9.20893	0.0353314	0.0655242	0.422974	0.672314	0.999099	9.20893	0.0353314	-0.0108059	-0.0697545	0.944389	0.983257
SAMEA1463109_00004	9006	892.659	1116	220.319	ERS3382249	engD	9.20893	0.0353314	-0.182241	-1.17641	0.239432	0.999727	9.20893	0.0353314	0.0655242	0.422974	0.672314	0.999099	9.20893	0.0353314	-0.0108059	-0.0697545	0.944389	0.983257
SAMEA1463109_00004	8816	904.555	1116	219.903	ERS3382250	engD	9.20893	0.0353314	-0.182241	-1.17641	0.239432	0.999727	9.20893	0.0353314	0.0655242	0.422974	0.672314	0.999099	9.20893	0.0353314	-0.0108059	-0.0697545	0.944389	0.983257
SAMEA1463109_00004	4187	918.453	1116	255.312	ERS3382251	engD	9.20893	0.0353314	-0.182241	-1.17641	0.239432	0.999727	9.20893	0.0353314	0.0655242	0.422974	0.672314	0.999099	9.20893	0.0353314	-0.0108059	-0.0697545	0.944389	0.983257
SAMEA1463109_00004	6938	910.947	1116	266.801	ERS3382252	engD	9.20893	0.0353314	-0.182241	-1.17641	0.239432	0.999727	9.20893	0.0353314	0.0655242	0.422974	0.672314	0.999099	9.20893	0.0353314	-0.0108059	-0.0697545	0.944389	0.983257
SAMEA1463109_00004	20698	940.053	1116	292.864	ERS3382253	engD	9.20893	0.0353314	-0.182241	-1.17641	0.239432	0.999727	9.20893	0.0353314	0.0655242	0.422974	0.672314	0.999099	9.20893	0.0353314	-0.0108059	-0.0697545	0.944389	0.983257
SAMEA1463109_00004	13321	907.291	1116	198.346	ERS3382254	engD	9.20893	0.0353314	-0.182241	-1.17641	0.239432	0.999727	9.20893	0.0353314	0.0655242	0.422974	0.672314	0.999099	9.20893	0.0353314	-0.0108059	-0.0697545	0.944389	0.983257
SAMEA1463109_00004	11712	924.799	1116	237.132	ERS3382255	engD	9.20893	0.0353314	-0.182241	-1.17641	0.239432	0.999727	9.20893	0.0353314	0.0655242	0.422974	0.672314	0.999099	9.20893	0.0353314	-0.0108059	-0.0697545	0.944389	0.983257
SAMEA1463109_00004	9328	907.867	1116	235.876	ERS3382256	engD	9.20893	0.0353314	-0.182241	-1.17641	0.239432	0.999727	9.20893	0.0353314	0.0655242	0.422974	0.672314	0.999099	9.20893	0.0353314	-0.0108059	-0.0697545	0.944389	0.983257
SAMEA1463109_00005	4549	369.83	570	165.383	ERS3382245	pth	8.081	0.0186787	-0.136246	-1.04626	0.295439	0.999727	8.081	0.0186787	-0.00164192	-0.0126087	0.98994	0.999099	8.081	0.0186787	-0.18262	-1.40238	0.160802	0.79075
SAMEA1463109_00005	3853	362.766	570	252.445	ERS3382246	pth	8.081	0.0186787	-0.136246	-1.04626	0.295439	0.999727	8.081	0.0186787	-0.00164192	-0.0126087	0.98994	0.999099	8.081	0.0186787	-0.18262	-1.40238	0.160802	0.79075
SAMEA1463109_00005	3257	366.064	570	250.835	ERS3382247	pth	8.081	0.0186787	-0.136246	-1.04626	0.295439	0.999727	8.081	0.0186787	-0.00164192	-0.0126087	0.98994	0.999099	8.081	0.0186787	-0.18262	-1.40238	0.160802	0.79075
SAMEA1463109_00005	3773	369.133	570	220.578	ERS3382248	pth	8.081	0.0186787	-0.136246	-1.04626	0.295439	0.999727	8.081	0.0186787	-0.00164192	-0.0126087	0.98994	0.999099	8.081	0.0186787	-0.18262	-1.40238	0.160802	0.79075
SAMEA1463109_00005	2646	350.177	570	165.01	ERS3382249	pth	8.081	0.0186787	-0.136246	-1.04626	0.295439	0.999727	8.081	0.0186787	-0.00164192	-0.0126087	0.98994	0.999099	8.081	0.0186787	-0.18262	-1.40238	0.160802	0.79075
SAMEA1463109_00005	3474	360.545	570	217.403	ERS3382250	pth	8.081	0.0186787	-0.136246	-1.04626	0.295439	0.999727	8.081	0.0186787	-0.00164192	-0.0126087	0.98994	0.999099	8.081	0.0186787	-0.18262	-1.40238	0.160802	0.79075
SAMEA1463109_00005	1670	374.692	570	249.614	ERS3382251	pth	8.081	0.0186787	-0.136246	-1.04626	0.295439	0.999727	8.081	0.0186787	-0.00164192	-0.0126087	0.98994	0.999099	8.081	0.0186787	-0.18262	-1.40238	0.160802	0.79075
SAMEA1463109_00005	2146	368.119	570	204.215	ERS3382252	pth	8.081	0.0186787	-0.136246	-1.04626	0.295439	0.999727	8.081	0.0186787	-0.00164192	-0.0126087	0.98994	0.999099	8.081	0.0186787	-0.18262	-1.40238	0.160802	0.79075
SAMEA1463109_00005	5375	394.715	570	181.128	ERS3382253	pth	8.081	0.0186787	-0.136246	-1.04626	0.295439	0.999727	8.081	0.0186787	-0.00164192	-0.0126087	0.98994	0.999099	8.081	0.0186787	-0.18262	-1.40238	0.160802	0.79075
SAMEA1463109_00005	2306	364.957	570	85.3595	ERS3382254	pth	8.081	0.0186787	-0.136246	-1.04626	0.295439	0.999727	8.081	0.0186787	-0.00164192	-0.0126087	0.98994	0.999099	8.081	0.0186787	-0.18262	-1.40238	0.160802	0.79075
SAMEA1463109_00005	4226	380.383	570	208.025	ERS3382255	pth	8.081	0.0186787	-0.136246	-1.04626	0.295439	0.999727	8.081	0.0186787	-0.00164192	-0.0126087	0.98994	0.999099	8.081	0.0186787	-0.18262	-1.40238	0.160802	0.79075
SAMEA1463109_00005	3495	365.079	570	219.775	ERS3382256	pth	8.081	0.0186787	-0.136246	-1.04626	0.295439	0.999727	8.081	0.0186787	-0.00164192	-0.0126087	0.98994	0.999099	8.081	0.0186787	-0.18262	-1.40238	0.160802	0.79075
SAMEA1463109_00006	35055	3308.95	3510	142.441	ERS3382245	trcF	10.0587	0.0193946	-0.102419	-0.464379	0.642376	0.999727	10.0587	0.0193946	-0.0726254	-0.329293	0.741934	0.999099	10.0587	0.0193946	-0.248291	-1.12579	0.260257	0.79075
SAMEA1463109_00006	28206	3299.62	3510	203.176	ERS3382246	trcF	10.0587	0.0193946	-0.102419	-0.464379	0.642376	0.999727	10.0587	0.0193946	-0.0726254	-0.329293	0.741934	0.999099	10.0587	0.0193946	-0.248291	-1.12579	0.260257	0.79075
SAMEA1463109_00006	23543	3301.11	3510	201.062	ERS3382247	trcF	10.0587	0.0193946	-0.102419	-0.464379	0.642376	0.999727	10.0587	0.0193946	-0.0726254	-0.329293	0.741934	0.999099	10.0587	0.0193946	-0.248291	-1.12579	0.260257	0.79075
SAMEA1463109_00006	28781	3306.76	3510	187.828	ERS3382248	trcF	10.0587	0.0193946	-0.102419	-0.464379	0.642376	0.999727	10.0587	0.0193946	-0.0726254	-0.329293	0.741934	0.999099	10.0587	0.0193946	-0.248291	-1.12579	0.260257	0.79075
SAMEA1463109_00006	20357	3286.66	3510	135.259	ERS3382249	trcF	10.0587	0.0193946	-0.102419	-0.464379	0.642376	0.999727	10.0587	0.0193946	-0.0726254	-0.329293	0.741934	0.999099	10.0587	0.0193946	-0.248291	-1.12579	0.260257	0.79075
SAMEA1463109_00006	26718	3298.56	3510	182.757	ERS3382250	trcF	10.0587	0.0193946	-0.102419	-0.464379	0.642376	0.999727	10.0587	0.0193946	-0.0726254	-0.329293	0.741934	0.999099	10.0587	0.0193946	-0.248291	-1.12579	0.260257	0.79075
SAMEA1463109_00006	12289	3312.45	3510	207.775	ERS3382251	trcF	10.0587	0.0193946	-0.102419	-0.464379	0.642376	0.999727	10.0587	0.0193946	-0.0726254	-0.329293	0.741934	0.999099	10.0587	0.0193946	-0.248291	-1.12579	0.260257	0.79075
SAMEA1463109_00006	15230	3304.95	3510	161.429	ERS3382252	trcF	10.0587	0.0193946	-0.102419	-0.464379	0.642376	0.999727	10.0587	0.0193946	-0.0726254	-0.329293	0.741934	0.999099	10.0587	0.0193946	-0.248291	-1.12579	0.260257	0.79075
SAMEA1463109_00006	33919	3334.05	3510	135.319	ERS3382253	trcF	10.0587	0.0193946	-0.102419	-0.464379	0.642376	0.999727	10.0587	0.0193946	-0.0726254	-0.329293	0.741934	0.999099	10.0587	0.0193946	-0.248291	-1.12579	0.260257	0.79075
SAMEA1463109_00006	15943	3301.29	3510	65.2409	ERS3382254	trcF	10.0587	0.0193946	-0.102419	-0.464379	0.642376	0.999727	10.0587	0.0193946	-0.0726254	-0.329293	0.741934	0.999099	10.0587	0.0193946	-0.248291	-1.12579	0.260257	0.79075
SAMEA1463109_00006	28404	3318.8	3510	160.252	ERS3382255	trcF	10.0587	0.0193946	-0.102419	-0.464379	0.642376	0.999727	10.0587	0.0193946	-0.0726254	-0.329293	0.741934	0.999099	10.0587	0.0193946	-0.248291	-1.12579	0.260257	0.79075
SAMEA1463109_00006	25187	3301.87	3510	175.12	ERS3382256	trcF	10.0587	0.0193946	-0.102419	-0.464379	0.642376	0.999727	10.0587	0.0193946	-0.0726254	-0.329293	0.741934	0.999099	10.0587	0.0193946	-0.248291	-1.12579	0.260257	0.79075
SAMEA1463109_00007	3101	99.8037	267	417.765	ERS3382245	SAMEA1463109_00007	7.52134	0.0106755	-0.140873	-1.05031	0.293577	0.999727	7.52134	0.0106755	0.050091	0.373464	0.708803	0.999099	7.52134	0.0106755	-0.117901	-0.879034	0.379383	0.796261
SAMEA1463109_00007	2029	99.3561	267	485.38	ERS3382246	SAMEA1463109_00007	7.52134	0.0106755	-0.140873	-1.05031	0.293577	0.999727	7.52134	0.0106755	0.050091	0.373464	0.708803	0.999099	7.52134	0.0106755	-0.117901	-0.879034	0.379383	0.796261
SAMEA1463109_00007	1556	101.179	267	433.56	ERS3382247	SAMEA1463109_00007	7.52134	0.0106755	-0.140873	-1.05031	0.293577	0.999727	7.52134	0.0106755	0.050091	0.373464	0.708803	0.999099	7.52134	0.0106755	-0.117901	-0.879034	0.379383	0.796261
SAMEA1463109_00007	1946	101.239	267	414.814	ERS3382248	SAMEA1463109_00007	7.52134	0.0106755	-0.140873	-1.05031	0.293577	0.999727	7.52134	0.0106755	0.050091	0.373464	0.708803	0.999099	7.52134	0.0106755	-0.117901	-0.879034	0.379383	0.796261
SAMEA1463109_00007	1648	90.6507	267	397.002	ERS3382249	SAMEA1463109_00007	7.52134	0.0106755	-0.140873	-1.05031	0.293577	0.999727	7.52134	0.0106755	0.050091	0.373464	0.708803	0.999099	7.52134	0.0106755	-0.117901	-0.879034	0.379383	0.796261
SAMEA1463109_00007	1829	95.2073	267	433.449	ERS3382250	SAMEA1463109_00007	7.52134	0.0106755	-0.140873	-1.05031	0.293577	0.999727	7.52134	0.0106755	0.050091	0.373464	0.708803	0.999099	7.52134	0.0106755	-0.117901	-0.879034	0.379383	0.796261
SAMEA1463109_00007	951	104.534	267	509.504	ERS3382251	SAMEA1463109_00007	7.52134	0.0106755	-0.140873	-1.05031	0.293577	0.999727	7.52134	0.0106755	0.050091	0.373464	0.708803	0.999099	7.52134	0.0106755	-0.117901	-0.879034	0.379383	0.796261
SAMEA1463109_00007	1218	101.576	267	420.051	ERS3382252	SAMEA1463109_00007	7.52134	0.0106755	-0.140873	-1.05031	0.293577	0.999727	7.52134	0.0106755	0.050091	0.373464	0.708803	0.999099	7.52134	0.0106755	-0.117901	-0.879034	0.379383	0.796261
SAMEA1463109_00007	3331	113.181	267	391.465	ERS3382253	SAMEA1463109_00007	7.52134	0.0106755	-0.140873	-1.05031	0.293577	0.999727	7.52134	0.0106755	0.050091	0.373464	0.708803	0.999099	7.52134	0.0106755	-0.117901	-0.879034	0.379383	0.796261
SAMEA1463109_00007	1673	98.9335	267	228.448	ERS3382254	SAMEA1463109_00007	7.52134	0.0106755	-0.140873	-1.05031	0.293577	0.999727	7.52134	0.0106755	0.050091	0.373464	0.708803	0.999099	7.52134	0.0106755	-0.117901	-0.879034	0.379383	0.796261
SAMEA1463109_00007	2272	108.339	267	392.673	ERS3382255	SAMEA1463109_00007	7.52134	0.0106755	-0.140873	-1.05031	0.293577	0.999727	7.52134	0.0106755	0.050091	0.373464	0.708803	0.999099	7.52134	0.0106755	-0.117901	-0.879034	0.379383	0.796261
SAMEA1463109_00007	1866	97.9467	267	437.361	ERS3382256	SAMEA1463109_00007	7.52134	0.0106755	-0.140873	-1.05031	0.293577	0.999727	7.52134	0.0106755	0.050091	0.373464	0.708803	0.999099	7.52134	0.0106755	-0.117901	-0.879034	0.379383	0.796261
SAMEA1463109_00008	3926	183.854	369	287.113	ERS3382245	SAMEA1463109_00008	7.74942	0.0153521	-0.14738	-1.11382	0.265357	0.999727	7.74942	0.0153521	0.029159	0.220368	0.825585	0.999099	7.74942	0.0153521	-0.147352	-1.11361	0.265448	0.79075
SAMEA1463109_00008	2451	181.226	369	321.453	ERS3382246	SAMEA1463109_00008	7.74942	0.0153521	-0.14738	-1.11382	0.265357	0.999727	7.74942	0.0153521	0.029159	0.220368	0.825585	0.999099	7.74942	0.0153521	-0.147352	-1.11361	0.265448	0.79075
SAMEA1463109_00008	2105	183.574	369	323.272	ERS3382247	SAMEA1463109_00008	7.74942	0.0153521	-0.14738	-1.11382	0.265357	0.999727	7.74942	0.0153521	0.029159	0.220368	0.825585	0.999099	7.74942	0.0153521	-0.147352	-1.11361	0.265448	0.79075
SAMEA1463109_00008	2330	185.612	369	270.899	ERS3382248	SAMEA1463109_00008	7.74942	0.0153521	-0.14738	-1.11382	0.265357	0.999727	7.74942	0.0153521	0.029159	0.220368	0.825585	0.999099	7.74942	0.0153521	-0.147352	-1.11361	0.265448	0.79075
SAMEA1463109_00008	2073	170.145	369	266.065	ERS3382249	SAMEA1463109_00008	7.74942	0.0153521	-0.14738	-1.11382	0.265357	0.999727	7.74942	0.0153521	0.029159	0.220368	0.825585	0.999099	7.74942	0.0153521	-0.147352	-1.11361	0.265448	0.79075
SAMEA1463109_00008	2464	176.958	369	314.171	ERS3382250	SAMEA1463109_00008	7.74942	0.0153521	-0.14738	-1.11382	0.265357	0.999727	7.74942	0.0153521	0.029159	0.220368	0.825585	0.999099	7.74942	0.0153521	-0.147352	-1.11361	0.265448	0.79075
SAMEA1463109_00008	1065	188.225	369	316.882	ERS3382251	SAMEA1463109_00008	7.74942	0.0153521	-0.14738	-1.11382	0.265357	0.999727	7.74942	0.0153521	0.029159	0.220368	0.825585	0.999099	7.74942	0.0153521	-0.147352	-1.11361	0.265448	0.79075
SAMEA1463109_00008	1602	184.446	369	304.256	ERS3382252	SAMEA1463109_00008	7.74942	0.0153521	-0.14738	-1.11382	0.265357	0.999727	7.74942	0.0153521	0.029159	0.220368	0.825585	0.999099	7.74942	0.0153521	-0.147352	-1.11361	0.265448	0.79075
SAMEA1463109_00008	4394	202.834	369	288.144	ERS3382253	SAMEA1463109_00008	7.74942	0.0153521	-0.14738	-1.11382	0.265357	0.999727	7.74942	0.0153521	0.029159	0.220368	0.825585	0.999099	7.74942	0.0153521	-0.147352	-1.11361	0.265448	0.79075
SAMEA1463109_00008	2168	181.157	369	161.673	ERS3382254	SAMEA1463109_00008	7.74942	0.0153521	-0.14738	-1.11382	0.265357	0.999727	7.74942	0.0153521	0.029159	0.220368	0.825585	0.999099	7.74942	0.0153521	-0.147352	-1.11361	0.265448	0.79075
SAMEA1463109_00008	2765	193.599	369	267.423	ERS3382255	SAMEA1463109_00008	7.74942	0.0153521	-0.14738	-1.11382	0.265357	0.999727	7.74942	0.0153521	0.029159	0.220368	0.825585	0.999099	7.74942	0.0153521	-0.147352	-1.11361	0.265448	0.79075
SAMEA1463109_00008	2241	181.348	369	283.692	ERS3382256	SAMEA1463109_00008	7.74942	0.0153521	-0.14738	-1.11382	0.265357	0.999727	7.74942	0.0153521	0.029159	0.220368	0.825585	0.999099	7.74942	0.0153521	-0.147352	-1.11361	0.265448	0.79075
SAMEA1463109_00009	197	14.7788	123	179.227	ERS3382245	SAMEA1463109_00009	4.97149	0.0683592	-0.235351	-1.21772	0.223332	0.999727	4.97149	0.0683592	0.306298	1.5848	0.113012	0.999099	4.97149	0.0683592	0.0570328	0.29509	0.767925	0.929824
SAMEA1463109_00009	148	14.3698	123	244.797	ERS3382246	SAMEA1463109_00009	4.97149	0.0683592	-0.235351	-1.21772	0.223332	0.999727	4.97149	0.0683592	0.306298	1.5848	0.113012	0.999099	4.97149	0.0683592	0.0570328	0.29509	0.767925	0.929824
SAMEA1463109_00009	123	15.7944	123	219.548	ERS3382247	SAMEA1463109_00009	4.97149	0.0683592	-0.235351	-1.21772	0.223332	0.999727	4.97149	0.0683592	0.306298	1.5848	0.113012	0.999099	4.97149	0.0683592	0.0570328	0.29509	0.767925	0.929824
SAMEA1463109_00009	141	15.1829	123	200.412	ERS3382248	SAMEA1463109_00009	4.97149	0.0683592	-0.235351	-1.21772	0.223332	0.999727	4.97149	0.0683592	0.306298	1.5848	0.113012	0.999099	4.97149	0.0683592	0.0570328	0.29509	0.767925	0.929824
SAMEA1463109_00009	97	12.9438	123	163.65	ERS3382249	SAMEA1463109_00009	4.97149	0.0683592	-0.235351	-1.21772	0.223332	0.999727	4.97149	0.0683592	0.306298	1.5848	0.113012	0.999099	4.97149	0.0683592	0.0570328	0.29509	0.767925	0.929824
SAMEA1463109_00009	118	14.3937	123	184.971	ERS3382250	SAMEA1463109_00009	4.97149	0.0683592	-0.235351	-1.21772	0.223332	0.999727	4.97149	0.0683592	0.306298	1.5848	0.113012	0.999099	4.97149	0.0683592	0.0570328	0.29509	0.767925	0.929824
SAMEA1463109_00009	70	15.383	123	254.849	ERS3382251	SAMEA1463109_00009	4.97149	0.0683592	-0.235351	-1.21772	0.223332	0.999727	4.97149	0.0683592	0.306298	1.5848	0.113012	0.999099	4.97149	0.0683592	0.0570328	0.29509	0.767925	0.929824
SAMEA1463109_00009	107	14.8968	123	251.614	ERS3382252	SAMEA1463109_00009	4.97149	0.0683592	-0.235351	-1.21772	0.223332	0.999727	4.97149	0.0683592	0.306298	1.5848	0.113012	0.999099	4.97149	0.0683592	0.0570328	0.29509	0.767925	0.929824
SAMEA1463109_00009	408	17.2592	123	314.434	ERS3382253	SAMEA1463109_00009	4.97149	0.0683592	-0.235351	-1.21772	0.223332	0.999727	4.97149	0.0683592	0.306298	1.5848	0.113012	0.999099	4.97149	0.0683592	0.0570328	0.29509	0.767925	0.929824
SAMEA1463109_00009	172	15.3751	123	151.128	ERS3382254	SAMEA1463109_00009	4.97149	0.0683592	-0.235351	-1.21772	0.223332	0.999727	4.97149	0.0683592	0.306298	1.5848	0.113012	0.999099	4.97149	0.0683592	0.0570328	0.29509	0.767925	0.929824
SAMEA1463109_00009	195	16.273	123	224.374	ERS3382255	SAMEA1463109_00009	4.97149	0.0683592	-0.235351	-1.21772	0.223332	0.999727	4.97149	0.0683592	0.306298	1.5848	0.113012	0.999099	4.97149	0.0683592	0.0570328	0.29509	0.767925	0.929824
SAMEA1463109_00009	131	15.3547	123	195.861	ERS3382256	SAMEA1463109_00009	4.97149	0.0683592	-0.235351	-1.21772	0.223332	0.999727	4.97149	0.0683592	0.306298	1.5848	0.113012	0.999099	4.97149	0.0683592	0.0570328	0.29509	0.767925	0.929824
SAMEA1463109_00010	11228	1067.95	1269	141.36	ERS3382245	SAMEA1463109_00010	8.84361	0.0192476	-0.182065	-1.46288	0.143501	0.999727	8.84361	0.0192476	0.0740715	0.595159	0.551737	0.999099	8.84361	0.0192476	-0.0771662	-0.620025	0.535241	0.846901
SAMEA1463109_00010	7406	1058.62	1269	166.279	ERS3382246	SAMEA1463109_00010	8.84361	0.0192476	-0.182065	-1.46288	0.143501	0.999727	8.84361	0.0192476	0.0740715	0.595159	0.551737	0.999099	8.84361	0.0192476	-0.0771662	-0.620025	0.535241	0.846901
SAMEA1463109_00010	6113	1060.11	1269	162.567	ERS3382247	SAMEA1463109_00010	8.84361	0.0192476	-0.182065	-1.46288	0.143501	0.999727	8.84361	0.0192476	0.0740715	0.595159	0.551737	0.999099	8.84361	0.0192476	-0.0771662	-0.620025	0.535241	0.846901
SAMEA1463109_00010	6664	1065.76	1269	134.937	ERS3382248	SAMEA1463109_00010	8.84361	0.0192476	-0.182065	-1.46288	0.143501	0.999727	8.84361	0.0192476	0.0740715	0.595159	0.551737	0.999099	8.84361	0.0192476	-0.0771662	-0.620025	0.535241	0.846901
SAMEA1463109_00010	6119	1045.66	1269	127.79	ERS3382249	SAMEA1463109_00010	8.84361	0.0192476	-0.182065	-1.46288	0.143501	0.999727	8.84361	0.0192476	0.0740715	0.595159	0.551737	0.999099	8.84361	0.0192476	-0.0771662	-0.620025	0.535241	0.846901
SAMEA1463109_00010	6601	1057.56	1269	140.832	ERS3382250	SAMEA1463109_00010	8.84361	0.0192476	-0.182065	-1.46288	0.143501	0.999727	8.84361	0.0192476	0.0740715	0.595159	0.551737	0.999099	8.84361	0.0192476	-0.0771662	-0.620025	0.535241	0.846901
SAMEA1463109_00010	3244	1071.45	1269	169.564	ERS3382251	SAMEA1463109_00010	8.84361	0.0192476	-0.182065	-1.46288	0.143501	0.999727	8.84361	0.0192476	0.0740715	0.595159	0.551737	0.999099	8.84361	0.0192476	-0.0771662	-0.620025	0.535241	0.846901
SAMEA1463109_00010	4783	1063.95	1269	157.48	ERS3382252	SAMEA1463109_00010	8.84361	0.0192476	-0.182065	-1.46288	0.143501	0.999727	8.84361	0.0192476	0.0740715	0.595159	0.551737	0.999099	8.84361	0.0192476	-0.0771662	-0.620025	0.535241	0.846901
SAMEA1463109_00010	13874	1093.05	1269	168.83	ERS3382253	SAMEA1463109_00010	8.84361	0.0192476	-0.182065	-1.46288	0.143501	0.999727	8.84361	0.0192476	0.0740715	0.595159	0.551737	0.999099	8.84361	0.0192476	-0.0771662	-0.620025	0.535241	0.846901
SAMEA1463109_00010	6932	1060.29	1269	88.3217	ERS3382254	SAMEA1463109_00010	8.84361	0.0192476	-0.182065	-1.46288	0.143501	0.999727	8.84361	0.0192476	0.0740715	0.595159	0.551737	0.999099	8.84361	0.0192476	-0.0771662	-0.620025	0.535241	0.846901
SAMEA1463109_00010	8451	1077.8	1269	146.817	ERS3382255	SAMEA1463109_00010	8.84361	0.0192476	-0.182065	-1.46288	0.143501	0.999727	8.84361	0.0192476	0.0740715	0.595159	0.551737	0.999099	8.84361	0.0192476	-0.0771662	-0.620025	0.535241	0.846901
SAMEA1463109_00010	7104	1060.87	1269	153.731	ERS3382256	SAMEA1463109_00010	8.84361	0.0192476	-0.182065	-1.46288	0.143501	0.999727	8.84361	0.0192476	0.0740715	0.595159	0.551737	0.999099	8.84361	0.0192476	-0.0771662	-0.620025	0.535241	0.846901
SAMEA1463109_00011	12355	1076.95	1278	154.249	ERS3382245	tilS	8.94366	0.0141957	-0.14366	-1.13198	0.257645	0.999727	8.94366	0.0141957	0.031815	0.250687	0.802056	0.999099	8.94366	0.0141957	-0.130741	-1.03017	0.302928	0.79075
SAMEA1463109_00011	8314	1067.62	1278	185.092	ERS3382246	tilS	8.94366	0.0141957	-0.14366	-1.13198	0.257645	0.999727	8.94366	0.0141957	0.031815	0.250687	0.802056	0.999099	8.94366	0.0141957	-0.130741	-1.03017	0.302928	0.79075
SAMEA1463109_00011	6975	1069.11	1278	183.929	ERS3382247	tilS	8.94366	0.0141957	-0.14366	-1.13198	0.257645	0.999727	8.94366	0.0141957	0.031815	0.250687	0.802056	0.999099	8.94366	0.0141957	-0.130741	-1.03017	0.302928	0.79075
SAMEA1463109_00011	7907	1074.76	1278	158.766	ERS3382248	tilS	8.94366	0.0141957	-0.14366	-1.13198	0.257645	0.999727	8.94366	0.0141957	0.031815	0.250687	0.802056	0.999099	8.94366	0.0141957	-0.130741	-1.03017	0.302928	0.79075
SAMEA1463109_00011	7027	1054.66	1278	145.5	ERS3382249	tilS	8.94366	0.0141957	-0.14366	-1.13198	0.257645	0.999727	8.94366	0.0141957	0.031815	0.250687	0.802056	0.999099	8.94366	0.0141957	-0.130741	-1.03017	0.302928	0.79075
SAMEA1463109_00011	7662	1066.56	1278	162.089	ERS3382250	tilS	8.94366	0.0141957	-0.14366	-1.13198	0.257645	0.999727	8.94366	0.0141957	0.031815	0.250687	0.802056	0.999099	8.94366	0.0141957	-0.130741	-1.03017	0.302928	0.79075
SAMEA1463109_00011	3551	1080.45	1278	184.065	ERS3382251	tilS	8.94366	0.0141957	-0.14366	-1.13198	0.257645	0.999727	8.94366	0.0141957	0.031815	0.250687	0.802056	0.999099	8.94366	0.0141957	-0.130741	-1.03017	0.302928	0.79075
SAMEA1463109_00011	5145	1072.95	1278	167.978	ERS3382252	tilS	8.94366	0.0141957	-0.14366	-1.13198	0.257645	0.999727	8.94366	0.0141957	0.031815	0.250687	0.802056	0.999099	8.94366	0.0141957	-0.130741	-1.03017	0.302928	0.79075
SAMEA1463109_00011	14630	1102.05	1278	176.576	ERS3382253	tilS	8.94366	0.0141957	-0.14366	-1.13198	0.257645	0.999727	8.94366	0.0141957	0.031815	0.250687	0.802056	0.999099	8.94366	0.0141957	-0.130741	-1.03017	0.302928	0.79075
SAMEA1463109_00011	7382	1069.29	1278	93.2636	ERS3382254	tilS	8.94366	0.0141957	-0.14366	-1.13198	0.257645	0.999727	8.94366	0.0141957	0.031815	0.250687	0.802056	0.999099	8.94366	0.0141957	-0.130741	-1.03017	0.302928	0.79075
SAMEA1463109_00011	9192	1086.8	1278	158.368	ERS3382255	tilS	8.94366	0.0141957	-0.14366	-1.13198	0.257645	0.999727	8.94366	0.0141957	0.031815	0.250687	0.802056	0.999099	8.94366	0.0141957	-0.130741	-1.03017	0.302928	0.79075
SAMEA1463109_00011	7361	1069.87	1278	157.952	ERS3382256	tilS	8.94366	0.0141957	-0.14366	-1.13198	0.257645	0.999727	8.94366	0.0141957	0.031815	0.250687	0.802056	0.999099	8.94366	0.0141957	-0.130741	-1.03017	0.302928	0.79075
SAMEA1463109_00012	8279	343.291	543	324.258	ERS3382245	hgt	8.31434	0.208147	-0.268778	-0.6764	0.498786	0.999727	8.31434	0.208147	0.150498	0.378738	0.704882	0.999099	8.31434	0.208147	0.195456	0.49188	0.622804	0.87536
SAMEA1463109_00012	3360	336.392	543	237.404	ERS3382246	hgt	8.31434	0.208147	-0.268778	-0.6764	0.498786	0.999727	8.31434	0.208147	0.150498	0.378738	0.704882	0.999099	8.31434	0.208147	0.195456	0.49188	0.622804	0.87536
SAMEA1463109_00012	3067	340.452	543	253.972	ERS3382247	hgt	8.31434	0.208147	-0.268778	-0.6764	0.498786	0.999727	8.31434	0.208147	0.150498	0.378738	0.704882	0.999099	8.31434	0.208147	0.195456	0.49188	0.622804	0.87536
SAMEA1463109_00012	2615	342.558	543	164.739	ERS3382248	hgt	8.31434	0.208147	-0.268778	-0.6764	0.498786	0.999727	8.31434	0.208147	0.150498	0.378738	0.704882	0.999099	8.31434	0.208147	0.195456	0.49188	0.622804	0.87536
SAMEA1463109_00012	4597	324.542	543	309.321	ERS3382249	hgt	8.31434	0.208147	-0.268778	-0.6764	0.498786	0.999727	8.31434	0.208147	0.150498	0.378738	0.704882	0.999099	8.31434	0.208147	0.195456	0.49188	0.622804	0.87536
SAMEA1463109_00012	2897	334.312	543	195.52	ERS3382250	hgt	8.31434	0.208147	-0.268778	-0.6764	0.498786	0.999727	8.31434	0.208147	0.150498	0.378738	0.704882	0.999099	8.31434	0.208147	0.195456	0.49188	0.622804	0.87536
SAMEA1463109_00012	1211	348.488	543	194.617	ERS3382251	hgt	8.31434	0.208147	-0.268778	-0.6764	0.498786	0.999727	8.31434	0.208147	0.150498	0.378738	0.704882	0.999099	8.31434	0.208147	0.195456	0.49188	0.622804	0.87536
SAMEA1463109_00012	3187	341.905	543	326.529	ERS3382252	hgt	8.31434	0.208147	-0.268778	-0.6764	0.498786	0.999727	8.31434	0.208147	0.150498	0.378738	0.704882	0.999099	8.31434	0.208147	0.195456	0.49188	0.622804	0.87536
SAMEA1463109_00012	11774	368.133	543	425.411	ERS3382253	hgt	8.31434	0.208147	-0.268778	-0.6764	0.498786	0.999727	8.31434	0.208147	0.150498	0.378738	0.704882	0.999099	8.31434	0.208147	0.195456	0.49188	0.622804	0.87536
SAMEA1463109_00012	8883	339.058	543	353.932	ERS3382254	hgt	8.31434	0.208147	-0.268778	-0.6764	0.498786	0.999727	8.31434	0.208147	0.150498	0.378738	0.704882	0.999099	8.31434	0.208147	0.195456	0.49188	0.622804	0.87536
SAMEA1463109_00012	5234	353.642	543	277.125	ERS3382255	hgt	8.31434	0.208147	-0.268778	-0.6764	0.498786	0.999727	8.31434	0.208147	0.150498	0.378738	0.704882	0.999099	8.31434	0.208147	0.195456	0.49188	0.622804	0.87536
SAMEA1463109_00012	3404	338.897	543	230.59	ERS3382256	hgt	8.31434	0.208147	-0.268778	-0.6764	0.498786	0.999727	8.31434	0.208147	0.150498	0.378738	0.704882	0.999099	8.31434	0.208147	0.195456	0.49188	0.622804	0.87536
SAMEA1463109_00013	59892	1757.95	1959	458.077	ERS3382245	ftsH	10.3172	0.150473	-0.243389	-0.705058	0.480774	0.999727	10.3172	0.150473	0.0707173	0.204856	0.837684	0.999099	10.3172	0.150473	0.108848	0.315313	0.752524	0.925123
SAMEA1463109_00013	27508	1748.62	1959	373.902	ERS3382246	ftsH	10.3172	0.150473	-0.243389	-0.705058	0.480774	0.999727	10.3172	0.150473	0.0707173	0.204856	0.837684	0.999099	10.3172	0.150473	0.108848	0.315313	0.752524	0.925123
SAMEA1463109_00013	23431	1750.11	1959	377.445	ERS3382247	ftsH	10.3172	0.150473	-0.243389	-0.705058	0.480774	0.999727	10.3172	0.150473	0.0707173	0.204856	0.837684	0.999099	10.3172	0.150473	0.108848	0.315313	0.752524	0.925123
SAMEA1463109_00013	22620	1755.76	1959	278.026	ERS3382248	ftsH	10.3172	0.150473	-0.243389	-0.705058	0.480774	0.999727	10.3172	0.150473	0.0707173	0.204856	0.837684	0.999099	10.3172	0.150473	0.108848	0.315313	0.752524	0.925123
SAMEA1463109_00013	33273	1735.66	1959	418.633	ERS3382249	ftsH	10.3172	0.150473	-0.243389	-0.705058	0.480774	0.999727	10.3172	0.150473	0.0707173	0.204856	0.837684	0.999099	10.3172	0.150473	0.108848	0.315313	0.752524	0.925123
SAMEA1463109_00013	22596	1747.56	1959	291.74	ERS3382250	ftsH	10.3172	0.150473	-0.243389	-0.705058	0.480774	0.999727	10.3172	0.150473	0.0707173	0.204856	0.837684	0.999099	10.3172	0.150473	0.108848	0.315313	0.752524	0.925123
SAMEA1463109_00013	9591	1761.45	1959	304.943	ERS3382251	ftsH	10.3172	0.150473	-0.243389	-0.705058	0.480774	0.999727	10.3172	0.150473	0.0707173	0.204856	0.837684	0.999099	10.3172	0.150473	0.108848	0.315313	0.752524	0.925123
SAMEA1463109_00013	22411	1753.95	1959	447.6	ERS3382252	ftsH	10.3172	0.150473	-0.243389	-0.705058	0.480774	0.999727	10.3172	0.150473	0.0707173	0.204856	0.837684	0.999099	10.3172	0.150473	0.108848	0.315313	0.752524	0.925123
SAMEA1463109_00013	75294	1783.05	1959	561.676	ERS3382253	ftsH	10.3172	0.150473	-0.243389	-0.705058	0.480774	0.999727	10.3172	0.150473	0.0707173	0.204856	0.837684	0.999099	10.3172	0.150473	0.108848	0.315313	0.752524	0.925123
SAMEA1463109_00013	61552	1750.29	1959	475.079	ERS3382254	ftsH	10.3172	0.150473	-0.243389	-0.705058	0.480774	0.999727	10.3172	0.150473	0.0707173	0.204856	0.837684	0.999099	10.3172	0.150473	0.108848	0.315313	0.752524	0.925123
SAMEA1463109_00013	36547	1767.8	1959	387.101	ERS3382255	ftsH	10.3172	0.150473	-0.243389	-0.705058	0.480774	0.999727	10.3172	0.150473	0.0707173	0.204856	0.837684	0.999099	10.3172	0.150473	0.108848	0.315313	0.752524	0.925123
SAMEA1463109_00013	24548	1750.87	1959	321.871	ERS3382256	ftsH	10.3172	0.150473	-0.243389	-0.705058	0.480774	0.999727	10.3172	0.150473	0.0707173	0.204856	0.837684	0.999099	10.3172	0.150473	0.108848	0.315313	0.752524	0.925123
SAMEA1463109_00014	9626.97	283.205	480	457.052	ERS3382245	SAMEA1463109_00014	8.84824	0.0488318	-0.108897	-0.574018	0.565955	0.999727	8.84824	0.0488318	-0.10654	-0.561593	0.574393	0.999099	8.84824	0.0488318	-0.262783	-1.38518	0.165997	0.79075
SAMEA1463109_00014	8626.47	277.081	480	739.981	ERS3382246	SAMEA1463109_00014	8.84824	0.0488318	-0.108897	-0.574018	0.565955	0.999727	8.84824	0.0488318	-0.10654	-0.561593	0.574393	0.999099	8.84824	0.0488318	-0.262783	-1.38518	0.165997	0.79075
SAMEA1463109_00014	7732.12	281.112	480	775.439	ERS3382247	SAMEA1463109_00014	8.84824	0.0488318	-0.108897	-0.574018	0.565955	0.999727	8.84824	0.0488318	-0.10654	-0.561593	0.574393	0.999099	8.84824	0.0488318	-0.262783	-1.38518	0.165997	0.79075
SAMEA1463109_00014	9267.48	283.308	480	705.928	ERS3382248	SAMEA1463109_00014	8.84824	0.0488318	-0.108897	-0.574018	0.565955	0.999727	8.84824	0.0488318	-0.10654	-0.561593	0.574393	0.999099	8.84824	0.0488318	-0.262783	-1.38518	0.165997	0.79075
SAMEA1463109_00014	5407.32	265.647	480	444.512	ERS3382249	SAMEA1463109_00014	8.84824	0.0488318	-0.108897	-0.574018	0.565955	0.999727	8.84824	0.0488318	-0.10654	-0.561593	0.574393	0.999099	8.84824	0.0488318	-0.262783	-1.38518	0.165997	0.79075
SAMEA1463109_00014	8450.86	274.452	480	694.751	ERS3382250	SAMEA1463109_00014	8.84824	0.0488318	-0.108897	-0.574018	0.565955	0.999727	8.84824	0.0488318	-0.10654	-0.561593	0.574393	0.999099	8.84824	0.0488318	-0.262783	-1.38518	0.165997	0.79075
SAMEA1463109_00014	4099.62	289.341	480	793.521	ERS3382251	SAMEA1463109_00014	8.84824	0.0488318	-0.108897	-0.574018	0.565955	0.999727	8.84824	0.0488318	-0.10654	-0.561593	0.574393	0.999099	8.84824	0.0488318	-0.262783	-1.38518	0.165997	0.79075
SAMEA1463109_00014	4499.1	282.945	480	557.019	ERS3382252	SAMEA1463109_00014	8.84824	0.0488318	-0.108897	-0.574018	0.565955	0.999727	8.84824	0.0488318	-0.10654	-0.561593	0.574393	0.999099	8.84824	0.0488318	-0.262783	-1.38518	0.165997	0.79075
SAMEA1463109_00014	8575.6	307.163	480	371.351	ERS3382253	SAMEA1463109_00014	8.84824	0.0488318	-0.108897	-0.574018	0.565955	0.999727	8.84824	0.0488318	-0.10654	-0.561593	0.574393	0.999099	8.84824	0.0488318	-0.262783	-1.38518	0.165997	0.79075
SAMEA1463109_00014	3989.69	279.996	480	192.496	ERS3382254	SAMEA1463109_00014	8.84824	0.0488318	-0.108897	-0.574018	0.565955	0.999727	8.84824	0.0488318	-0.10654	-0.561593	0.574393	0.999099	8.84824	0.0488318	-0.262783	-1.38518	0.165997	0.79075
SAMEA1463109_00014	8833.38	293.305	480	563.914	ERS3382255	SAMEA1463109_00014	8.84824	0.0488318	-0.108897	-0.574018	0.565955	0.999727	8.84824	0.0488318	-0.10654	-0.561593	0.574393	0.999099	8.84824	0.0488318	-0.262783	-1.38518	0.165997	0.79075
SAMEA1463109_00014	8547.23	279.184	480	702.834	ERS3382256	SAMEA1463109_00014	8.84824	0.0488318	-0.108897	-0.574018	0.565955	0.999727	8.84824	0.0488318	-0.10654	-0.561593	0.574393	0.999099	8.84824	0.0488318	-0.262783	-1.38518	0.165997	0.79075
SAMEA1463109_00016	25199.4	752.952	954	449.986	ERS3382245	SAMEA1463109_00016	9.66432	0.0387074	-0.0932682	-0.533726	0.593531	0.999727	9.66432	0.0387074	0.0861158	0.492796	0.622157	0.999099	9.66432	0.0387074	-0.0724327	-0.414495	0.678512	0.897782
SAMEA1463109_00016	16268.5	743.623	954	519.985	ERS3382246	SAMEA1463109_00016	9.66432	0.0387074	-0.0932682	-0.533726	0.593531	0.999727	9.66432	0.0387074	0.0861158	0.492796	0.622157	0.999099	9.66432	0.0387074	-0.0724327	-0.414495	0.678512	0.897782
SAMEA1463109_00016	13438.4	745.337	954	508.304	ERS3382247	SAMEA1463109_00016	9.66432	0.0387074	-0.0932682	-0.533726	0.593531	0.999727	9.66432	0.0387074	0.0861158	0.492796	0.622157	0.999099	9.66432	0.0387074	-0.0724327	-0.414495	0.678512	0.897782
SAMEA1463109_00016	14678.2	750.762	954	421.918	ERS3382248	SAMEA1463109_00016	9.66432	0.0387074	-0.0932682	-0.533726	0.593531	0.999727	9.66432	0.0387074	0.0861158	0.492796	0.622157	0.999099	9.66432	0.0387074	-0.0724327	-0.414495	0.678512	0.897782
SAMEA1463109_00016	16691.4	730.659	954	498.865	ERS3382249	SAMEA1463109_00016	9.66432	0.0387074	-0.0932682	-0.533726	0.593531	0.999727	9.66432	0.0387074	0.0861158	0.492796	0.622157	0.999099	9.66432	0.0387074	-0.0724327	-0.414495	0.678512	0.897782
SAMEA1463109_00016	15542.2	742.555	954	472.256	ERS3382250	SAMEA1463109_00016	9.66432	0.0387074	-0.0932682	-0.533726	0.593531	0.999727	9.66432	0.0387074	0.0861158	0.492796	0.622157	0.999099	9.66432	0.0387074	-0.0724327	-0.414495	0.678512	0.897782
SAMEA1463109_00016	6152.17	756.453	954	455.483	ERS3382251	SAMEA1463109_00016	9.66432	0.0387074	-0.0932682	-0.533726	0.593531	0.999727	9.66432	0.0387074	0.0861158	0.492796	0.622157	0.999099	9.66432	0.0387074	-0.0724327	-0.414495	0.678512	0.897782
SAMEA1463109_00016	11828.8	748.947	954	553.266	ERS3382252	SAMEA1463109_00016	9.66432	0.0387074	-0.0932682	-0.533726	0.593531	0.999727	9.66432	0.0387074	0.0861158	0.492796	0.622157	0.999099	9.66432	0.0387074	-0.0724327	-0.414495	0.678512	0.897782
SAMEA1463109_00016	33239.1	778.053	954	568.238	ERS3382253	SAMEA1463109_00016	9.66432	0.0387074	-0.0932682	-0.533726	0.593531	0.999727	9.66432	0.0387074	0.0861158	0.492796	0.622157	0.999099	9.66432	0.0387074	-0.0724327	-0.414495	0.678512	0.897782
SAMEA1463109_00016	18030.9	745.291	954	326.832	ERS3382254	SAMEA1463109_00016	9.66432	0.0387074	-0.0932682	-0.533726	0.593531	0.999727	9.66432	0.0387074	0.0861158	0.492796	0.622157	0.999099	9.66432	0.0387074	-0.0724327	-0.414495	0.678512	0.897782
SAMEA1463109_00016	16745.6	762.799	954	411.052	ERS3382255	SAMEA1463109_00016	9.66432	0.0387074	-0.0932682	-0.533726	0.593531	0.999727	9.66432	0.0387074	0.0861158	0.492796	0.622157	0.999099	9.66432	0.0387074	-0.0724327	-0.414495	0.678512	0.897782
SAMEA1463109_00016	15152	745.946	954	466.316	ERS3382256	SAMEA1463109_00016	9.66432	0.0387074	-0.0932682	-0.533726	0.593531	0.999727	9.66432	0.0387074	0.0861158	0.492796	0.622157	0.999099	9.66432	0.0387074	-0.0724327	-0.414495	0.678512	0.897782
SAMEA1463109_00022	17911.4	168.892	351	1425.92	ERS3382245	SAMEA1463109_00022	9.33386	0.00452647	-0.0231846	-0.161048	0.872056	0.999727	9.33386	0.00452647	-0.0484535	-0.336574	0.736438	0.999099	9.33386	0.00452647	0.0044315	0.0307826	0.975443	0.99368
SAMEA1463109_00022	11765.1	166.424	351	1680.24	ERS3382246	SAMEA1463109_00022	9.33386	0.00452647	-0.0231846	-0.161048	0.872056	0.999727	9.33386	0.00452647	-0.0484535	-0.336574	0.736438	0.999099	9.33386	0.00452647	0.0044315	0.0307826	0.975443	0.99368
SAMEA1463109_00022	9610.93	168.156	351	1611.32	ERS3382247	SAMEA1463109_00022	9.33386	0.00452647	-0.0231846	-0.161048	0.872056	0.999727	9.33386	0.00452647	-0.0484535	-0.336574	0.736438	0.999099	9.33386	0.00452647	0.0044315	0.0307826	0.975443	0.99368
SAMEA1463109_00022	12366.7	170.377	351	1566.39	ERS3382248	SAMEA1463109_00022	9.33386	0.00452647	-0.0231846	-0.161048	0.872056	0.999727	9.33386	0.00452647	-0.0484535	-0.336574	0.736438	0.999099	9.33386	0.00452647	0.0044315	0.0307826	0.975443	0.99368
SAMEA1463109_00022	11088.1	156.044	351	1551.74	ERS3382249	SAMEA1463109_00022	9.33386	0.00452647	-0.0231846	-0.161048	0.872056	0.999727	9.33386	0.00452647	-0.0484535	-0.336574	0.736438	0.999099	9.33386	0.00452647	0.0044315	0.0307826	0.975443	0.99368
SAMEA1463109_00022	12597.4	162.304	351	1751.25	ERS3382250	SAMEA1463109_00022	9.33386	0.00452647	-0.0231846	-0.161048	0.872056	0.999727	9.33386	0.00452647	-0.0484535	-0.336574	0.736438	0.999099	9.33386	0.00452647	0.0044315	0.0307826	0.975443	0.99368
SAMEA1463109_00022	5155.78	172.539	351	1673.52	ERS3382251	SAMEA1463109_00022	9.33386	0.00452647	-0.0231846	-0.161048	0.872056	0.999727	9.33386	0.00452647	-0.0484535	-0.336574	0.736438	0.999099	9.33386	0.00452647	0.0044315	0.0307826	0.975443	0.99368
SAMEA1463109_00022	6860.28	169.225	351	1420.11	ERS3382252	SAMEA1463109_00022	9.33386	0.00452647	-0.0231846	-0.161048	0.872056	0.999727	9.33386	0.00452647	-0.0484535	-0.336574	0.736438	0.999099	9.33386	0.00452647	0.0044315	0.0307826	0.975443	0.99368
SAMEA1463109_00022	16790	186.283	351	1198.86	ERS3382253	SAMEA1463109_00022	9.33386	0.00452647	-0.0231846	-0.161048	0.872056	0.999727	9.33386	0.00452647	-0.0484535	-0.336574	0.736438	0.999099	9.33386	0.00452647	0.0044315	0.0307826	0.975443	0.99368
SAMEA1463109_00022	11889.7	166.41	351	965.217	ERS3382254	SAMEA1463109_00022	9.33386	0.00452647	-0.0231846	-0.161048	0.872056	0.999727	9.33386	0.00452647	-0.0484535	-0.336574	0.736438	0.999099	9.33386	0.00452647	0.0044315	0.0307826	0.975443	0.99368
SAMEA1463109_00022	13602.7	178.487	351	1427	ERS3382255	SAMEA1463109_00022	9.33386	0.00452647	-0.0231846	-0.161048	0.872056	0.999727	9.33386	0.00452647	-0.0484535	-0.336574	0.736438	0.999099	9.33386	0.00452647	0.0044315	0.0307826	0.975443	0.99368
SAMEA1463109_00022	13096.1	166.012	351	1811.01	ERS3382256	SAMEA1463109_00022	9.33386	0.00452647	-0.0231846	-0.161048	0.872056	0.999727	9.33386	0.00452647	-0.0484535	-0.336574	0.736438	0.999099	9.33386	0.00452647	0.0044315	0.0307826	0.975443	0.99368
SAMEA1463109_00023	5377.53	158.684	339	455.644	ERS3382245	SAMEA1463109_00023	8.16044	0.0216585	-0.069773	-0.542042	0.587789	0.999727	8.16044	0.0216585	0.014361	0.111566	0.911168	0.999099	8.16044	0.0216585	0.129	1.00216	0.316268	0.79075
SAMEA1463109_00023	3453.58	156.448	339	524.681	ERS3382246	SAMEA1463109_00023	8.16044	0.0216585	-0.069773	-0.542042	0.587789	0.999727	8.16044	0.0216585	0.014361	0.111566	0.911168	0.999099	8.16044	0.0216585	0.129	1.00216	0.316268	0.79075
SAMEA1463109_00023	2902.75	158.277	339	517.036	ERS3382247	SAMEA1463109_00023	8.16044	0.0216585	-0.069773	-0.542042	0.587789	0.999727	8.16044	0.0216585	0.014361	0.111566	0.911168	0.999099	8.16044	0.0216585	0.129	1.00216	0.316268	0.79075
SAMEA1463109_00023	3361.57	160.199	339	452.836	ERS3382248	SAMEA1463109_00023	8.16044	0.0216585	-0.069773	-0.542042	0.587789	0.999727	8.16044	0.0216585	0.014361	0.111566	0.911168	0.999099	8.16044	0.0216585	0.129	1.00216	0.316268	0.79075
SAMEA1463109_00023	3213.43	146.093	339	480.335	ERS3382249	SAMEA1463109_00023	8.16044	0.0216585	-0.069773	-0.542042	0.587789	0.999727	8.16044	0.0216585	0.014361	0.111566	0.911168	0.999099	8.16044	0.0216585	0.129	1.00216	0.316268	0.79075
SAMEA1463109_00023	3701.19	152.826	339	546.437	ERS3382250	SAMEA1463109_00023	8.16044	0.0216585	-0.069773	-0.542042	0.587789	0.999727	8.16044	0.0216585	0.014361	0.111566	0.911168	0.999099	8.16044	0.0216585	0.129	1.00216	0.316268	0.79075
SAMEA1463109_00023	1458.08	162.295	339	503.158	ERS3382251	SAMEA1463109_00023	8.16044	0.0216585	-0.069773	-0.542042	0.587789	0.999727	8.16044	0.0216585	0.014361	0.111566	0.911168	0.999099	8.16044	0.0216585	0.129	1.00216	0.316268	0.79075
SAMEA1463109_00023	2159.56	159.031	339	475.696	ERS3382252	SAMEA1463109_00023	8.16044	0.0216585	-0.069773	-0.542042	0.587789	0.999727	8.16044	0.0216585	0.014361	0.111566	0.911168	0.999099	8.16044	0.0216585	0.129	1.00216	0.316268	0.79075
SAMEA1463109_00023	6061.16	175.518	339	459.329	ERS3382253	SAMEA1463109_00023	8.16044	0.0216585	-0.069773	-0.542042	0.587789	0.999727	8.16044	0.0216585	0.014361	0.111566	0.911168	0.999099	8.16044	0.0216585	0.129	1.00216	0.316268	0.79075
SAMEA1463109_00023	4853.5	156.281	339	419.549	ERS3382254	SAMEA1463109_00023	8.16044	0.0216585	-0.069773	-0.542042	0.587789	0.999727	8.16044	0.0216585	0.014361	0.111566	0.911168	0.999099	8.16044	0.0216585	0.129	1.00216	0.316268	0.79075
SAMEA1463109_00023	4392.41	168.386	339	488.431	ERS3382255	SAMEA1463109_00023	8.16044	0.0216585	-0.069773	-0.542042	0.587789	0.999727	8.16044	0.0216585	0.014361	0.111566	0.911168	0.999099	8.16044	0.0216585	0.129	1.00216	0.316268	0.79075
SAMEA1463109_00023	3843.01	156.234	339	564.694	ERS3382256	SAMEA1463109_00023	8.16044	0.0216585	-0.069773	-0.542042	0.587789	0.999727	8.16044	0.0216585	0.014361	0.111566	0.911168	0.999099	8.16044	0.0216585	0.129	1.00216	0.316268	0.79075
SAMEA1463109_00024	948.063	55.065	207	231.493	ERS3382245	SAMEA1463109_00024	6.55778	0.0856169	-0.0612622	-0.235428	0.813877	0.999727	6.55778	0.0856169	-0.150545	-0.578538	0.562901	0.999099	6.55778	0.0856169	-0.275914	-1.06032	0.288997	0.79075
SAMEA1463109_00024	859.652	55.6254	207	367.32	ERS3382246	SAMEA1463109_00024	6.55778	0.0856169	-0.0612622	-0.235428	0.813877	0.999727	6.55778	0.0856169	-0.150545	-0.578538	0.562901	0.999099	6.55778	0.0856169	-0.275914	-1.06032	0.288997	0.79075
SAMEA1463109_00024	821.515	56.5741	207	409.38	ERS3382247	SAMEA1463109_00024	6.55778	0.0856169	-0.0612622	-0.235428	0.813877	0.999727	6.55778	0.0856169	-0.150545	-0.578538	0.562901	0.999099	6.55778	0.0856169	-0.275914	-1.06032	0.288997	0.79075
SAMEA1463109_00024	1016.23	56.1212	207	390.772	ERS3382248	SAMEA1463109_00024	6.55778	0.0856169	-0.0612622	-0.235428	0.813877	0.999727	6.55778	0.0856169	-0.150545	-0.578538	0.562901	0.999099	6.55778	0.0856169	-0.275914	-1.06032	0.288997	0.79075
SAMEA1463109_00024	589.372	48.7779	207	263.86	ERS3382249	SAMEA1463109_00024	6.55778	0.0856169	-0.0612622	-0.235428	0.813877	0.999727	6.55778	0.0856169	-0.150545	-0.578538	0.562901	0.999099	6.55778	0.0856169	-0.275914	-1.06032	0.288997	0.79075
SAMEA1463109_00024	850.449	51.7857	207	370.538	ERS3382250	SAMEA1463109_00024	6.55778	0.0856169	-0.0612622	-0.235428	0.813877	0.999727	6.55778	0.0856169	-0.150545	-0.578538	0.562901	0.999099	6.55778	0.0856169	-0.275914	-1.06032	0.288997	0.79075
SAMEA1463109_00024	428.853	60.2306	207	398.765	ERS3382251	SAMEA1463109_00024	6.55778	0.0856169	-0.0612622	-0.235428	0.813877	0.999727	6.55778	0.0856169	-0.150545	-0.578538	0.562901	0.999099	6.55778	0.0856169	-0.275914	-1.06032	0.288997	0.79075
SAMEA1463109_00024	381.323	58.7222	207	227.477	ERS3382252	SAMEA1463109_00024	6.55778	0.0856169	-0.0612622	-0.235428	0.813877	0.999727	6.55778	0.0856169	-0.150545	-0.578538	0.562901	0.999099	6.55778	0.0856169	-0.275914	-1.06032	0.288997	0.79075
SAMEA1463109_00024	883.548	65.3575	207	179.814	ERS3382253	SAMEA1463109_00024	6.55778	0.0856169	-0.0612622	-0.235428	0.813877	0.999727	6.55778	0.0856169	-0.150545	-0.578538	0.562901	0.999099	6.55778	0.0856169	-0.275914	-1.06032	0.288997	0.79075
SAMEA1463109_00024	334.508	57.8175	207	78.1594	ERS3382254	SAMEA1463109_00024	6.55778	0.0856169	-0.0612622	-0.235428	0.813877	0.999727	6.55778	0.0856169	-0.150545	-0.578538	0.562901	0.999099	6.55778	0.0856169	-0.275914	-1.06032	0.288997	0.79075
SAMEA1463109_00024	835.337	60.9913	207	256.448	ERS3382255	SAMEA1463109_00024	6.55778	0.0856169	-0.0612622	-0.235428	0.813877	0.999727	6.55778	0.0856169	-0.150545	-0.578538	0.562901	0.999099	6.55778	0.0856169	-0.275914	-1.06032	0.288997	0.79075
SAMEA1463109_00024	1079.78	53.9908	207	459.126	ERS3382256	SAMEA1463109_00024	6.55778	0.0856169	-0.0612622	-0.235428	0.813877	0.999727	6.55778	0.0856169	-0.150545	-0.578538	0.562901	0.999099	6.55778	0.0856169	-0.275914	-1.06032	0.288997	0.79075
SAMEA1463109_00025	3536	77.1053	237	616.601	ERS3382245	SAMEA1463109_00025	7.87627	0.00865694	-0.0972052	-0.738565	0.460171	0.999727	7.87627	0.00865694	-0.063777	-0.484577	0.627976	0.999099	7.87627	0.00865694	0.0581396	0.441744	0.658674	0.892086
SAMEA1463109_00025	2850	77.3145	237	876.151	ERS3382246	SAMEA1463109_00025	7.87627	0.00865694	-0.0972052	-0.738565	0.460171	0.999727	7.87627	0.00865694	-0.063777	-0.484577	0.627976	0.999099	7.87627	0.00865694	0.0581396	0.441744	0.658674	0.892086
SAMEA1463109_00025	2603	78.747	237	931.899	ERS3382247	SAMEA1463109_00025	7.87627	0.00865694	-0.0972052	-0.738565	0.460171	0.999727	7.87627	0.00865694	-0.063777	-0.484577	0.627976	0.999099	7.87627	0.00865694	0.0581396	0.441744	0.658674	0.892086
SAMEA1463109_00025	3031	78.6241	237	831.932	ERS3382248	SAMEA1463109_00025	7.87627	0.00865694	-0.0972052	-0.738565	0.460171	0.999727	7.87627	0.00865694	-0.063777	-0.484577	0.627976	0.999099	7.87627	0.00865694	0.0581396	0.441744	0.658674	0.892086
SAMEA1463109_00025	2080	69.2115	237	656.284	ERS3382249	SAMEA1463109_00025	7.87627	0.00865694	-0.0972052	-0.738565	0.460171	0.999727	7.87627	0.00865694	-0.063777	-0.484577	0.627976	0.999099	7.87627	0.00865694	0.0581396	0.441744	0.658674	0.892086
SAMEA1463109_00025	2842	73.4791	237	872.679	ERS3382250	SAMEA1463109_00025	7.87627	0.00865694	-0.0972052	-0.738565	0.460171	0.999727	7.87627	0.00865694	-0.063777	-0.484577	0.627976	0.999099	7.87627	0.00865694	0.0581396	0.441744	0.658674	0.892086
SAMEA1463109_00025	1338	81.797	237	916.103	ERS3382251	SAMEA1463109_00025	7.87627	0.00865694	-0.0972052	-0.738565	0.460171	0.999727	7.87627	0.00865694	-0.063777	-0.484577	0.627976	0.999099	7.87627	0.00865694	0.0581396	0.441744	0.658674	0.892086
SAMEA1463109_00025	1435	79.7075	237	630.664	ERS3382252	SAMEA1463109_00025	7.87627	0.00865694	-0.0972052	-0.738565	0.460171	0.999727	7.87627	0.00865694	-0.063777	-0.484577	0.627976	0.999099	7.87627	0.00865694	0.0581396	0.441744	0.658674	0.892086
SAMEA1463109_00025	3826	88.6163	237	574.276	ERS3382253	SAMEA1463109_00025	7.87627	0.00865694	-0.0972052	-0.738565	0.460171	0.999727	7.87627	0.00865694	-0.063777	-0.484577	0.627976	0.999099	7.87627	0.00865694	0.0581396	0.441744	0.658674	0.892086
SAMEA1463109_00025	2831	78.0248	237	490.164	ERS3382254	SAMEA1463109_00025	7.87627	0.00865694	-0.0972052	-0.738565	0.460171	0.999727	7.87627	0.00865694	-0.063777	-0.484577	0.627976	0.999099	7.87627	0.00865694	0.0581396	0.441744	0.658674	0.892086
SAMEA1463109_00025	3723	83.8293	237	831.578	ERS3382255	SAMEA1463109_00025	7.87627	0.00865694	-0.0972052	-0.738565	0.460171	0.999727	7.87627	0.00865694	-0.063777	-0.484577	0.627976	0.999099	7.87627	0.00865694	0.0581396	0.441744	0.658674	0.892086
SAMEA1463109_00025	3058	75.6679	237	927.778	ERS3382256	SAMEA1463109_00025	7.87627	0.00865694	-0.0972052	-0.738565	0.460171	0.999727	7.87627	0.00865694	-0.063777	-0.484577	0.627976	0.999099	7.87627	0.00865694	0.0581396	0.441744	0.658674	0.892086
SAMEA1463109_00026	29853	1127.95	1329	355.856	ERS3382245	purA	9.9152	0.0335282	-0.158148	-0.790541	0.429212	0.999727	9.9152	0.0335282	-0.0513018	-0.256444	0.797608	0.999099	9.9152	0.0335282	0.128134	0.640509	0.521842	0.845448
SAMEA1463109_00026	20966	1118.62	1329	445.478	ERS3382246	purA	9.9152	0.0335282	-0.158148	-0.790541	0.429212	0.999727	9.9152	0.0335282	-0.0513018	-0.256444	0.797608	0.999099	9.9152	0.0335282	0.128134	0.640509	0.521842	0.845448
SAMEA1463109_00026	18708	1120.11	1329	470.864	ERS3382247	purA	9.9152	0.0335282	-0.158148	-0.790541	0.429212	0.999727	9.9152	0.0335282	-0.0513018	-0.256444	0.797608	0.999099	9.9152	0.0335282	0.128134	0.640509	0.521842	0.845448
SAMEA1463109_00026	20451	1125.76	1329	392.036	ERS3382248	purA	9.9152	0.0335282	-0.158148	-0.790541	0.429212	0.999727	9.9152	0.0335282	-0.0513018	-0.256444	0.797608	0.999099	9.9152	0.0335282	0.128134	0.640509	0.521842	0.845448
SAMEA1463109_00026	17385	1105.66	1329	343.368	ERS3382249	purA	9.9152	0.0335282	-0.158148	-0.790541	0.429212	0.999727	9.9152	0.0335282	-0.0513018	-0.256444	0.797608	0.999099	9.9152	0.0335282	0.128134	0.640509	0.521842	0.845448
SAMEA1463109_00026	18737	1117.56	1329	378.291	ERS3382250	purA	9.9152	0.0335282	-0.158148	-0.790541	0.429212	0.999727	9.9152	0.0335282	-0.0513018	-0.256444	0.797608	0.999099	9.9152	0.0335282	0.128134	0.640509	0.521842	0.845448
SAMEA1463109_00026	8911	1131.45	1329	441.078	ERS3382251	purA	9.9152	0.0335282	-0.158148	-0.790541	0.429212	0.999727	9.9152	0.0335282	-0.0513018	-0.256444	0.797608	0.999099	9.9152	0.0335282	0.128134	0.640509	0.521842	0.845448
SAMEA1463109_00026	12397	1123.95	1329	386.381	ERS3382252	purA	9.9152	0.0335282	-0.158148	-0.790541	0.429212	0.999727	9.9152	0.0335282	-0.0513018	-0.256444	0.797608	0.999099	9.9152	0.0335282	0.128134	0.640509	0.521842	0.845448
SAMEA1463109_00026	30816	1153.05	1329	355.481	ERS3382253	purA	9.9152	0.0335282	-0.158148	-0.790541	0.429212	0.999727	9.9152	0.0335282	-0.0513018	-0.256444	0.797608	0.999099	9.9152	0.0335282	0.128134	0.640509	0.521842	0.845448
SAMEA1463109_00026	33565	1120.29	1329	404.753	ERS3382254	purA	9.9152	0.0335282	-0.158148	-0.790541	0.429212	0.999727	9.9152	0.0335282	-0.0513018	-0.256444	0.797608	0.999099	9.9152	0.0335282	0.128134	0.640509	0.521842	0.845448
SAMEA1463109_00026	27065	1137.8	1329	445.398	ERS3382255	purA	9.9152	0.0335282	-0.158148	-0.790541	0.429212	0.999727	9.9152	0.0335282	-0.0513018	-0.256444	0.797608	0.999099	9.9152	0.0335282	0.128134	0.640509	0.521842	0.845448
SAMEA1463109_00026	19537	1120.87	1329	400.149	ERS3382256	purA	9.9152	0.0335282	-0.158148	-0.790541	0.429212	0.999727	9.9152	0.0335282	-0.0513018	-0.256444	0.797608	0.999099	9.9152	0.0335282	0.128134	0.640509	0.521842	0.845448
SAMEA1463109_00027	13858	947.952	1149	196.558	ERS3382245	Int-Tn_1	9.27285	0.010652	0.11475	0.814613	0.415294	0.999727	9.27285	0.010652	-0.0455008	-0.323011	0.746687	0.999099	9.27285	0.010652	-0.0834797	-0.592623	0.553433	0.855008
SAMEA1463109_00027	11610	938.623	1149	293.992	ERS3382246	Int-Tn_1	9.27285	0.010652	0.11475	0.814613	0.415294	0.999727	9.27285	0.010652	-0.0455008	-0.323011	0.746687	0.999099	9.27285	0.010652	-0.0834797	-0.592623	0.553433	0.855008
SAMEA1463109_00027	10074	940.11	1149	302.101	ERS3382247	Int-Tn_1	9.27285	0.010652	0.11475	0.814613	0.415294	0.999727	9.27285	0.010652	-0.0455008	-0.323011	0.746687	0.999099	9.27285	0.010652	-0.0834797	-0.592623	0.553433	0.855008
SAMEA1463109_00027	15033	945.762	1149	343.022	ERS3382248	Int-Tn_1	9.27285	0.010652	0.11475	0.814613	0.415294	0.999727	9.27285	0.010652	-0.0455008	-0.323011	0.746687	0.999099	9.27285	0.010652	-0.0834797	-0.592623	0.553433	0.855008
SAMEA1463109_00027	10855	925.659	1149	256.086	ERS3382249	Int-Tn_1	9.27285	0.010652	0.11475	0.814613	0.415294	0.999727	9.27285	0.010652	-0.0455008	-0.323011	0.746687	0.999099	9.27285	0.010652	-0.0834797	-0.592623	0.553433	0.855008
SAMEA1463109_00027	12814	937.555	1149	308.377	ERS3382250	Int-Tn_1	9.27285	0.010652	0.11475	0.814613	0.415294	0.999727	9.27285	0.010652	-0.0455008	-0.323011	0.746687	0.999099	9.27285	0.010652	-0.0834797	-0.592623	0.553433	0.855008
SAMEA1463109_00027	5317	951.453	1149	312.972	ERS3382251	Int-Tn_1	9.27285	0.010652	0.11475	0.814613	0.415294	0.999727	9.27285	0.010652	-0.0455008	-0.323011	0.746687	0.999099	9.27285	0.010652	-0.0834797	-0.592623	0.553433	0.855008
SAMEA1463109_00027	6090	943.947	1149	226.003	ERS3382252	Int-Tn_1	9.27285	0.010652	0.11475	0.814613	0.415294	0.999727	9.27285	0.010652	-0.0455008	-0.323011	0.746687	0.999099	9.27285	0.010652	-0.0834797	-0.592623	0.553433	0.855008
SAMEA1463109_00027	14808	973.053	1149	202.418	ERS3382253	Int-Tn_1	9.27285	0.010652	0.11475	0.814613	0.415294	0.999727	9.27285	0.010652	-0.0455008	-0.323011	0.746687	0.999099	9.27285	0.010652	-0.0834797	-0.592623	0.553433	0.855008
SAMEA1463109_00027	9206	940.291	1149	132.264	ERS3382254	Int-Tn_1	9.27285	0.010652	0.11475	0.814613	0.415294	0.999727	9.27285	0.010652	-0.0455008	-0.323011	0.746687	0.999099	9.27285	0.010652	-0.0834797	-0.592623	0.553433	0.855008
SAMEA1463109_00027	13072	957.799	1149	255.549	ERS3382255	Int-Tn_1	9.27285	0.010652	0.11475	0.814613	0.415294	0.999727	9.27285	0.010652	-0.0455008	-0.323011	0.746687	0.999099	9.27285	0.010652	-0.0834797	-0.592623	0.553433	0.855008
SAMEA1463109_00027	10820	940.867	1149	264.008	ERS3382256	Int-Tn_1	9.27285	0.010652	0.11475	0.814613	0.415294	0.999727	9.27285	0.010652	-0.0455008	-0.323011	0.746687	0.999099	9.27285	0.010652	-0.0834797	-0.592623	0.553433	0.855008
SAMEA1463109_00028	12522	713.952	915	235.82	ERS3382245	SAMEA1463109_00028	9.15392	0.0195905	0.221927	1.64241	0.100505	0.999727	9.15392	0.0195905	-0.000310549	-0.00229828	0.998166	0.999107	9.15392	0.0195905	-0.0696562	-0.515505	0.6062	0.875092
SAMEA1463109_00028	9637	704.623	915	325.072	ERS3382246	SAMEA1463109_00028	9.15392	0.0195905	0.221927	1.64241	0.100505	0.999727	9.15392	0.0195905	-0.000310549	-0.00229828	0.998166	0.999107	9.15392	0.0195905	-0.0696562	-0.515505	0.6062	0.875092
SAMEA1463109_00028	8299	706.41	915	331.205	ERS3382247	SAMEA1463109_00028	9.15392	0.0195905	0.221927	1.64241	0.100505	0.999727	9.15392	0.0195905	-0.000310549	-0.00229828	0.998166	0.999107	9.15392	0.0195905	-0.0696562	-0.515505	0.6062	0.875092
SAMEA1463109_00028	14429	711.833	915	437.437	ERS3382248	SAMEA1463109_00028	9.15392	0.0195905	0.221927	1.64241	0.100505	0.999727	9.15392	0.0195905	-0.000310549	-0.00229828	0.998166	0.999107	9.15392	0.0195905	-0.0696562	-0.515505	0.6062	0.875092
SAMEA1463109_00028	11479	691.659	915	362.425	ERS3382249	SAMEA1463109_00028	9.15392	0.0195905	0.221927	1.64241	0.100505	0.999727	9.15392	0.0195905	-0.000310549	-0.00229828	0.998166	0.999107	9.15392	0.0195905	-0.0696562	-0.515505	0.6062	0.875092
SAMEA1463109_00028	10759	703.555	915	345.039	ERS3382250	SAMEA1463109_00028	9.15392	0.0195905	0.221927	1.64241	0.100505	0.999727	9.15392	0.0195905	-0.000310549	-0.00229828	0.998166	0.999107	9.15392	0.0195905	-0.0696562	-0.515505	0.6062	0.875092
SAMEA1463109_00028	4246	717.453	915	331.446	ERS3382251	SAMEA1463109_00028	9.15392	0.0195905	0.221927	1.64241	0.100505	0.999727	9.15392	0.0195905	-0.000310549	-0.00229828	0.998166	0.999107	9.15392	0.0195905	-0.0696562	-0.515505	0.6062	0.875092
SAMEA1463109_00028	5604	709.947	915	276.514	ERS3382252	SAMEA1463109_00028	9.15392	0.0195905	0.221927	1.64241	0.100505	0.999727	9.15392	0.0195905	-0.000310549	-0.00229828	0.998166	0.999107	9.15392	0.0195905	-0.0696562	-0.515505	0.6062	0.875092
SAMEA1463109_00028	14259	739.053	915	256.628	ERS3382253	SAMEA1463109_00028	9.15392	0.0195905	0.221927	1.64241	0.100505	0.999727	9.15392	0.0195905	-0.000310549	-0.00229828	0.998166	0.999107	9.15392	0.0195905	-0.0696562	-0.515505	0.6062	0.875092
SAMEA1463109_00028	8980	706.291	915	171.762	ERS3382254	SAMEA1463109_00028	9.15392	0.0195905	0.221927	1.64241	0.100505	0.999727	9.15392	0.0195905	-0.000310549	-0.00229828	0.998166	0.999107	9.15392	0.0195905	-0.0696562	-0.515505	0.6062	0.875092
SAMEA1463109_00028	10440	723.799	915	270.078	ERS3382255	SAMEA1463109_00028	9.15392	0.0195905	0.221927	1.64241	0.100505	0.999727	9.15392	0.0195905	-0.000310549	-0.00229828	0.998166	0.999107	9.15392	0.0195905	-0.0696562	-0.515505	0.6062	0.875092
SAMEA1463109_00028	8945	706.946	915	290.477	ERS3382256	SAMEA1463109_00028	9.15392	0.0195905	0.221927	1.64241	0.100505	0.999727	9.15392	0.0195905	-0.000310549	-0.00229828	0.998166	0.999107	9.15392	0.0195905	-0.0696562	-0.515505	0.6062	0.875092
SAMEA1463109_00029	8465	554.952	756	205.092	ERS3382245	SAMEA1463109_00029	8.75622	0.0190336	0.245221	1.99425	0.0461248	0.999727	8.75622	0.0190336	-0.00945318	-0.0768776	0.938721	0.999099	8.75622	0.0190336	-0.0493457	-0.401302	0.688198	0.901456
SAMEA1463109_00029	6551	546.394	756	284.968	ERS3382246	SAMEA1463109_00029	8.75622	0.0190336	0.245221	1.99425	0.0461248	0.999727	8.75622	0.0190336	-0.00945318	-0.0768776	0.938721	0.999099	8.75622	0.0190336	-0.0493457	-0.401302	0.688198	0.901456
SAMEA1463109_00029	5337	548.318	756	274.406	ERS3382247	SAMEA1463109_00029	8.75622	0.0190336	0.245221	1.99425	0.0461248	0.999727	8.75622	0.0190336	-0.00945318	-0.0768776	0.938721	0.999099	8.75622	0.0190336	-0.0493457	-0.401302	0.688198	0.901456
SAMEA1463109_00029	9756	553.022	756	380.704	ERS3382248	SAMEA1463109_00029	8.75622	0.0190336	0.245221	1.99425	0.0461248	0.999727	8.75622	0.0190336	-0.00945318	-0.0768776	0.938721	0.999099	8.75622	0.0190336	-0.0493457	-0.401302	0.688198	0.901456
SAMEA1463109_00029	7575	532.888	756	310.423	ERS3382249	SAMEA1463109_00029	8.75622	0.0190336	0.245221	1.99425	0.0461248	0.999727	8.75622	0.0190336	-0.00945318	-0.0768776	0.938721	0.999099	8.75622	0.0190336	-0.0493457	-0.401302	0.688198	0.901456
SAMEA1463109_00029	7642	544.675	756	316.566	ERS3382250	SAMEA1463109_00029	8.75622	0.0190336	0.245221	1.99425	0.0461248	0.999727	8.75622	0.0190336	-0.00945318	-0.0768776	0.938721	0.999099	8.75622	0.0190336	-0.0493457	-0.401302	0.688198	0.901456
SAMEA1463109_00029	2979	558.7	756	298.619	ERS3382251	SAMEA1463109_00029	8.75622	0.0190336	0.245221	1.99425	0.0461248	0.999727	8.75622	0.0190336	-0.00945318	-0.0768776	0.938721	0.999099	8.75622	0.0190336	-0.0493457	-0.401302	0.688198	0.901456
SAMEA1463109_00029	3505	551.189	756	222.758	ERS3382252	SAMEA1463109_00029	8.75622	0.0190336	0.245221	1.99425	0.0461248	0.999727	8.75622	0.0190336	-0.00945318	-0.0768776	0.938721	0.999099	8.75622	0.0190336	-0.0493457	-0.401302	0.688198	0.901456
SAMEA1463109_00029	9343	580.053	756	214.244	ERS3382253	SAMEA1463109_00029	8.75622	0.0190336	0.245221	1.99425	0.0461248	0.999727	8.75622	0.0190336	-0.00945318	-0.0768776	0.938721	0.999099	8.75622	0.0190336	-0.0493457	-0.401302	0.688198	0.901456
SAMEA1463109_00029	6209	547.636	756	153.166	ERS3382254	SAMEA1463109_00029	8.75622	0.0190336	0.245221	1.99425	0.0461248	0.999727	8.75622	0.0190336	-0.00945318	-0.0768776	0.938721	0.999099	8.75622	0.0190336	-0.0493457	-0.401302	0.688198	0.901456
SAMEA1463109_00029	7107	564.978	756	235.538	ERS3382255	SAMEA1463109_00029	8.75622	0.0190336	0.245221	1.99425	0.0461248	0.999727	8.75622	0.0190336	-0.00945318	-0.0768776	0.938721	0.999099	8.75622	0.0190336	-0.0493457	-0.401302	0.688198	0.901456
SAMEA1463109_00029	5969	548.428	756	249.862	ERS3382256	SAMEA1463109_00029	8.75622	0.0190336	0.245221	1.99425	0.0461248	0.999727	8.75622	0.0190336	-0.00945318	-0.0768776	0.938721	0.999099	8.75622	0.0190336	-0.0493457	-0.401302	0.688198	0.901456
SAMEA1463109_00030	3974	55.065	207	970.351	ERS3382245	SAMEA1463109_00030	8.22246	0.395536	1.14666	5.48662	4.09699e-08	2.90204e-05	8.22246	0.395536	-0.0459117	-0.219682	0.826119	0.999099	8.22246	0.395536	-0.328339	-1.57106	0.116169	0.79075
SAMEA1463109_00030	3322	55.6254	207	1419.45	ERS3382246	SAMEA1463109_00030	8.22246	0.395536	1.14666	5.48662	4.09699e-08	2.90204e-05	8.22246	0.395536	-0.0459117	-0.219682	0.826119	0.999099	8.22246	0.395536	-0.328339	-1.57106	0.116169	0.79075
SAMEA1463109_00030	2912	56.5741	207	1451.12	ERS3382247	SAMEA1463109_00030	8.22246	0.395536	1.14666	5.48662	4.09699e-08	2.90204e-05	8.22246	0.395536	-0.0459117	-0.219682	0.826119	0.999099	8.22246	0.395536	-0.328339	-1.57106	0.116169	0.79075
SAMEA1463109_00030	12179	56.1212	207	4683.2	ERS3382248	SAMEA1463109_00030	8.22246	0.395536	1.14666	5.48662	4.09699e-08	2.90204e-05	8.22246	0.395536	-0.0459117	-0.219682	0.826119	0.999099	8.22246	0.395536	-0.328339	-1.57106	0.116169	0.79075
SAMEA1463109_00030	11171	48.7779	207	5001.22	ERS3382249	SAMEA1463109_00030	8.22246	0.395536	1.14666	5.48662	4.09699e-08	2.90204e-05	8.22246	0.395536	-0.0459117	-0.219682	0.826119	0.999099	8.22246	0.395536	-0.328339	-1.57106	0.116169	0.79075
SAMEA1463109_00030	8060	51.7857	207	3511.72	ERS3382250	SAMEA1463109_00030	8.22246	0.395536	1.14666	5.48662	4.09699e-08	2.90204e-05	8.22246	0.395536	-0.0459117	-0.219682	0.826119	0.999099	8.22246	0.395536	-0.328339	-1.57106	0.116169	0.79075
SAMEA1463109_00030	1730	60.2306	207	1608.62	ERS3382251	SAMEA1463109_00030	8.22246	0.395536	1.14666	5.48662	4.09699e-08	2.90204e-05	8.22246	0.395536	-0.0459117	-0.219682	0.826119	0.999099	8.22246	0.395536	-0.328339	-1.57106	0.116169	0.79075
SAMEA1463109_00030	1721	58.7222	207	1026.65	ERS3382252	SAMEA1463109_00030	8.22246	0.395536	1.14666	5.48662	4.09699e-08	2.90204e-05	8.22246	0.395536	-0.0459117	-0.219682	0.826119	0.999099	8.22246	0.395536	-0.328339	-1.57106	0.116169	0.79075
SAMEA1463109_00030	3815	65.3575	207	776.406	ERS3382253	SAMEA1463109_00030	8.22246	0.395536	1.14666	5.48662	4.09699e-08	2.90204e-05	8.22246	0.395536	-0.0459117	-0.219682	0.826119	0.999099	8.22246	0.395536	-0.328339	-1.57106	0.116169	0.79075
SAMEA1463109_00030	1437	57.8175	207	335.762	ERS3382254	SAMEA1463109_00030	8.22246	0.395536	1.14666	5.48662	4.09699e-08	2.90204e-05	8.22246	0.395536	-0.0459117	-0.219682	0.826119	0.999099	8.22246	0.395536	-0.328339	-1.57106	0.116169	0.79075
SAMEA1463109_00030	3325	60.9913	207	1020.77	ERS3382255	SAMEA1463109_00030	8.22246	0.395536	1.14666	5.48662	4.09699e-08	2.90204e-05	8.22246	0.395536	-0.0459117	-0.219682	0.826119	0.999099	8.22246	0.395536	-0.328339	-1.57106	0.116169	0.79075
SAMEA1463109_00030	3100	53.9908	207	1318.14	ERS3382256	SAMEA1463109_00030	8.22246	0.395536	1.14666	5.48662	4.09699e-08	2.90204e-05	8.22246	0.395536	-0.0459117	-0.219682	0.826119	0.999099	8.22246	0.395536	-0.328339	-1.57106	0.116169	0.79075
SAMEA1463109_00031	669	16.7423	129	537.263	ERS3382245	SAMEA1463109_00031	6.37878	0.198526	0.671177	3.04415	0.00233343	0.275474	6.37878	0.198526	-0.0422937	-0.191824	0.84788	0.999099	6.37878	0.198526	-0.323344	-1.46654	0.142502	0.79075
SAMEA1463109_00031	597	16.9982	129	834.771	ERS3382246	SAMEA1463109_00031	6.37878	0.198526	0.671177	3.04415	0.00233343	0.275474	6.37878	0.198526	-0.0422937	-0.191824	0.84788	0.999099	6.37878	0.198526	-0.323344	-1.46654	0.142502	0.79075
SAMEA1463109_00031	540	17.5831	129	865.816	ERS3382247	SAMEA1463109_00031	6.37878	0.198526	0.671177	3.04415	0.00233343	0.275474	6.37878	0.198526	-0.0422937	-0.191824	0.84788	0.999099	6.37878	0.198526	-0.323344	-1.46654	0.142502	0.79075
SAMEA1463109_00031	1340	16.7073	129	1730.84	ERS3382248	SAMEA1463109_00031	6.37878	0.198526	0.671177	3.04415	0.00233343	0.275474	6.37878	0.198526	-0.0422937	-0.191824	0.84788	0.999099	6.37878	0.198526	-0.323344	-1.46654	0.142502	0.79075
SAMEA1463109_00031	1273	14.402	129	1930.24	ERS3382249	SAMEA1463109_00031	6.37878	0.198526	0.671177	3.04415	0.00233343	0.275474	6.37878	0.198526	-0.0422937	-0.191824	0.84788	0.999099	6.37878	0.198526	-0.323344	-1.46654	0.142502	0.79075
SAMEA1463109_00031	867	16.3503	129	1196.43	ERS3382250	SAMEA1463109_00031	6.37878	0.198526	0.671177	3.04415	0.00233343	0.275474	6.37878	0.198526	-0.0422937	-0.191824	0.84788	0.999099	6.37878	0.198526	-0.323344	-1.46654	0.142502	0.79075
SAMEA1463109_00031	307	17.0805	129	1006.62	ERS3382251	SAMEA1463109_00031	6.37878	0.198526	0.671177	3.04415	0.00233343	0.275474	6.37878	0.198526	-0.0422937	-0.191824	0.84788	0.999099	6.37878	0.198526	-0.323344	-1.46654	0.142502	0.79075
SAMEA1463109_00031	293.859	17.0031	129	605.419	ERS3382252	SAMEA1463109_00031	6.37878	0.198526	0.671177	3.04415	0.00233343	0.275474	6.37878	0.198526	-0.0422937	-0.191824	0.84788	0.999099	6.37878	0.198526	-0.323344	-1.46654	0.142502	0.79075
SAMEA1463109_00031	714	19.2677	129	492.9	ERS3382253	SAMEA1463109_00031	6.37878	0.198526	0.671177	3.04415	0.00233343	0.275474	6.37878	0.198526	-0.0422937	-0.191824	0.84788	0.999099	6.37878	0.198526	-0.323344	-1.46654	0.142502	0.79075
SAMEA1463109_00031	264	17.2596	129	206.636	ERS3382254	SAMEA1463109_00031	6.37878	0.198526	0.671177	3.04415	0.00233343	0.275474	6.37878	0.198526	-0.0422937	-0.191824	0.84788	0.999099	6.37878	0.198526	-0.323344	-1.46654	0.142502	0.79075
SAMEA1463109_00031	532	18.2578	129	545.593	ERS3382255	SAMEA1463109_00031	6.37878	0.198526	0.671177	3.04415	0.00233343	0.275474	6.37878	0.198526	-0.0422937	-0.191824	0.84788	0.999099	6.37878	0.198526	-0.323344	-1.46654	0.142502	0.79075
SAMEA1463109_00031	600	16.8985	129	815.118	ERS3382256	SAMEA1463109_00031	6.37878	0.198526	0.671177	3.04415	0.00233343	0.275474	6.37878	0.198526	-0.0422937	-0.191824	0.84788	0.999099	6.37878	0.198526	-0.323344	-1.46654	0.142502	0.79075
SAMEA1463109_00032	3405	477.001	678	95.9786	ERS3382245	SAMEA1463109_00032	8.0506	0.373142	1.27527	8.54544	1.28048e-17	2.72102e-14	8.0506	0.373142	-0.0266795	-0.178776	0.858113	0.999099	8.0506	0.373142	-0.062317	-0.417579	0.676255	0.897782
SAMEA1463109_00032	2349	469.047	678	119.031	ERS3382246	SAMEA1463109_00032	8.0506	0.373142	1.27527	8.54544	1.28048e-17	2.72102e-14	8.0506	0.373142	-0.0266795	-0.178776	0.858113	0.999099	8.0506	0.373142	-0.062317	-0.417579	0.676255	0.897782
SAMEA1463109_00032	2104	471.592	678	125.779	ERS3382247	SAMEA1463109_00032	8.0506	0.373142	1.27527	8.54544	1.28048e-17	2.72102e-14	8.0506	0.373142	-0.0266795	-0.178776	0.858113	0.999099	8.0506	0.373142	-0.062317	-0.417579	0.676255	0.897782
SAMEA1463109_00032	9987	475.332	678	453.415	ERS3382248	SAMEA1463109_00032	8.0506	0.373142	1.27527	8.54544	1.28048e-17	2.72102e-14	8.0506	0.373142	-0.0266795	-0.178776	0.858113	0.999099	8.0506	0.373142	-0.062317	-0.417579	0.676255	0.897782
SAMEA1463109_00032	9838	455.425	678	471.733	ERS3382249	SAMEA1463109_00032	8.0506	0.373142	1.27527	8.54544	1.28048e-17	2.72102e-14	8.0506	0.373142	-0.0266795	-0.178776	0.858113	0.999099	8.0506	0.373142	-0.062317	-0.417579	0.676255	0.897782
SAMEA1463109_00032	7187	467.119	678	347.148	ERS3382250	SAMEA1463109_00032	8.0506	0.373142	1.27527	8.54544	1.28048e-17	2.72102e-14	8.0506	0.373142	-0.0266795	-0.178776	0.858113	0.999099	8.0506	0.373142	-0.062317	-0.417579	0.676255	0.897782
SAMEA1463109_00032	1036	481.202	678	120.575	ERS3382251	SAMEA1463109_00032	8.0506	0.373142	1.27527	8.54544	1.28048e-17	2.72102e-14	8.0506	0.373142	-0.0266795	-0.178776	0.858113	0.999099	8.0506	0.373142	-0.062317	-0.417579	0.676255	0.897782
SAMEA1463109_00032	1340.14	473.687	678	99.1069	ERS3382252	SAMEA1463109_00032	8.0506	0.373142	1.27527	8.54544	1.28048e-17	2.72102e-14	8.0506	0.373142	-0.0266795	-0.178776	0.858113	0.999099	8.0506	0.373142	-0.062317	-0.417579	0.676255	0.897782
SAMEA1463109_00032	3794	502.103	678	100.506	ERS3382253	SAMEA1463109_00032	8.0506	0.373142	1.27527	8.54544	1.28048e-17	2.72102e-14	8.0506	0.373142	-0.0266795	-0.178776	0.858113	0.999099	8.0506	0.373142	-0.062317	-0.417579	0.676255	0.897782
SAMEA1463109_00032	2793	470.087	678	80.2651	ERS3382254	SAMEA1463109_00032	8.0506	0.373142	1.27527	8.54544	1.28048e-17	2.72102e-14	8.0506	0.373142	-0.0266795	-0.178776	0.858113	0.999099	8.0506	0.373142	-0.062317	-0.417579	0.676255	0.897782
SAMEA1463109_00032	2380	487.288	678	91.4528	ERS3382255	SAMEA1463109_00032	8.0506	0.373142	1.27527	8.54544	1.28048e-17	2.72102e-14	8.0506	0.373142	-0.0266795	-0.178776	0.858113	0.999099	8.0506	0.373142	-0.062317	-0.417579	0.676255	0.897782
SAMEA1463109_00032	2167	471.036	678	105.614	ERS3382256	SAMEA1463109_00032	8.0506	0.373142	1.27527	8.54544	1.28048e-17	2.72102e-14	8.0506	0.373142	-0.0266795	-0.178776	0.858113	0.999099	8.0506	0.373142	-0.062317	-0.417579	0.676255	0.897782
SAMEA1463109_00033	9174	512.952	714	240.469	ERS3382245	SAMEA1463109_00033	8.92671	0.182643	0.583321	2.66336	0.00773643	0.687547	8.92671	0.182643	-0.112841	-0.515217	0.606401	0.999099	8.92671	0.182643	-0.357768	-1.63352	0.102359	0.79075
SAMEA1463109_00033	8003	504.703	714	376.887	ERS3382246	SAMEA1463109_00033	8.92671	0.182643	0.583321	2.66336	0.00773643	0.687547	8.92671	0.182643	-0.112841	-0.515217	0.606401	0.999099	8.92671	0.182643	-0.357768	-1.63352	0.102359	0.79075
SAMEA1463109_00033	7105	507.048	714	395.042	ERS3382247	SAMEA1463109_00033	8.92671	0.182643	0.583321	2.66336	0.00773643	0.687547	8.92671	0.182643	-0.112841	-0.515217	0.606401	0.999099	8.92671	0.182643	-0.357768	-1.63352	0.102359	0.79075
SAMEA1463109_00033	16015	511.183	714	676.096	ERS3382248	SAMEA1463109_00033	8.92671	0.182643	0.583321	2.66336	0.00773643	0.687547	8.92671	0.182643	-0.112841	-0.515217	0.606401	0.999099	8.92671	0.182643	-0.357768	-1.63352	0.102359	0.79075
SAMEA1463109_00033	13681	491.192	714	608.237	ERS3382249	SAMEA1463109_00033	8.92671	0.182643	0.583321	2.66336	0.00773643	0.687547	8.92671	0.182643	-0.112841	-0.515217	0.606401	0.999099	8.92671	0.182643	-0.357768	-1.63352	0.102359	0.79075
SAMEA1463109_00033	12528	502.829	714	562.155	ERS3382250	SAMEA1463109_00033	8.92671	0.182643	0.583321	2.66336	0.00773643	0.687547	8.92671	0.182643	-0.112841	-0.515217	0.606401	0.999099	8.92671	0.182643	-0.357768	-1.63352	0.102359	0.79075
SAMEA1463109_00033	3983	516.808	714	431.625	ERS3382251	SAMEA1463109_00033	8.92671	0.182643	0.583321	2.66336	0.00773643	0.687547	8.92671	0.182643	-0.112841	-0.515217	0.606401	0.999099	8.92671	0.182643	-0.357768	-1.63352	0.102359	0.79075
SAMEA1463109_00033	4115	509.346	714	283.01	ERS3382252	SAMEA1463109_00033	8.92671	0.182643	0.583321	2.66336	0.00773643	0.687547	8.92671	0.182643	-0.112841	-0.515217	0.606401	0.999099	8.92671	0.182643	-0.357768	-1.63352	0.102359	0.79075
SAMEA1463109_00033	7693	538.053	714	190.178	ERS3382253	SAMEA1463109_00033	8.92671	0.182643	0.583321	2.66336	0.00773643	0.687547	8.92671	0.182643	-0.112841	-0.515217	0.606401	0.999099	8.92671	0.182643	-0.357768	-1.63352	0.102359	0.79075
SAMEA1463109_00033	3115	505.796	714	83.1988	ERS3382254	SAMEA1463109_00033	8.92671	0.182643	0.583321	2.66336	0.00773643	0.687547	8.92671	0.182643	-0.112841	-0.515217	0.606401	0.999099	8.92671	0.182643	-0.357768	-1.63352	0.102359	0.79075
SAMEA1463109_00033	8153	523.14	714	291.813	ERS3382255	SAMEA1463109_00033	8.92671	0.182643	0.583321	2.66336	0.00773643	0.687547	8.92671	0.182643	-0.112841	-0.515217	0.606401	0.999099	8.92671	0.182643	-0.357768	-1.63352	0.102359	0.79075
SAMEA1463109_00033	7246	506.747	714	328.266	ERS3382256	SAMEA1463109_00033	8.92671	0.182643	0.583321	2.66336	0.00773643	0.687547	8.92671	0.182643	-0.112841	-0.515217	0.606401	0.999099	8.92671	0.182643	-0.357768	-1.63352	0.102359	0.79075
SAMEA1463109_00034	4202	92.4846	258	610.89	ERS3382245	SAMEA1463109_00034	8.17611	0.0701854	0.382776	2.66211	0.00776524	0.687547	8.17611	0.0701854	-0.0122233	-0.0850099	0.932254	0.999099	8.17611	0.0701854	-0.190067	-1.32187	0.186213	0.79075
SAMEA1463109_00034	3686	92.3607	258	948.556	ERS3382246	SAMEA1463109_00034	8.17611	0.0701854	0.382776	2.66211	0.00776524	0.687547	8.17611	0.0701854	-0.0122233	-0.0850099	0.932254	0.999099	8.17611	0.0701854	-0.190067	-1.32187	0.186213	0.79075
SAMEA1463109_00034	3367	94.4025	258	1005.51	ERS3382247	SAMEA1463109_00034	8.17611	0.0701854	0.382776	2.66211	0.00776524	0.687547	8.17611	0.0701854	-0.0122233	-0.0850099	0.932254	0.999099	8.17611	0.0701854	-0.190067	-1.32187	0.186213	0.79075
SAMEA1463109_00034	6279	94.1626	258	1439.03	ERS3382248	SAMEA1463109_00034	8.17611	0.0701854	0.382776	2.66211	0.00776524	0.687547	8.17611	0.0701854	-0.0122233	-0.0850099	0.932254	0.999099	8.17611	0.0701854	-0.190067	-1.32187	0.186213	0.79075
SAMEA1463109_00034	4538	84.0189	258	1179.49	ERS3382249	SAMEA1463109_00034	8.17611	0.0701854	0.382776	2.66211	0.00776524	0.687547	8.17611	0.0701854	-0.0122233	-0.0850099	0.932254	0.999099	8.17611	0.0701854	-0.190067	-1.32187	0.186213	0.79075
SAMEA1463109_00034	5277	88.5488	258	1344.62	ERS3382250	SAMEA1463109_00034	8.17611	0.0701854	0.382776	2.66211	0.00776524	0.687547	8.17611	0.0701854	-0.0122233	-0.0850099	0.932254	0.999099	8.17611	0.0701854	-0.190067	-1.32187	0.186213	0.79075
SAMEA1463109_00034	1873	97.6242	258	1074.5	ERS3382251	SAMEA1463109_00034	8.17611	0.0701854	0.382776	2.66211	0.00776524	0.687547	8.17611	0.0701854	-0.0122233	-0.0850099	0.932254	0.999099	8.17611	0.0701854	-0.190067	-1.32187	0.186213	0.79075
SAMEA1463109_00034	1939	94.709	258	717.186	ERS3382252	SAMEA1463109_00034	8.17611	0.0701854	0.382776	2.66211	0.00776524	0.687547	8.17611	0.0701854	-0.0122233	-0.0850099	0.932254	0.999099	8.17611	0.0701854	-0.190067	-1.32187	0.186213	0.79075
SAMEA1463109_00034	4694	105.759	258	590.359	ERS3382253	SAMEA1463109_00034	8.17611	0.0701854	0.382776	2.66211	0.00776524	0.687547	8.17611	0.0701854	-0.0122233	-0.0850099	0.932254	0.999099	8.17611	0.0701854	-0.190067	-1.32187	0.186213	0.79075
SAMEA1463109_00034	2044	92.4538	258	298.669	ERS3382254	SAMEA1463109_00034	8.17611	0.0701854	0.382776	2.66211	0.00776524	0.687547	8.17611	0.0701854	-0.0122233	-0.0850099	0.932254	0.999099	8.17611	0.0701854	-0.190067	-1.32187	0.186213	0.79075
SAMEA1463109_00034	4008	100.955	258	743.368	ERS3382255	SAMEA1463109_00034	8.17611	0.0701854	0.382776	2.66211	0.00776524	0.687547	8.17611	0.0701854	-0.0122233	-0.0850099	0.932254	0.999099	8.17611	0.0701854	-0.190067	-1.32187	0.186213	0.79075
SAMEA1463109_00034	3714	90.974	258	937.223	ERS3382256	SAMEA1463109_00034	8.17611	0.0701854	0.382776	2.66211	0.00776524	0.687547	8.17611	0.0701854	-0.0122233	-0.0850099	0.932254	0.999099	8.17611	0.0701854	-0.190067	-1.32187	0.186213	0.79075
SAMEA1463109_00035	4772	143.141	321	448.243	ERS3382245	SAMEA1463109_00035	8.24262	0.0987355	0.318367	1.53595	0.124552	0.999727	8.24262	0.0987355	-0.0795038	-0.383562	0.701303	0.999099	8.24262	0.0987355	-0.288282	-1.3908	0.164285	0.79075
SAMEA1463109_00035	4162	141.87	321	697.28	ERS3382246	SAMEA1463109_00035	8.24262	0.0987355	0.318367	1.53595	0.124552	0.999727	8.24262	0.0987355	-0.0795038	-0.383562	0.701303	0.999099	8.24262	0.0987355	-0.288282	-1.3908	0.164285	0.79075
SAMEA1463109_00035	3809	143.526	321	748.187	ERS3382247	SAMEA1463109_00035	8.24262	0.0987355	0.318367	1.53595	0.124552	0.999727	8.24262	0.0987355	-0.0795038	-0.383562	0.701303	0.999099	8.24262	0.0987355	-0.288282	-1.3908	0.164285	0.79075
SAMEA1463109_00035	6979	144.586	321	1041.66	ERS3382248	SAMEA1463109_00035	8.24262	0.0987355	0.318367	1.53595	0.124552	0.999727	8.24262	0.0987355	-0.0795038	-0.383562	0.701303	0.999099	8.24262	0.0987355	-0.288282	-1.3908	0.164285	0.79075
SAMEA1463109_00035	4761	131.817	321	788.74	ERS3382249	SAMEA1463109_00035	8.24262	0.0987355	0.318367	1.53595	0.124552	0.999727	8.24262	0.0987355	-0.0795038	-0.383562	0.701303	0.999099	8.24262	0.0987355	-0.288282	-1.3908	0.164285	0.79075
SAMEA1463109_00035	5411	137.621	321	887.133	ERS3382250	SAMEA1463109_00035	8.24262	0.0987355	0.318367	1.53595	0.124552	0.999727	8.24262	0.0987355	-0.0795038	-0.383562	0.701303	0.999099	8.24262	0.0987355	-0.288282	-1.3908	0.164285	0.79075
SAMEA1463109_00035	2179	147.64	321	826.567	ERS3382251	SAMEA1463109_00035	8.24262	0.0987355	0.318367	1.53595	0.124552	0.999727	8.24262	0.0987355	-0.0795038	-0.383562	0.701303	0.999099	8.24262	0.0987355	-0.288282	-1.3908	0.164285	0.79075
SAMEA1463109_00035	2172	144.054	321	528.176	ERS3382252	SAMEA1463109_00035	8.24262	0.0987355	0.318367	1.53595	0.124552	0.999727	8.24262	0.0987355	-0.0795038	-0.383562	0.701303	0.999099	8.24262	0.0987355	-0.288282	-1.3908	0.164285	0.79075
SAMEA1463109_00035	4270	159.614	321	355.834	ERS3382253	SAMEA1463109_00035	8.24262	0.0987355	0.318367	1.53595	0.124552	0.999727	8.24262	0.0987355	-0.0795038	-0.383562	0.701303	0.999099	8.24262	0.0987355	-0.288282	-1.3908	0.164285	0.79075
SAMEA1463109_00035	1780	140.886	321	170.681	ERS3382254	SAMEA1463109_00035	8.24262	0.0987355	0.318367	1.53595	0.124552	0.999727	8.24262	0.0987355	-0.0795038	-0.383562	0.701303	0.999099	8.24262	0.0987355	-0.288282	-1.3908	0.164285	0.79075
SAMEA1463109_00035	4513	152.685	321	553.444	ERS3382255	SAMEA1463109_00035	8.24262	0.0987355	0.318367	1.53595	0.124552	0.999727	8.24262	0.0987355	-0.0795038	-0.383562	0.701303	0.999099	8.24262	0.0987355	-0.288282	-1.3908	0.164285	0.79075
SAMEA1463109_00035	4092	141.306	321	664.805	ERS3382256	SAMEA1463109_00035	8.24262	0.0987355	0.318367	1.53595	0.124552	0.999727	8.24262	0.0987355	-0.0795038	-0.383562	0.701303	0.999099	8.24262	0.0987355	-0.288282	-1.3908	0.164285	0.79075
SAMEA1463109_00036	3560	120.879	294	395.983	ERS3382245	SAMEA1463109_00036	7.99428	0.0538008	0.254045	1.7611	0.0782216	0.999727	7.99428	0.0538008	0.0362747	0.251465	0.801455	0.999099	7.99428	0.0538008	-0.222129	-1.53985	0.123596	0.79075
SAMEA1463109_00036	3189	120.095	294	631.137	ERS3382246	SAMEA1463109_00036	7.99428	0.0538008	0.254045	1.7611	0.0782216	0.999727	7.99428	0.0538008	0.0362747	0.251465	0.801455	0.999099	7.99428	0.0538008	-0.222129	-1.53985	0.123596	0.79075
SAMEA1463109_00036	2896	121.835	294	670.126	ERS3382247	SAMEA1463109_00036	7.99428	0.0538008	0.254045	1.7611	0.0782216	0.999727	7.99428	0.0538008	0.0362747	0.251465	0.801455	0.999099	7.99428	0.0538008	-0.222129	-1.53985	0.123596	0.79075
SAMEA1463109_00036	4851	122.416	294	855.169	ERS3382248	SAMEA1463109_00036	7.99428	0.0538008	0.254045	1.7611	0.0782216	0.999727	7.99428	0.0538008	0.0362747	0.251465	0.801455	0.999099	7.99428	0.0538008	-0.222129	-1.53985	0.123596	0.79075
SAMEA1463109_00036	3401	111.006	294	669.062	ERS3382249	SAMEA1463109_00036	7.99428	0.0538008	0.254045	1.7611	0.0782216	0.999727	7.99428	0.0538008	0.0362747	0.251465	0.801455	0.999099	7.99428	0.0538008	-0.222129	-1.53985	0.123596	0.79075
SAMEA1463109_00036	3905	115.669	294	761.726	ERS3382250	SAMEA1463109_00036	7.99428	0.0538008	0.254045	1.7611	0.0782216	0.999727	7.99428	0.0538008	0.0362747	0.251465	0.801455	0.999099	7.99428	0.0538008	-0.222129	-1.53985	0.123596	0.79075
SAMEA1463109_00036	1657	126.203	294	735.327	ERS3382251	SAMEA1463109_00036	7.99428	0.0538008	0.254045	1.7611	0.0782216	0.999727	7.99428	0.0538008	0.0362747	0.251465	0.801455	0.999099	7.99428	0.0538008	-0.222129	-1.53985	0.123596	0.79075
SAMEA1463109_00036	1737	122.165	294	498.078	ERS3382252	SAMEA1463109_00036	7.99428	0.0538008	0.254045	1.7611	0.0782216	0.999727	7.99428	0.0538008	0.0362747	0.251465	0.801455	0.999099	7.99428	0.0538008	-0.222129	-1.53985	0.123596	0.79075
SAMEA1463109_00036	4319	135.699	294	423.346	ERS3382253	SAMEA1463109_00036	7.99428	0.0538008	0.254045	1.7611	0.0782216	0.999727	7.99428	0.0538008	0.0362747	0.251465	0.801455	0.999099	7.99428	0.0538008	-0.222129	-1.53985	0.123596	0.79075
SAMEA1463109_00036	1696	119.504	294	191.725	ERS3382254	SAMEA1463109_00036	7.99428	0.0538008	0.254045	1.7611	0.0782216	0.999727	7.99428	0.0538008	0.0362747	0.251465	0.801455	0.999099	7.99428	0.0538008	-0.222129	-1.53985	0.123596	0.79075
SAMEA1463109_00036	3453	129.869	294	497.848	ERS3382255	SAMEA1463109_00036	7.99428	0.0538008	0.254045	1.7611	0.0782216	0.999727	7.99428	0.0538008	0.0362747	0.251465	0.801455	0.999099	7.99428	0.0538008	-0.222129	-1.53985	0.123596	0.79075
SAMEA1463109_00036	2975	119.244	294	572.755	ERS3382256	SAMEA1463109_00036	7.99428	0.0538008	0.254045	1.7611	0.0782216	0.999727	7.99428	0.0538008	0.0362747	0.251465	0.801455	0.999099	7.99428	0.0538008	-0.222129	-1.53985	0.123596	0.79075
SAMEA1463109_00037	6857	635.952	837	144.973	ERS3382245	SAMEA1463109_00037	8.66299	0.158699	0.608303	3.36123	0.000775951	0.162087	8.66299	0.158699	-0.0787529	-0.435157	0.663449	0.999099	8.66299	0.158699	-0.296949	-1.64082	0.100835	0.79075
SAMEA1463109_00037	5938	626.879	837	225.139	ERS3382246	SAMEA1463109_00037	8.66299	0.158699	0.608303	3.36123	0.000775951	0.162087	8.66299	0.158699	-0.0787529	-0.435157	0.663449	0.999099	8.66299	0.158699	-0.296949	-1.64082	0.100835	0.79075
SAMEA1463109_00037	5308	628.738	837	238.007	ERS3382247	SAMEA1463109_00037	8.66299	0.158699	0.608303	3.36123	0.000775951	0.162087	8.66299	0.158699	-0.0787529	-0.435157	0.663449	0.999099	8.66299	0.158699	-0.296949	-1.64082	0.100835	0.79075
SAMEA1463109_00037	12272	633.962	837	417.744	ERS3382248	SAMEA1463109_00037	8.66299	0.158699	0.608303	3.36123	0.000775951	0.162087	8.66299	0.158699	-0.0787529	-0.435157	0.663449	0.999099	8.66299	0.158699	-0.296949	-1.64082	0.100835	0.79075
SAMEA1463109_00037	9877	613.721	837	351.447	ERS3382249	SAMEA1463109_00037	8.66299	0.158699	0.608303	3.36123	0.000775951	0.162087	8.66299	0.158699	-0.0787529	-0.435157	0.663449	0.999099	8.66299	0.158699	-0.296949	-1.64082	0.100835	0.79075
SAMEA1463109_00037	10113	625.555	837	364.762	ERS3382250	SAMEA1463109_00037	8.66299	0.158699	0.608303	3.36123	0.000775951	0.162087	8.66299	0.158699	-0.0787529	-0.435157	0.663449	0.999099	8.66299	0.158699	-0.296949	-1.64082	0.100835	0.79075
SAMEA1463109_00037	2961	639.521	837	259.304	ERS3382251	SAMEA1463109_00037	8.66299	0.158699	0.608303	3.36123	0.000775951	0.162087	8.66299	0.158699	-0.0787529	-0.435157	0.663449	0.999099	8.66299	0.158699	-0.296949	-1.64082	0.100835	0.79075
SAMEA1463109_00037	2933	632.078	837	162.55	ERS3382252	SAMEA1463109_00037	8.66299	0.158699	0.608303	3.36123	0.000775951	0.162087	8.66299	0.158699	-0.0787529	-0.435157	0.663449	0.999099	8.66299	0.158699	-0.296949	-1.64082	0.100835	0.79075
SAMEA1463109_00037	6663	661.053	837	134.067	ERS3382253	SAMEA1463109_00037	8.66299	0.158699	0.608303	3.36123	0.000775951	0.162087	8.66299	0.158699	-0.0787529	-0.435157	0.663449	0.999099	8.66299	0.158699	-0.296949	-1.64082	0.100835	0.79075
SAMEA1463109_00037	2675	628.357	837	57.511	ERS3382254	SAMEA1463109_00037	8.66299	0.158699	0.608303	3.36123	0.000775951	0.162087	8.66299	0.158699	-0.0787529	-0.435157	0.663449	0.999099	8.66299	0.158699	-0.296949	-1.64082	0.100835	0.79075
SAMEA1463109_00037	5908	645.799	837	171.297	ERS3382255	SAMEA1463109_00037	8.66299	0.158699	0.608303	3.36123	0.000775951	0.162087	8.66299	0.158699	-0.0787529	-0.435157	0.663449	0.999099	8.66299	0.158699	-0.296949	-1.64082	0.100835	0.79075
SAMEA1463109_00037	5790	629.082	837	211.295	ERS3382256	SAMEA1463109_00037	8.66299	0.158699	0.608303	3.36123	0.000775951	0.162087	8.66299	0.158699	-0.0787529	-0.435157	0.663449	0.999099	8.66299	0.158699	-0.296949	-1.64082	0.100835	0.79075
SAMEA1463109_00038	2661	29.1554	159	1227.16	ERS3382245	SAMEA1463109_00038	7.52476	0.0624043	0.0756406	0.40128	0.688214	0.999727	7.52476	0.0624043	-0.0240727	-0.127708	0.89838	0.999099	7.52476	0.0624043	-0.312	-1.65519	0.0978867	0.79075
SAMEA1463109_00038	2177	29.6608	159	1744.5	ERS3382246	SAMEA1463109_00038	7.52476	0.0624043	0.0756406	0.40128	0.688214	0.999727	7.52476	0.0624043	-0.0240727	-0.127708	0.89838	0.999099	7.52476	0.0624043	-0.312	-1.65519	0.0978867	0.79075
SAMEA1463109_00038	1775	29.6103	159	1689.99	ERS3382247	SAMEA1463109_00038	7.52476	0.0624043	0.0756406	0.40128	0.688214	0.999727	7.52476	0.0624043	-0.0240727	-0.127708	0.89838	0.999099	7.52476	0.0624043	-0.312	-1.65519	0.0978867	0.79075
SAMEA1463109_00038	3176	29.5035	159	2323.08	ERS3382248	SAMEA1463109_00038	7.52476	0.0624043	0.0756406	0.40128	0.688214	0.999727	7.52476	0.0624043	-0.0240727	-0.127708	0.89838	0.999099	7.52476	0.0624043	-0.312	-1.65519	0.0978867	0.79075
SAMEA1463109_00038	1566	25.3734	159	1347.78	ERS3382249	SAMEA1463109_00038	7.52476	0.0624043	0.0756406	0.40128	0.688214	0.999727	7.52476	0.0624043	-0.0240727	-0.127708	0.89838	0.999099	7.52476	0.0624043	-0.312	-1.65519	0.0978867	0.79075
SAMEA1463109_00038	2372	27.5008	159	1946.1	ERS3382250	SAMEA1463109_00038	7.52476	0.0624043	0.0756406	0.40128	0.688214	0.999727	7.52476	0.0624043	-0.0240727	-0.127708	0.89838	0.999099	7.52476	0.0624043	-0.312	-1.65519	0.0978867	0.79075
SAMEA1463109_00038	1150	30.88	159	2085.67	ERS3382251	SAMEA1463109_00038	7.52476	0.0624043	0.0756406	0.40128	0.688214	0.999727	7.52476	0.0624043	-0.0240727	-0.127708	0.89838	0.999099	7.52476	0.0624043	-0.312	-1.65519	0.0978867	0.79075
SAMEA1463109_00038	1257	30.8058	159	1429.38	ERS3382252	SAMEA1463109_00038	7.52476	0.0624043	0.0756406	0.40128	0.688214	0.999727	7.52476	0.0624043	-0.0240727	-0.127708	0.89838	0.999099	7.52476	0.0624043	-0.312	-1.65519	0.0978867	0.79075
SAMEA1463109_00038	2244	34.2886	159	870.488	ERS3382253	SAMEA1463109_00038	7.52476	0.0624043	0.0756406	0.40128	0.688214	0.999727	7.52476	0.0624043	-0.0240727	-0.127708	0.89838	0.999099	7.52476	0.0624043	-0.312	-1.65519	0.0978867	0.79075
SAMEA1463109_00038	975	30.9474	159	425.612	ERS3382254	SAMEA1463109_00038	7.52476	0.0624043	0.0756406	0.40128	0.688214	0.999727	7.52476	0.0624043	-0.0240727	-0.127708	0.89838	0.999099	7.52476	0.0624043	-0.312	-1.65519	0.0978867	0.79075
SAMEA1463109_00038	2404	32.6218	159	1379.85	ERS3382255	SAMEA1463109_00038	7.52476	0.0624043	0.0756406	0.40128	0.688214	0.999727	7.52476	0.0624043	-0.0240727	-0.127708	0.89838	0.999099	7.52476	0.0624043	-0.312	-1.65519	0.0978867	0.79075
SAMEA1463109_00038	1775	28.9456	159	1407.78	ERS3382256	SAMEA1463109_00038	7.52476	0.0624043	0.0756406	0.40128	0.688214	0.999727	7.52476	0.0624043	-0.0240727	-0.127708	0.89838	0.999099	7.52476	0.0624043	-0.312	-1.65519	0.0978867	0.79075
SAMEA1463109_00039	9823	569.952	771	231.73	ERS3382245	dnaC_1	8.94032	0.0740719	0.183614	0.958688	0.337716	0.999727	8.94032	0.0740719	-0.100342	-0.523904	0.600345	0.999099	8.94032	0.0740719	-0.305702	-1.59613	0.110459	0.79075
SAMEA1463109_00039	8974	561.172	771	380.088	ERS3382246	dnaC_1	8.94032	0.0740719	0.183614	0.958688	0.337716	0.999727	8.94032	0.0740719	-0.100342	-0.523904	0.600345	0.999099	8.94032	0.0740719	-0.305702	-1.59613	0.110459	0.79075
SAMEA1463109_00039	7926	563.206	771	396.748	ERS3382247	dnaC_1	8.94032	0.0740719	0.183614	0.958688	0.337716	0.999727	8.94032	0.0740719	-0.100342	-0.523904	0.600345	0.999099	8.94032	0.0740719	-0.305702	-1.59613	0.110459	0.79075
SAMEA1463109_00039	12253	568.022	771	465.517	ERS3382248	dnaC_1	8.94032	0.0740719	0.183614	0.958688	0.337716	0.999727	8.94032	0.0740719	-0.100342	-0.523904	0.600345	0.999099	8.94032	0.0740719	-0.305702	-1.59613	0.110459	0.79075
SAMEA1463109_00039	8189	547.78	771	326.461	ERS3382249	dnaC_1	8.94032	0.0740719	0.183614	0.958688	0.337716	0.999727	8.94032	0.0740719	-0.100342	-0.523904	0.600345	0.999099	8.94032	0.0740719	-0.305702	-1.59613	0.110459	0.79075
SAMEA1463109_00039	11045	559.675	771	445.271	ERS3382250	dnaC_1	8.94032	0.0740719	0.183614	0.958688	0.337716	0.999727	8.94032	0.0740719	-0.100342	-0.523904	0.600345	0.999099	8.94032	0.0740719	-0.305702	-1.59613	0.110459	0.79075
SAMEA1463109_00039	4290	573.7	771	418.792	ERS3382251	dnaC_1	8.94032	0.0740719	0.183614	0.958688	0.337716	0.999727	8.94032	0.0740719	-0.100342	-0.523904	0.600345	0.999099	8.94032	0.0740719	-0.305702	-1.59613	0.110459	0.79075
SAMEA1463109_00039	4480	566.078	771	277.235	ERS3382252	dnaC_1	8.94032	0.0740719	0.183614	0.958688	0.337716	0.999727	8.94032	0.0740719	-0.100342	-0.523904	0.600345	0.999099	8.94032	0.0740719	-0.305702	-1.59613	0.110459	0.79075
SAMEA1463109_00039	9123	595.053	771	203.926	ERS3382253	dnaC_1	8.94032	0.0740719	0.183614	0.958688	0.337716	0.999727	8.94032	0.0740719	-0.100342	-0.523904	0.600345	0.999099	8.94032	0.0740719	-0.305702	-1.59613	0.110459	0.79075
SAMEA1463109_00039	3814	562.471	771	91.604	ERS3382254	dnaC_1	8.94032	0.0740719	0.183614	0.958688	0.337716	0.999727	8.94032	0.0740719	-0.100342	-0.523904	0.600345	0.999099	8.94032	0.0740719	-0.305702	-1.59613	0.110459	0.79075
SAMEA1463109_00039	8875	579.978	771	286.525	ERS3382255	dnaC_1	8.94032	0.0740719	0.183614	0.958688	0.337716	0.999727	8.94032	0.0740719	-0.100342	-0.523904	0.600345	0.999099	8.94032	0.0740719	-0.305702	-1.59613	0.110459	0.79075
SAMEA1463109_00039	8513	563.317	771	346.935	ERS3382256	dnaC_1	8.94032	0.0740719	0.183614	0.958688	0.337716	0.999727	8.94032	0.0740719	-0.100342	-0.523904	0.600345	0.999099	8.94032	0.0740719	-0.305702	-1.59613	0.110459	0.79075
SAMEA1463109_00040	1615	48.0774	195	451.656	ERS3382245	SAMEA1463109_00040	7.13806	0.045558	0.18278	1.25372	0.209945	0.999727	7.13806	0.045558	0.032407	0.222285	0.824092	0.999099	7.13806	0.045558	-0.218105	-1.49602	0.13465	0.79075
SAMEA1463109_00040	1358	48.5893	195	664.284	ERS3382246	SAMEA1463109_00040	7.13806	0.045558	0.18278	1.25372	0.209945	0.999727	7.13806	0.045558	0.032407	0.222285	0.824092	0.999099	7.13806	0.045558	-0.218105	-1.49602	0.13465	0.79075
SAMEA1463109_00040	1211	49.6969	195	686.978	ERS3382247	SAMEA1463109_00040	7.13806	0.045558	0.18278	1.25372	0.209945	0.999727	7.13806	0.045558	0.032407	0.222285	0.824092	0.999099	7.13806	0.045558	-0.218105	-1.49602	0.13465	0.79075
SAMEA1463109_00040	2139	49.2015	195	938.189	ERS3382248	SAMEA1463109_00040	7.13806	0.045558	0.18278	1.25372	0.209945	0.999727	7.13806	0.045558	0.032407	0.222285	0.824092	0.999099	7.13806	0.045558	-0.218105	-1.49602	0.13465	0.79075
SAMEA1463109_00040	1262	42.7211	195	645.095	ERS3382249	SAMEA1463109_00040	7.13806	0.045558	0.18278	1.25372	0.209945	0.999727	7.13806	0.045558	0.032407	0.222285	0.824092	0.999099	7.13806	0.045558	-0.218105	-1.49602	0.13465	0.79075
SAMEA1463109_00040	1557	44.9592	195	781.385	ERS3382250	SAMEA1463109_00040	7.13806	0.045558	0.18278	1.25372	0.209945	0.999727	7.13806	0.045558	0.032407	0.222285	0.824092	0.999099	7.13806	0.045558	-0.218105	-1.49602	0.13465	0.79075
SAMEA1463109_00040	721	51.8509	195	778.762	ERS3382251	SAMEA1463109_00040	7.13806	0.045558	0.18278	1.25372	0.209945	0.999727	7.13806	0.045558	0.032407	0.222285	0.824092	0.999099	7.13806	0.045558	-0.218105	-1.49602	0.13465	0.79075
SAMEA1463109_00040	807	51.3066	195	550.992	ERS3382252	SAMEA1463109_00040	7.13806	0.045558	0.18278	1.25372	0.209945	0.999727	7.13806	0.045558	0.032407	0.222285	0.824092	0.999099	7.13806	0.045558	-0.218105	-1.49602	0.13465	0.79075
SAMEA1463109_00040	1706	56.9529	195	398.43	ERS3382253	SAMEA1463109_00040	7.13806	0.045558	0.18278	1.25372	0.209945	0.999727	7.13806	0.045558	0.032407	0.222285	0.824092	0.999099	7.13806	0.045558	-0.218105	-1.49602	0.13465	0.79075
SAMEA1463109_00040	733	50.4391	195	196.323	ERS3382254	SAMEA1463109_00040	7.13806	0.045558	0.18278	1.25372	0.209945	0.999727	7.13806	0.045558	0.032407	0.222285	0.824092	0.999099	7.13806	0.045558	-0.218105	-1.49602	0.13465	0.79075
SAMEA1463109_00040	1472	53.3172	195	516.947	ERS3382255	SAMEA1463109_00040	7.13806	0.045558	0.18278	1.25372	0.209945	0.999727	7.13806	0.045558	0.032407	0.222285	0.824092	0.999099	7.13806	0.045558	-0.218105	-1.49602	0.13465	0.79075
SAMEA1463109_00040	1320	47.2196	195	641.756	ERS3382256	SAMEA1463109_00040	7.13806	0.045558	0.18278	1.25372	0.209945	0.999727	7.13806	0.045558	0.032407	0.222285	0.824092	0.999099	7.13806	0.045558	-0.218105	-1.49602	0.13465	0.79075
SAMEA1463109_00041	2329	70.5383	228	443.936	ERS3382245	SAMEA1463109_00041	7.49095	0.0843249	0.194622	0.953978	0.340095	0.999727	7.49095	0.0843249	-0.081516	-0.399566	0.689476	0.999099	7.49095	0.0843249	-0.331893	-1.62684	0.103772	0.79075
SAMEA1463109_00041	2072	70.8726	228	694.874	ERS3382246	SAMEA1463109_00041	7.49095	0.0843249	0.194622	0.953978	0.340095	0.999727	7.49095	0.0843249	-0.081516	-0.399566	0.689476	0.999099	7.49095	0.0843249	-0.331893	-1.62684	0.103772	0.79075
SAMEA1463109_00041	1866	71.6417	228	734.301	ERS3382247	SAMEA1463109_00041	7.49095	0.0843249	0.194622	0.953978	0.340095	0.999727	7.49095	0.0843249	-0.081516	-0.399566	0.689476	0.999099	7.49095	0.0843249	-0.331893	-1.62684	0.103772	0.79075
SAMEA1463109_00041	3065	71.7008	228	922.495	ERS3382248	SAMEA1463109_00041	7.49095	0.0843249	0.194622	0.953978	0.340095	0.999727	7.49095	0.0843249	-0.081516	-0.399566	0.689476	0.999099	7.49095	0.0843249	-0.331893	-1.62684	0.103772	0.79075
SAMEA1463109_00041	1971	63.113	228	681.984	ERS3382249	SAMEA1463109_00041	7.49095	0.0843249	0.194622	0.953978	0.340095	0.999727	7.49095	0.0843249	-0.081516	-0.399566	0.689476	0.999099	7.49095	0.0843249	-0.331893	-1.62684	0.103772	0.79075
SAMEA1463109_00041	2444	66.9718	228	823.386	ERS3382250	SAMEA1463109_00041	7.49095	0.0843249	0.194622	0.953978	0.340095	0.999727	7.49095	0.0843249	-0.081516	-0.399566	0.689476	0.999099	7.49095	0.0843249	-0.331893	-1.62684	0.103772	0.79075
SAMEA1463109_00041	1065	75.0868	228	794.35	ERS3382251	SAMEA1463109_00041	7.49095	0.0843249	0.194622	0.953978	0.340095	0.999727	7.49095	0.0843249	-0.081516	-0.399566	0.689476	0.999099	7.49095	0.0843249	-0.331893	-1.62684	0.103772	0.79075
SAMEA1463109_00041	1066	73.2141	228	510.044	ERS3382252	SAMEA1463109_00041	7.49095	0.0843249	0.194622	0.953978	0.340095	0.999727	7.49095	0.0843249	-0.081516	-0.399566	0.689476	0.999099	7.49095	0.0843249	-0.331893	-1.62684	0.103772	0.79075
SAMEA1463109_00041	2106	81.5116	228	343.66	ERS3382253	SAMEA1463109_00041	7.49095	0.0843249	0.194622	0.953978	0.340095	0.999727	7.49095	0.0843249	-0.081516	-0.399566	0.689476	0.999099	7.49095	0.0843249	-0.331893	-1.62684	0.103772	0.79075
SAMEA1463109_00041	845	71.7928	228	159.005	ERS3382254	SAMEA1463109_00041	7.49095	0.0843249	0.194622	0.953978	0.340095	0.999727	7.49095	0.0843249	-0.081516	-0.399566	0.689476	0.999099	7.49095	0.0843249	-0.331893	-1.62684	0.103772	0.79075
SAMEA1463109_00041	2140	76.8734	228	521.247	ERS3382255	SAMEA1463109_00041	7.49095	0.0843249	0.194622	0.953978	0.340095	0.999727	7.49095	0.0843249	-0.081516	-0.399566	0.689476	0.999099	7.49095	0.0843249	-0.331893	-1.62684	0.103772	0.79075
SAMEA1463109_00041	1898	69.2487	228	629.22	ERS3382256	SAMEA1463109_00041	7.49095	0.0843249	0.194622	0.953978	0.340095	0.999727	7.49095	0.0843249	-0.081516	-0.399566	0.689476	0.999099	7.49095	0.0843249	-0.331893	-1.62684	0.103772	0.79075
SAMEA1463109_00042	674	11.2873	105	802.875	ERS3382245	SAMEA1463109_00042	6.30479	0.0623816	0.163086	0.837857	0.402111	0.999727	6.30479	0.0623816	0.0448881	0.230613	0.817616	0.999099	6.30479	0.0623816	-0.220476	-1.1327	0.257341	0.79075
SAMEA1463109_00042	582	11.0462	105	1252.29	ERS3382246	SAMEA1463109_00042	6.30479	0.0623816	0.163086	0.837857	0.402111	0.999727	6.30479	0.0623816	0.0448881	0.230613	0.817616	0.999099	6.30479	0.0623816	-0.220476	-1.1327	0.257341	0.79075
SAMEA1463109_00042	559	11.3954	105	1382.96	ERS3382247	SAMEA1463109_00042	6.30479	0.0623816	0.163086	0.837857	0.402111	0.999727	6.30479	0.0623816	0.0448881	0.230613	0.817616	0.999099	6.30479	0.0623816	-0.220476	-1.1327	0.257341	0.79075
SAMEA1463109_00042	898	11.1446	105	1738.87	ERS3382248	SAMEA1463109_00042	6.30479	0.0623816	0.163086	0.837857	0.402111	0.999727	6.30479	0.0623816	0.0448881	0.230613	0.817616	0.999099	6.30479	0.0623816	-0.220476	-1.1327	0.257341	0.79075
SAMEA1463109_00042	519	11.5244	105	983.458	ERS3382249	SAMEA1463109_00042	6.30479	0.0623816	0.163086	0.837857	0.402111	0.999727	6.30479	0.0623816	0.0448881	0.230613	0.817616	0.999099	6.30479	0.0623816	-0.220476	-1.1327	0.257341	0.79075
SAMEA1463109_00042	702	10.3605	105	1528.79	ERS3382250	SAMEA1463109_00042	6.30479	0.0623816	0.163086	0.837857	0.402111	0.999727	6.30479	0.0623816	0.0448881	0.230613	0.817616	0.999099	6.30479	0.0623816	-0.220476	-1.1327	0.257341	0.79075
SAMEA1463109_00042	346	10.9287	105	1773.1	ERS3382251	SAMEA1463109_00042	6.30479	0.0623816	0.163086	0.837857	0.402111	0.999727	6.30479	0.0623816	0.0448881	0.230613	0.817616	0.999099	6.30479	0.0623816	-0.220476	-1.1327	0.257341	0.79075
SAMEA1463109_00042	359	10.9515	105	1148.32	ERS3382252	SAMEA1463109_00042	6.30479	0.0623816	0.163086	0.837857	0.402111	0.999727	6.30479	0.0623816	0.0448881	0.230613	0.817616	0.999099	6.30479	0.0623816	-0.220476	-1.1327	0.257341	0.79075
SAMEA1463109_00042	685	11.911	105	764.946	ERS3382253	SAMEA1463109_00042	6.30479	0.0623816	0.163086	0.837857	0.402111	0.999727	6.30479	0.0623816	0.0448881	0.230613	0.817616	0.999099	6.30479	0.0623816	-0.220476	-1.1327	0.257341	0.79075
SAMEA1463109_00042	288	10.9087	105	356.66	ERS3382254	SAMEA1463109_00042	6.30479	0.0623816	0.163086	0.837857	0.402111	0.999727	6.30479	0.0623816	0.0448881	0.230613	0.817616	0.999099	6.30479	0.0623816	-0.220476	-1.1327	0.257341	0.79075
SAMEA1463109_00042	721	12.0928	105	1116.39	ERS3382255	SAMEA1463109_00042	6.30479	0.0623816	0.163086	0.837857	0.402111	0.999727	6.30479	0.0623816	0.0448881	0.230613	0.817616	0.999099	6.30479	0.0623816	-0.220476	-1.1327	0.257341	0.79075
SAMEA1463109_00042	562	12.1156	105	1064.9	ERS3382256	SAMEA1463109_00042	6.30479	0.0623816	0.163086	0.837857	0.402111	0.999727	6.30479	0.0623816	0.0448881	0.230613	0.817616	0.999099	6.30479	0.0623816	-0.220476	-1.1327	0.257341	0.79075
SAMEA1463109_00043	3431	33.3404	168	1383.65	ERS3382245	SAMEA1463109_00043	7.8591	0.0678128	0.141232	0.73349	0.46326	0.999727	7.8591	0.0678128	-0.0814725	-0.42313	0.672201	0.999099	7.8591	0.0678128	-0.296213	-1.53839	0.123953	0.79075
SAMEA1463109_00043	3011	33.615	168	2128.99	ERS3382246	SAMEA1463109_00043	7.8591	0.0678128	0.141232	0.73349	0.46326	0.999727	7.8591	0.0678128	-0.0814725	-0.42313	0.672201	0.999099	7.8591	0.0678128	-0.296213	-1.53839	0.123953	0.79075
SAMEA1463109_00043	2666	34.0812	168	2205.33	ERS3382247	SAMEA1463109_00043	7.8591	0.0678128	0.141232	0.73349	0.46326	0.999727	7.8591	0.0678128	-0.0814725	-0.42313	0.672201	0.999099	7.8591	0.0678128	-0.296213	-1.53839	0.123953	0.79075
SAMEA1463109_00043	4119	33.4407	168	2658.12	ERS3382248	SAMEA1463109_00043	7.8591	0.0678128	0.141232	0.73349	0.46326	0.999727	7.8591	0.0678128	-0.0814725	-0.42313	0.672201	0.999099	7.8591	0.0678128	-0.296213	-1.53839	0.123953	0.79075
SAMEA1463109_00043	2523	29.1095	168	1892.73	ERS3382249	SAMEA1463109_00043	7.8591	0.0678128	0.141232	0.73349	0.46326	0.999727	7.8591	0.0678128	-0.0814725	-0.42313	0.672201	0.999099	7.8591	0.0678128	-0.296213	-1.53839	0.123953	0.79075
SAMEA1463109_00043	3702	31.1316	168	2683.05	ERS3382250	SAMEA1463109_00043	7.8591	0.0678128	0.141232	0.73349	0.46326	0.999727	7.8591	0.0678128	-0.0814725	-0.42313	0.672201	0.999099	7.8591	0.0678128	-0.296213	-1.53839	0.123953	0.79075
SAMEA1463109_00043	1550	35.5634	168	2440.92	ERS3382251	SAMEA1463109_00043	7.8591	0.0678128	0.141232	0.73349	0.46326	0.999727	7.8591	0.0678128	-0.0814725	-0.42313	0.672201	0.999099	7.8591	0.0678128	-0.296213	-1.53839	0.123953	0.79075
SAMEA1463109_00043	1647	35.741	168	1614.26	ERS3382252	SAMEA1463109_00043	7.8591	0.0678128	0.141232	0.73349	0.46326	0.999727	7.8591	0.0678128	-0.0814725	-0.42313	0.672201	0.999099	7.8591	0.0678128	-0.296213	-1.53839	0.123953	0.79075
SAMEA1463109_00043	2865	39.2836	168	970.071	ERS3382253	SAMEA1463109_00043	7.8591	0.0678128	0.141232	0.73349	0.46326	0.999727	7.8591	0.0678128	-0.0814725	-0.42313	0.672201	0.999099	7.8591	0.0678128	-0.296213	-1.53839	0.123953	0.79075
SAMEA1463109_00043	1361	35.3369	168	520.311	ERS3382254	SAMEA1463109_00043	7.8591	0.0678128	0.141232	0.73349	0.46326	0.999727	7.8591	0.0678128	-0.0814725	-0.42313	0.672201	0.999099	7.8591	0.0678128	-0.296213	-1.53839	0.123953	0.79075
SAMEA1463109_00043	3062	36.9595	168	1551.26	ERS3382255	SAMEA1463109_00043	7.8591	0.0678128	0.141232	0.73349	0.46326	0.999727	7.8591	0.0678128	-0.0814725	-0.42313	0.672201	0.999099	7.8591	0.0678128	-0.296213	-1.53839	0.123953	0.79075
SAMEA1463109_00043	2804	32.6251	168	1973.08	ERS3382256	SAMEA1463109_00043	7.8591	0.0678128	0.141232	0.73349	0.46326	0.999727	7.8591	0.0678128	-0.0814725	-0.42313	0.672201	0.999099	7.8591	0.0678128	-0.296213	-1.53839	0.123953	0.79075
SAMEA1463109_00044	13162	138.144	315	1281.06	ERS3382245	SAMEA1463109_00044	9.14763	0.0790176	0.0927126	0.419919	0.674544	0.999727	9.14763	0.0790176	-0.133608	-0.605143	0.545084	0.999099	9.14763	0.0790176	-0.316628	-1.43409	0.151547	0.79075
SAMEA1463109_00044	11198	136.852	315	1944.84	ERS3382246	SAMEA1463109_00044	9.14763	0.0790176	0.0927126	0.419919	0.674544	0.999727	9.14763	0.0790176	-0.133608	-0.605143	0.545084	0.999099	9.14763	0.0790176	-0.316628	-1.43409	0.151547	0.79075
SAMEA1463109_00044	9771	138.588	315	1987.67	ERS3382247	SAMEA1463109_00044	9.14763	0.0790176	0.0927126	0.419919	0.674544	0.999727	9.14763	0.0790176	-0.133608	-0.605143	0.545084	0.999099	9.14763	0.0790176	-0.316628	-1.43409	0.151547	0.79075
SAMEA1463109_00044	15308	139.48	315	2368.44	ERS3382248	SAMEA1463109_00044	9.14763	0.0790176	0.0927126	0.419919	0.674544	0.999727	9.14763	0.0790176	-0.133608	-0.605143	0.545084	0.999099	9.14763	0.0790176	-0.316628	-1.43409	0.151547	0.79075
SAMEA1463109_00044	9141	127.234	315	1568.91	ERS3382249	SAMEA1463109_00044	9.14763	0.0790176	0.0927126	0.419919	0.674544	0.999727	9.14763	0.0790176	-0.133608	-0.605143	0.545084	0.999099	9.14763	0.0790176	-0.316628	-1.43409	0.151547	0.79075
SAMEA1463109_00044	12428	132.731	315	2112.63	ERS3382250	SAMEA1463109_00044	9.14763	0.0790176	0.0927126	0.419919	0.674544	0.999727	9.14763	0.0790176	-0.133608	-0.605143	0.545084	0.999099	9.14763	0.0790176	-0.316628	-1.43409	0.151547	0.79075
SAMEA1463109_00044	5710	142.953	315	2237.02	ERS3382251	SAMEA1463109_00044	9.14763	0.0790176	0.0927126	0.419919	0.674544	0.999727	9.14763	0.0790176	-0.133608	-0.605143	0.545084	0.999099	9.14763	0.0790176	-0.316628	-1.43409	0.151547	0.79075
SAMEA1463109_00044	5739	139.195	315	1444.3	ERS3382252	SAMEA1463109_00044	9.14763	0.0790176	0.0927126	0.419919	0.674544	0.999727	9.14763	0.0790176	-0.133608	-0.605143	0.545084	0.999099	9.14763	0.0790176	-0.316628	-1.43409	0.151547	0.79075
SAMEA1463109_00044	9981	154.115	315	861.428	ERS3382253	SAMEA1463109_00044	9.14763	0.0790176	0.0927126	0.419919	0.674544	0.999727	9.14763	0.0790176	-0.133608	-0.605143	0.545084	0.999099	9.14763	0.0790176	-0.316628	-1.43409	0.151547	0.79075
SAMEA1463109_00044	4537	136.033	315	450.567	ERS3382254	SAMEA1463109_00044	9.14763	0.0790176	0.0927126	0.419919	0.674544	0.999727	9.14763	0.0790176	-0.133608	-0.605143	0.545084	0.999099	9.14763	0.0790176	-0.316628	-1.43409	0.151547	0.79075
SAMEA1463109_00044	11637	147.78	315	1474.45	ERS3382255	SAMEA1463109_00044	9.14763	0.0790176	0.0927126	0.419919	0.674544	0.999727	9.14763	0.0790176	-0.133608	-0.605143	0.545084	0.999099	9.14763	0.0790176	-0.316628	-1.43409	0.151547	0.79075
SAMEA1463109_00044	10887	136.313	315	1833.53	ERS3382256	SAMEA1463109_00044	9.14763	0.0790176	0.0927126	0.419919	0.674544	0.999727	9.14763	0.0790176	-0.133608	-0.605143	0.545084	0.999099	9.14763	0.0790176	-0.316628	-1.43409	0.151547	0.79075
SAMEA1463109_00045	6135	325.724	525	253.246	ERS3382245	SAMEA1463109_00045	8.45685	0.0718682	0.250126	1.4493	0.147254	0.999727	8.45685	0.0718682	-0.083431	-0.483422	0.628796	0.999099	8.45685	0.0718682	-0.279327	-1.6185	0.105555	0.79075
SAMEA1463109_00045	5234	318.855	525	390.153	ERS3382246	SAMEA1463109_00045	8.45685	0.0718682	0.250126	1.4493	0.147254	0.999727	8.45685	0.0718682	-0.083431	-0.483422	0.628796	0.999099	8.45685	0.0718682	-0.279327	-1.6185	0.105555	0.79075
SAMEA1463109_00045	4698	323.087	525	409.941	ERS3382247	SAMEA1463109_00045	8.45685	0.0718682	0.250126	1.4493	0.147254	0.999727	8.45685	0.0718682	-0.083431	-0.483422	0.628796	0.999099	8.45685	0.0718682	-0.279327	-1.6185	0.105555	0.79075
SAMEA1463109_00045	8080	325.16	525	536.256	ERS3382248	SAMEA1463109_00045	8.45685	0.0718682	0.250126	1.4493	0.147254	0.999727	8.45685	0.0718682	-0.083431	-0.483422	0.628796	0.999099	8.45685	0.0718682	-0.279327	-1.6185	0.105555	0.79075
SAMEA1463109_00045	5398	307.375	525	383.505	ERS3382249	SAMEA1463109_00045	8.45685	0.0718682	0.250126	1.4493	0.147254	0.999727	8.45685	0.0718682	-0.083431	-0.483422	0.628796	0.999099	8.45685	0.0718682	-0.279327	-1.6185	0.105555	0.79075
SAMEA1463109_00045	6698	316.87	525	476.935	ERS3382250	SAMEA1463109_00045	8.45685	0.0718682	0.250126	1.4493	0.147254	0.999727	8.45685	0.0718682	-0.083431	-0.483422	0.628796	0.999099	8.45685	0.0718682	-0.279327	-1.6185	0.105555	0.79075
SAMEA1463109_00045	2671	331.101	525	451.793	ERS3382251	SAMEA1463109_00045	8.45685	0.0718682	0.250126	1.4493	0.147254	0.999727	8.45685	0.0718682	-0.083431	-0.483422	0.628796	0.999099	8.45685	0.0718682	-0.279327	-1.6185	0.105555	0.79075
SAMEA1463109_00045	2532	324.443	525	273.383	ERS3382252	SAMEA1463109_00045	8.45685	0.0718682	0.250126	1.4493	0.147254	0.999727	8.45685	0.0718682	-0.083431	-0.483422	0.628796	0.999099	8.45685	0.0718682	-0.279327	-1.6185	0.105555	0.79075
SAMEA1463109_00045	5889	350.42	525	223.533	ERS3382253	SAMEA1463109_00045	8.45685	0.0718682	0.250126	1.4493	0.147254	0.999727	8.45685	0.0718682	-0.083431	-0.483422	0.628796	0.999099	8.45685	0.0718682	-0.279327	-1.6185	0.105555	0.79075
SAMEA1463109_00045	2452	322.057	525	102.854	ERS3382254	SAMEA1463109_00045	8.45685	0.0718682	0.250126	1.4493	0.147254	0.999727	8.45685	0.0718682	-0.083431	-0.483422	0.628796	0.999099	8.45685	0.0718682	-0.279327	-1.6185	0.105555	0.79075
SAMEA1463109_00045	5370	335.984	525	299.269	ERS3382255	SAMEA1463109_00045	8.45685	0.0718682	0.250126	1.4493	0.147254	0.999727	8.45685	0.0718682	-0.083431	-0.483422	0.628796	0.999099	8.45685	0.0718682	-0.279327	-1.6185	0.105555	0.79075
SAMEA1463109_00045	5114	321.431	525	365.251	ERS3382256	SAMEA1463109_00045	8.45685	0.0718682	0.250126	1.4493	0.147254	0.999727	8.45685	0.0718682	-0.083431	-0.483422	0.628796	0.999099	8.45685	0.0718682	-0.279327	-1.6185	0.105555	0.79075
SAMEA1463109_00046	4010	115.988	288	464.844	ERS3382245	SAMEA1463109_00046	8.11609	0.0509651	0.0760684	0.399644	0.689419	0.999727	8.11609	0.0509651	-0.0389862	-0.204824	0.83771	0.999099	8.11609	0.0509651	-0.203991	-1.07172	0.283846	0.79075
SAMEA1463109_00046	3911	115.272	288	806.416	ERS3382246	SAMEA1463109_00046	8.11609	0.0509651	0.0760684	0.399644	0.689419	0.999727	8.11609	0.0509651	-0.0389862	-0.204824	0.83771	0.999099	8.11609	0.0509651	-0.203991	-1.07172	0.283846	0.79075
SAMEA1463109_00046	3604	116.973	288	868.614	ERS3382247	SAMEA1463109_00046	8.11609	0.0509651	0.0760684	0.399644	0.689419	0.999727	8.11609	0.0509651	-0.0389862	-0.204824	0.83771	0.999099	8.11609	0.0509651	-0.203991	-1.07172	0.283846	0.79075
SAMEA1463109_00046	5206	117.595	288	955.37	ERS3382248	SAMEA1463109_00046	8.11609	0.0509651	0.0760684	0.399644	0.689419	0.999727	8.11609	0.0509651	-0.0389862	-0.204824	0.83771	0.999099	8.11609	0.0509651	-0.203991	-1.07172	0.283846	0.79075
SAMEA1463109_00046	3048	106.305	288	626.136	ERS3382249	SAMEA1463109_00046	8.11609	0.0509651	0.0760684	0.399644	0.689419	0.999727	8.11609	0.0509651	-0.0389862	-0.204824	0.83771	0.999099	8.11609	0.0509651	-0.203991	-1.07172	0.283846	0.79075
SAMEA1463109_00046	4092	110.912	288	832.437	ERS3382250	SAMEA1463109_00046	8.11609	0.0509651	0.0760684	0.399644	0.689419	0.999727	8.11609	0.0509651	-0.0389862	-0.204824	0.83771	0.999099	8.11609	0.0509651	-0.203991	-1.07172	0.283846	0.79075
SAMEA1463109_00046	2008	121.312	288	927.015	ERS3382251	SAMEA1463109_00046	8.11609	0.0509651	0.0760684	0.399644	0.689419	0.999727	8.11609	0.0509651	-0.0389862	-0.204824	0.83771	0.999099	8.11609	0.0509651	-0.203991	-1.07172	0.283846	0.79075
SAMEA1463109_00046	1895	117.325	288	565.803	ERS3382252	SAMEA1463109_00046	8.11609	0.0509651	0.0760684	0.399644	0.689419	0.999727	8.11609	0.0509651	-0.0389862	-0.204824	0.83771	0.999099	8.11609	0.0509651	-0.203991	-1.07172	0.283846	0.79075
SAMEA1463109_00046	4481	130.438	288	456.942	ERS3382253	SAMEA1463109_00046	8.11609	0.0509651	0.0760684	0.399644	0.689419	0.999727	8.11609	0.0509651	-0.0389862	-0.204824	0.83771	0.999099	8.11609	0.0509651	-0.203991	-1.07172	0.283846	0.79075
SAMEA1463109_00046	1914	114.699	288	225.433	ERS3382254	SAMEA1463109_00046	8.11609	0.0509651	0.0760684	0.399644	0.689419	0.999727	8.11609	0.0509651	-0.0389862	-0.204824	0.83771	0.999099	8.11609	0.0509651	-0.203991	-1.07172	0.283846	0.79075
SAMEA1463109_00046	4194	125.154	288	627.466	ERS3382255	SAMEA1463109_00046	8.11609	0.0509651	0.0760684	0.399644	0.689419	0.999727	8.11609	0.0509651	-0.0389862	-0.204824	0.83771	0.999099	8.11609	0.0509651	-0.203991	-1.07172	0.283846	0.79075
SAMEA1463109_00046	3940	114.522	288	789.813	ERS3382256	SAMEA1463109_00046	8.11609	0.0509651	0.0760684	0.399644	0.689419	0.999727	8.11609	0.0509651	-0.0389862	-0.204824	0.83771	0.999099	8.11609	0.0509651	-0.203991	-1.07172	0.283846	0.79075
SAMEA1463109_00047	5049	36.2121	174	1874.68	ERS3382245	SAMEA1463109_00047	8.30687	0.0432684	0.0822814	0.47415	0.635393	0.999727	8.30687	0.0432684	0.017936	0.103357	0.91768	0.999099	8.30687	0.0432684	-0.180915	-1.04253	0.297166	0.79075
SAMEA1463109_00047	4495	36.6643	174	2913.94	ERS3382246	SAMEA1463109_00047	8.30687	0.0432684	0.0822814	0.47415	0.635393	0.999727	8.30687	0.0432684	0.017936	0.103357	0.91768	0.999099	8.30687	0.0432684	-0.180915	-1.04253	0.297166	0.79075
SAMEA1463109_00047	4138	37.3832	174	3120.63	ERS3382247	SAMEA1463109_00047	8.30687	0.0432684	0.0822814	0.47415	0.635393	0.999727	8.30687	0.0432684	0.017936	0.103357	0.91768	0.999099	8.30687	0.0432684	-0.180915	-1.04253	0.297166	0.79075
SAMEA1463109_00047	6062	36.588	174	3575.49	ERS3382248	SAMEA1463109_00047	8.30687	0.0432684	0.0822814	0.47415	0.635393	0.999727	8.30687	0.0432684	0.017936	0.103357	0.91768	0.999099	8.30687	0.0432684	-0.180915	-1.04253	0.297166	0.79075
SAMEA1463109_00047	3594	31.7463	174	2472.24	ERS3382249	SAMEA1463109_00047	8.30687	0.0432684	0.0822814	0.47415	0.635393	0.999727	8.30687	0.0432684	0.017936	0.103357	0.91768	0.999099	8.30687	0.0432684	-0.180915	-1.04253	0.297166	0.79075
SAMEA1463109_00047	5045	33.8389	174	3363.88	ERS3382250	SAMEA1463109_00047	8.30687	0.0432684	0.0822814	0.47415	0.635393	0.999727	8.30687	0.0432684	0.017936	0.103357	0.91768	0.999099	8.30687	0.0432684	-0.180915	-1.04253	0.297166	0.79075
SAMEA1463109_00047	2381	39.1169	174	3408.95	ERS3382251	SAMEA1463109_00047	8.30687	0.0432684	0.0822814	0.47415	0.635393	0.999727	8.30687	0.0432684	0.017936	0.103357	0.91768	0.999099	8.30687	0.0432684	-0.180915	-1.04253	0.297166	0.79075
SAMEA1463109_00047	2375	38.9612	174	2135.39	ERS3382252	SAMEA1463109_00047	8.30687	0.0432684	0.0822814	0.47415	0.635393	0.999727	8.30687	0.0432684	0.017936	0.103357	0.91768	0.999099	8.30687	0.0432684	-0.180915	-1.04253	0.297166	0.79075
SAMEA1463109_00047	5943	42.7967	174	1847.08	ERS3382253	SAMEA1463109_00047	8.30687	0.0432684	0.0822814	0.47415	0.635393	0.999727	8.30687	0.0432684	0.017936	0.103357	0.91768	0.999099	8.30687	0.0432684	-0.180915	-1.04253	0.297166	0.79075
SAMEA1463109_00047	2312	38.6483	174	808.15	ERS3382254	SAMEA1463109_00047	8.30687	0.0432684	0.0822814	0.47415	0.635393	0.999727	8.30687	0.0432684	0.017936	0.103357	0.91768	0.999099	8.30687	0.0432684	-0.180915	-1.04253	0.297166	0.79075
SAMEA1463109_00047	5215	40.4481	174	2414.14	ERS3382255	SAMEA1463109_00047	8.30687	0.0432684	0.0822814	0.47415	0.635393	0.999727	8.30687	0.0432684	0.017936	0.103357	0.91768	0.999099	8.30687	0.0432684	-0.180915	-1.04253	0.297166	0.79075
SAMEA1463109_00047	4671	35.732	174	3001.03	ERS3382256	SAMEA1463109_00047	8.30687	0.0432684	0.0822814	0.47415	0.635393	0.999727	8.30687	0.0432684	0.017936	0.103357	0.91768	0.999099	8.30687	0.0432684	-0.180915	-1.04253	0.297166	0.79075
SAMEA1463109_00048	8822	92.4846	258	1282.55	ERS3382245	hhaIM	8.81394	0.0464109	0.124149	0.786838	0.431377	0.999727	8.81394	0.0464109	-0.0396697	-0.25142	0.80149	0.999099	8.81394	0.0464109	-0.245053	-1.5531	0.120398	0.79075
SAMEA1463109_00048	7663	92.3607	258	1972	ERS3382246	hhaIM	8.81394	0.0464109	0.124149	0.786838	0.431377	0.999727	8.81394	0.0464109	-0.0396697	-0.25142	0.80149	0.999099	8.81394	0.0464109	-0.245053	-1.5531	0.120398	0.79075
SAMEA1463109_00048	6753	94.4025	258	2016.7	ERS3382247	hhaIM	8.81394	0.0464109	0.124149	0.786838	0.431377	0.999727	8.81394	0.0464109	-0.0396697	-0.25142	0.80149	0.999099	8.81394	0.0464109	-0.245053	-1.5531	0.120398	0.79075
SAMEA1463109_00048	11022	94.1626	258	2526.04	ERS3382248	hhaIM	8.81394	0.0464109	0.124149	0.786838	0.431377	0.999727	8.81394	0.0464109	-0.0396697	-0.25142	0.80149	0.999099	8.81394	0.0464109	-0.245053	-1.5531	0.120398	0.79075
SAMEA1463109_00048	6577	84.0189	258	1709.45	ERS3382249	hhaIM	8.81394	0.0464109	0.124149	0.786838	0.431377	0.999727	8.81394	0.0464109	-0.0396697	-0.25142	0.80149	0.999099	8.81394	0.0464109	-0.245053	-1.5531	0.120398	0.79075
SAMEA1463109_00048	8357	88.5488	258	2129.42	ERS3382250	hhaIM	8.81394	0.0464109	0.124149	0.786838	0.431377	0.999727	8.81394	0.0464109	-0.0396697	-0.25142	0.80149	0.999099	8.81394	0.0464109	-0.245053	-1.5531	0.120398	0.79075
SAMEA1463109_00048	3959	97.6242	258	2271.19	ERS3382251	hhaIM	8.81394	0.0464109	0.124149	0.786838	0.431377	0.999727	8.81394	0.0464109	-0.0396697	-0.25142	0.80149	0.999099	8.81394	0.0464109	-0.245053	-1.5531	0.120398	0.79075
SAMEA1463109_00048	3993	94.709	258	1476.91	ERS3382252	hhaIM	8.81394	0.0464109	0.124149	0.786838	0.431377	0.999727	8.81394	0.0464109	-0.0396697	-0.25142	0.80149	0.999099	8.81394	0.0464109	-0.245053	-1.5531	0.120398	0.79075
SAMEA1463109_00048	8694	105.759	258	1093.43	ERS3382253	hhaIM	8.81394	0.0464109	0.124149	0.786838	0.431377	0.999727	8.81394	0.0464109	-0.0396697	-0.25142	0.80149	0.999099	8.81394	0.0464109	-0.245053	-1.5531	0.120398	0.79075
SAMEA1463109_00048	3887	92.4538	258	567.968	ERS3382254	hhaIM	8.81394	0.0464109	0.124149	0.786838	0.431377	0.999727	8.81394	0.0464109	-0.0396697	-0.25142	0.80149	0.999099	8.81394	0.0464109	-0.245053	-1.5531	0.120398	0.79075
SAMEA1463109_00048	8104	100.955	258	1503.06	ERS3382255	hhaIM	8.81394	0.0464109	0.124149	0.786838	0.431377	0.999727	8.81394	0.0464109	-0.0396697	-0.25142	0.80149	0.999099	8.81394	0.0464109	-0.245053	-1.5531	0.120398	0.79075
SAMEA1463109_00048	7170	90.974	258	1809.34	ERS3382256	hhaIM	8.81394	0.0464109	0.124149	0.786838	0.431377	0.999727	8.81394	0.0464109	-0.0396697	-0.25142	0.80149	0.999099	8.81394	0.0464109	-0.245053	-1.5531	0.120398	0.79075
SAMEA1463109_00049	4991	269.634	465	248.88	ERS3382245	SAMEA1463109_00049	8.33894	0.214791	0.701534	3.33765	0.000844911	0.162087	8.33894	0.214791	-0.118577	-0.564149	0.572653	0.999099	8.33894	0.214791	-0.344714	-1.64002	0.101	0.79075
SAMEA1463109_00049	4450	263.941	465	400.726	ERS3382246	SAMEA1463109_00049	8.33894	0.214791	0.701534	3.33765	0.000844911	0.162087	8.33894	0.214791	-0.118577	-0.564149	0.572653	0.999099	8.33894	0.214791	-0.344714	-1.64002	0.101	0.79075
SAMEA1463109_00049	3665	267.574	465	386.152	ERS3382247	SAMEA1463109_00049	8.33894	0.214791	0.701534	3.33765	0.000844911	0.162087	8.33894	0.214791	-0.118577	-0.564149	0.572653	0.999099	8.33894	0.214791	-0.344714	-1.64002	0.101	0.79075
SAMEA1463109_00049	9794	270.348	465	781.799	ERS3382248	SAMEA1463109_00049	8.33894	0.214791	0.701534	3.33765	0.000844911	0.162087	8.33894	0.214791	-0.118577	-0.564149	0.572653	0.999099	8.33894	0.214791	-0.344714	-1.64002	0.101	0.79075
SAMEA1463109_00049	8371	252.708	465	723.376	ERS3382249	SAMEA1463109_00049	8.33894	0.214791	0.701534	3.33765	0.000844911	0.162087	8.33894	0.214791	-0.118577	-0.564149	0.572653	0.999099	8.33894	0.214791	-0.344714	-1.64002	0.101	0.79075
SAMEA1463109_00049	7449	261.556	465	642.58	ERS3382250	SAMEA1463109_00049	8.33894	0.214791	0.701534	3.33765	0.000844911	0.162087	8.33894	0.214791	-0.118577	-0.564149	0.572653	0.999099	8.33894	0.214791	-0.344714	-1.64002	0.101	0.79075
SAMEA1463109_00049	2153	275.435	465	437.775	ERS3382251	SAMEA1463109_00049	8.33894	0.214791	0.701534	3.33765	0.000844911	0.162087	8.33894	0.214791	-0.118577	-0.564149	0.572653	0.999099	8.33894	0.214791	-0.344714	-1.64002	0.101	0.79075
SAMEA1463109_00049	2116	269.105	465	275.448	ERS3382252	SAMEA1463109_00049	8.33894	0.214791	0.701534	3.33765	0.000844911	0.162087	8.33894	0.214791	-0.118577	-0.564149	0.572653	0.999099	8.33894	0.214791	-0.344714	-1.64002	0.101	0.79075
SAMEA1463109_00049	4245	292.679	465	192.919	ERS3382253	SAMEA1463109_00049	8.33894	0.214791	0.701534	3.33765	0.000844911	0.162087	8.33894	0.214791	-0.118577	-0.564149	0.572653	0.999099	8.33894	0.214791	-0.344714	-1.64002	0.101	0.79075
SAMEA1463109_00049	1755	266.368	465	89.008	ERS3382254	SAMEA1463109_00049	8.33894	0.214791	0.701534	3.33765	0.000844911	0.162087	8.33894	0.214791	-0.118577	-0.564149	0.572653	0.999099	8.33894	0.214791	-0.344714	-1.64002	0.101	0.79075
SAMEA1463109_00049	4160	280.058	465	278.132	ERS3382255	SAMEA1463109_00049	8.33894	0.214791	0.701534	3.33765	0.000844911	0.162087	8.33894	0.214791	-0.118577	-0.564149	0.572653	0.999099	8.33894	0.214791	-0.344714	-1.64002	0.101	0.79075
SAMEA1463109_00049	4090	265.519	465	353.628	ERS3382256	SAMEA1463109_00049	8.33894	0.214791	0.701534	3.33765	0.000844911	0.162087	8.33894	0.214791	-0.118577	-0.564149	0.572653	0.999099	8.33894	0.214791	-0.344714	-1.64002	0.101	0.79075
SAMEA1463109_00050	3589	343.291	543	140.568	ERS3382245	SAMEA1463109_00050	7.92923	0.09521	0.136438	0.589049	0.555828	0.999727	7.92923	0.09521	-0.121985	-0.526651	0.598436	0.999099	7.92923	0.09521	-0.362297	-1.56416	0.117779	0.79075
SAMEA1463109_00050	3396	336.392	543	239.947	ERS3382246	SAMEA1463109_00050	7.92923	0.09521	0.136438	0.589049	0.555828	0.999727	7.92923	0.09521	-0.121985	-0.526651	0.598436	0.999099	7.92923	0.09521	-0.362297	-1.56416	0.117779	0.79075
SAMEA1463109_00050	3032	340.452	543	251.074	ERS3382247	SAMEA1463109_00050	7.92923	0.09521	0.136438	0.589049	0.555828	0.999727	7.92923	0.09521	-0.121985	-0.526651	0.598436	0.999099	7.92923	0.09521	-0.362297	-1.56416	0.117779	0.79075
SAMEA1463109_00050	4758	342.558	543	299.743	ERS3382248	SAMEA1463109_00050	7.92923	0.09521	0.136438	0.589049	0.555828	0.999727	7.92923	0.09521	-0.121985	-0.526651	0.598436	0.999099	7.92923	0.09521	-0.362297	-1.56416	0.117779	0.79075
SAMEA1463109_00050	2636	324.542	543	177.37	ERS3382249	SAMEA1463109_00050	7.92923	0.09521	0.136438	0.589049	0.555828	0.999727	7.92923	0.09521	-0.121985	-0.526651	0.598436	0.999099	7.92923	0.09521	-0.362297	-1.56416	0.117779	0.79075
SAMEA1463109_00050	4057	334.312	543	273.809	ERS3382250	SAMEA1463109_00050	7.92923	0.09521	0.136438	0.589049	0.555828	0.999727	7.92923	0.09521	-0.121985	-0.526651	0.598436	0.999099	7.92923	0.09521	-0.362297	-1.56416	0.117779	0.79075
SAMEA1463109_00050	1554	348.488	543	249.74	ERS3382251	SAMEA1463109_00050	7.92923	0.09521	0.136438	0.589049	0.555828	0.999727	7.92923	0.09521	-0.121985	-0.526651	0.598436	0.999099	7.92923	0.09521	-0.362297	-1.56416	0.117779	0.79075
SAMEA1463109_00050	1656	341.905	543	169.668	ERS3382252	SAMEA1463109_00050	7.92923	0.09521	0.136438	0.589049	0.555828	0.999727	7.92923	0.09521	-0.121985	-0.526651	0.598436	0.999099	7.92923	0.09521	-0.362297	-1.56416	0.117779	0.79075
SAMEA1463109_00050	3377	368.133	543	122.016	ERS3382253	SAMEA1463109_00050	7.92923	0.09521	0.136438	0.589049	0.555828	0.999727	7.92923	0.09521	-0.121985	-0.526651	0.598436	0.999099	7.92923	0.09521	-0.362297	-1.56416	0.117779	0.79075
SAMEA1463109_00050	1231	339.058	543	49.0477	ERS3382254	SAMEA1463109_00050	7.92923	0.09521	0.136438	0.589049	0.555828	0.999727	7.92923	0.09521	-0.121985	-0.526651	0.598436	0.999099	7.92923	0.09521	-0.362297	-1.56416	0.117779	0.79075
SAMEA1463109_00050	3120	353.642	543	165.195	ERS3382255	SAMEA1463109_00050	7.92923	0.09521	0.136438	0.589049	0.555828	0.999727	7.92923	0.09521	-0.121985	-0.526651	0.598436	0.999099	7.92923	0.09521	-0.362297	-1.56416	0.117779	0.79075
SAMEA1463109_00050	3348	338.897	543	226.796	ERS3382256	SAMEA1463109_00050	7.92923	0.09521	0.136438	0.589049	0.555828	0.999727	7.92923	0.09521	-0.121985	-0.526651	0.598436	0.999099	7.92923	0.09521	-0.362297	-1.56416	0.117779	0.79075
SAMEA1463109_00051	13377	55.065	207	3266.33	ERS3382245	SAMEA1463109_00051	9.30094	0.0247852	0.0165546	0.11638	0.907351	0.999727	9.30094	0.0247852	0.0669949	0.470979	0.637656	0.999099	9.30094	0.0247852	-0.0963301	-0.677207	0.498275	0.832416
SAMEA1463109_00051	12467	55.6254	207	5327.01	ERS3382246	SAMEA1463109_00051	9.30094	0.0247852	0.0165546	0.11638	0.907351	0.999727	9.30094	0.0247852	0.0669949	0.470979	0.637656	0.999099	9.30094	0.0247852	-0.0963301	-0.677207	0.498275	0.832416
SAMEA1463109_00051	10562	56.5741	207	5263.28	ERS3382247	SAMEA1463109_00051	9.30094	0.0247852	0.0165546	0.11638	0.907351	0.999727	9.30094	0.0247852	0.0669949	0.470979	0.637656	0.999099	9.30094	0.0247852	-0.0963301	-0.677207	0.498275	0.832416
SAMEA1463109_00051	15211	56.1212	207	5849.1	ERS3382248	SAMEA1463109_00051	9.30094	0.0247852	0.0165546	0.11638	0.907351	0.999727	9.30094	0.0247852	0.0669949	0.470979	0.637656	0.999099	9.30094	0.0247852	-0.0963301	-0.677207	0.498275	0.832416
SAMEA1463109_00051	8458	48.7779	207	3786.62	ERS3382249	SAMEA1463109_00051	9.30094	0.0247852	0.0165546	0.11638	0.907351	0.999727	9.30094	0.0247852	0.0669949	0.470979	0.637656	0.999099	9.30094	0.0247852	-0.0963301	-0.677207	0.498275	0.832416
SAMEA1463109_00051	13156	51.7857	207	5732.03	ERS3382250	SAMEA1463109_00051	9.30094	0.0247852	0.0165546	0.11638	0.907351	0.999727	9.30094	0.0247852	0.0669949	0.470979	0.637656	0.999099	9.30094	0.0247852	-0.0963301	-0.677207	0.498275	0.832416
SAMEA1463109_00051	5994	60.2306	207	5573.46	ERS3382251	SAMEA1463109_00051	9.30094	0.0247852	0.0165546	0.11638	0.907351	0.999727	9.30094	0.0247852	0.0669949	0.470979	0.637656	0.999099	9.30094	0.0247852	-0.0963301	-0.677207	0.498275	0.832416
SAMEA1463109_00051	6038	58.7222	207	3601.94	ERS3382252	SAMEA1463109_00051	9.30094	0.0247852	0.0165546	0.11638	0.907351	0.999727	9.30094	0.0247852	0.0669949	0.470979	0.637656	0.999099	9.30094	0.0247852	-0.0963301	-0.677207	0.498275	0.832416
SAMEA1463109_00051	20178	65.3575	207	4106.51	ERS3382253	SAMEA1463109_00051	9.30094	0.0247852	0.0165546	0.11638	0.907351	0.999727	9.30094	0.0247852	0.0669949	0.470979	0.637656	0.999099	9.30094	0.0247852	-0.0963301	-0.677207	0.498275	0.832416
SAMEA1463109_00051	8096	57.8175	207	1891.67	ERS3382254	SAMEA1463109_00051	9.30094	0.0247852	0.0165546	0.11638	0.907351	0.999727	9.30094	0.0247852	0.0669949	0.470979	0.637656	0.999099	9.30094	0.0247852	-0.0963301	-0.677207	0.498275	0.832416
SAMEA1463109_00051	13676	60.9913	207	4198.53	ERS3382255	SAMEA1463109_00051	9.30094	0.0247852	0.0165546	0.11638	0.907351	0.999727	9.30094	0.0247852	0.0669949	0.470979	0.637656	0.999099	9.30094	0.0247852	-0.0963301	-0.677207	0.498275	0.832416
SAMEA1463109_00051	12297	53.9908	207	5228.75	ERS3382256	SAMEA1463109_00051	9.30094	0.0247852	0.0165546	0.11638	0.907351	0.999727	9.30094	0.0247852	0.0669949	0.470979	0.637656	0.999099	9.30094	0.0247852	-0.0963301	-0.677207	0.498275	0.832416
SAMEA1463109_00052	2292	283.205	480	108.815	ERS3382245	SAMEA1463109_00052	7.55461	0.0586514	0.134365	0.697222	0.485664	0.999727	7.55461	0.0586514	-0.0221761	-0.115072	0.908388	0.999099	7.55461	0.0586514	-0.226295	-1.17425	0.240294	0.79075
SAMEA1463109_00052	2225	277.081	480	190.861	ERS3382246	SAMEA1463109_00052	7.55461	0.0586514	0.134365	0.697222	0.485664	0.999727	7.55461	0.0586514	-0.0221761	-0.115072	0.908388	0.999099	7.55461	0.0586514	-0.226295	-1.17425	0.240294	0.79075
SAMEA1463109_00052	1976	281.112	480	198.169	ERS3382247	SAMEA1463109_00052	7.55461	0.0586514	0.134365	0.697222	0.485664	0.999727	7.55461	0.0586514	-0.0221761	-0.115072	0.908388	0.999099	7.55461	0.0586514	-0.226295	-1.17425	0.240294	0.79075
SAMEA1463109_00052	3103	283.308	480	236.364	ERS3382248	SAMEA1463109_00052	7.55461	0.0586514	0.134365	0.697222	0.485664	0.999727	7.55461	0.0586514	-0.0221761	-0.115072	0.908388	0.999099	7.55461	0.0586514	-0.226295	-1.17425	0.240294	0.79075
SAMEA1463109_00052	1740	265.647	480	143.038	ERS3382249	SAMEA1463109_00052	7.55461	0.0586514	0.134365	0.697222	0.485664	0.999727	7.55461	0.0586514	-0.0221761	-0.115072	0.908388	0.999099	7.55461	0.0586514	-0.226295	-1.17425	0.240294	0.79075
SAMEA1463109_00052	2554	274.452	480	209.966	ERS3382250	SAMEA1463109_00052	7.55461	0.0586514	0.134365	0.697222	0.485664	0.999727	7.55461	0.0586514	-0.0221761	-0.115072	0.908388	0.999099	7.55461	0.0586514	-0.226295	-1.17425	0.240294	0.79075
SAMEA1463109_00052	1045	289.341	480	202.27	ERS3382251	SAMEA1463109_00052	7.55461	0.0586514	0.134365	0.697222	0.485664	0.999727	7.55461	0.0586514	-0.0221761	-0.115072	0.908388	0.999099	7.55461	0.0586514	-0.226295	-1.17425	0.240294	0.79075
SAMEA1463109_00052	1055	282.945	480	130.616	ERS3382252	SAMEA1463109_00052	7.55461	0.0586514	0.134365	0.697222	0.485664	0.999727	7.55461	0.0586514	-0.0221761	-0.115072	0.908388	0.999099	7.55461	0.0586514	-0.226295	-1.17425	0.240294	0.79075
SAMEA1463109_00052	2900	307.163	480	125.579	ERS3382253	SAMEA1463109_00052	7.55461	0.0586514	0.134365	0.697222	0.485664	0.999727	7.55461	0.0586514	-0.0221761	-0.115072	0.908388	0.999099	7.55461	0.0586514	-0.226295	-1.17425	0.240294	0.79075
SAMEA1463109_00052	1012	279.996	480	48.8273	ERS3382254	SAMEA1463109_00052	7.55461	0.0586514	0.134365	0.697222	0.485664	0.999727	7.55461	0.0586514	-0.0221761	-0.115072	0.908388	0.999099	7.55461	0.0586514	-0.226295	-1.17425	0.240294	0.79075
SAMEA1463109_00052	2399	293.305	480	153.15	ERS3382255	SAMEA1463109_00052	7.55461	0.0586514	0.134365	0.697222	0.485664	0.999727	7.55461	0.0586514	-0.0221761	-0.115072	0.908388	0.999099	7.55461	0.0586514	-0.226295	-1.17425	0.240294	0.79075
SAMEA1463109_00052	2172	279.184	480	178.602	ERS3382256	SAMEA1463109_00052	7.55461	0.0586514	0.134365	0.697222	0.485664	0.999727	7.55461	0.0586514	-0.0221761	-0.115072	0.908388	0.999099	7.55461	0.0586514	-0.226295	-1.17425	0.240294	0.79075
SAMEA1463109_00053	16779	1511.95	1713	149.212	ERS3382245	SAMEA1463109_00053	9.36369	0.0917424	0.11028	0.497461	0.618864	0.999727	9.36369	0.0917424	-0.16266	-0.733739	0.463108	0.999099	9.36369	0.0917424	-0.386431	-1.74315	0.0813082	0.79075
SAMEA1463109_00053	14272	1502.62	1713	225.751	ERS3382246	SAMEA1463109_00053	9.36369	0.0917424	0.11028	0.497461	0.618864	0.999727	9.36369	0.0917424	-0.16266	-0.733739	0.463108	0.999099	9.36369	0.0917424	-0.386431	-1.74315	0.0813082	0.79075
SAMEA1463109_00053	12222	1504.11	1713	229.082	ERS3382247	SAMEA1463109_00053	9.36369	0.0917424	0.11028	0.497461	0.618864	0.999727	9.36369	0.0917424	-0.16266	-0.733739	0.463108	0.999099	9.36369	0.0917424	-0.386431	-1.74315	0.0813082	0.79075
SAMEA1463109_00053	19231	1509.76	1713	274.885	ERS3382248	SAMEA1463109_00053	9.36369	0.0917424	0.11028	0.497461	0.618864	0.999727	9.36369	0.0917424	-0.16266	-0.733739	0.463108	0.999099	9.36369	0.0917424	-0.386431	-1.74315	0.0813082	0.79075
SAMEA1463109_00053	11428	1489.66	1713	167.529	ERS3382249	SAMEA1463109_00053	9.36369	0.0917424	0.11028	0.497461	0.618864	0.999727	9.36369	0.0917424	-0.16266	-0.733739	0.463108	0.999099	9.36369	0.0917424	-0.386431	-1.74315	0.0813082	0.79075
SAMEA1463109_00053	16952	1501.56	1713	254.727	ERS3382250	SAMEA1463109_00053	9.36369	0.0917424	0.11028	0.497461	0.618864	0.999727	9.36369	0.0917424	-0.16266	-0.733739	0.463108	0.999099	9.36369	0.0917424	-0.386431	-1.74315	0.0813082	0.79075
SAMEA1463109_00053	6826	1515.45	1713	252.261	ERS3382251	SAMEA1463109_00053	9.36369	0.0917424	0.11028	0.497461	0.618864	0.999727	9.36369	0.0917424	-0.16266	-0.733739	0.463108	0.999099	9.36369	0.0917424	-0.386431	-1.74315	0.0813082	0.79075
SAMEA1463109_00053	7118	1507.95	1713	165.355	ERS3382252	SAMEA1463109_00053	9.36369	0.0917424	0.11028	0.497461	0.618864	0.999727	9.36369	0.0917424	-0.16266	-0.733739	0.463108	0.999099	9.36369	0.0917424	-0.386431	-1.74315	0.0813082	0.79075
SAMEA1463109_00053	12539	1537.05	1713	108.509	ERS3382253	SAMEA1463109_00053	9.36369	0.0917424	0.11028	0.497461	0.618864	0.999727	9.36369	0.0917424	-0.16266	-0.733739	0.463108	0.999099	9.36369	0.0917424	-0.386431	-1.74315	0.0813082	0.79075
SAMEA1463109_00053	5264	1504.29	1713	47.2735	ERS3382254	SAMEA1463109_00053	9.36369	0.0917424	0.11028	0.497461	0.618864	0.999727	9.36369	0.0917424	-0.16266	-0.733739	0.463108	0.999099	9.36369	0.0917424	-0.386431	-1.74315	0.0813082	0.79075
SAMEA1463109_00053	13901	1521.8	1713	171.039	ERS3382255	SAMEA1463109_00053	9.36369	0.0917424	0.11028	0.497461	0.618864	0.999727	9.36369	0.0917424	-0.16266	-0.733739	0.463108	0.999099	9.36369	0.0917424	-0.386431	-1.74315	0.0813082	0.79075
SAMEA1463109_00053	12948	1504.87	1713	197.525	ERS3382256	SAMEA1463109_00053	9.36369	0.0917424	0.11028	0.497461	0.618864	0.999727	9.36369	0.0917424	-0.16266	-0.733739	0.463108	0.999099	9.36369	0.0917424	-0.386431	-1.74315	0.0813082	0.79075
SAMEA1463109_00054	7700	941.952	1143	109.91	ERS3382245	SAMEA1463109_00054	8.68407	0.0670593	0.176973	0.937403	0.348552	0.999727	8.68407	0.0670593	-0.0762613	-0.403946	0.686253	0.999099	8.68407	0.0670593	-0.270976	-1.43532	0.151196	0.79075
SAMEA1463109_00054	6788	932.623	1143	172.994	ERS3382246	SAMEA1463109_00054	8.68407	0.0670593	0.176973	0.937403	0.348552	0.999727	8.68407	0.0670593	-0.0762613	-0.403946	0.686253	0.999099	8.68407	0.0670593	-0.270976	-1.43532	0.151196	0.79075
SAMEA1463109_00054	5959	934.11	1143	179.847	ERS3382247	SAMEA1463109_00054	8.68407	0.0670593	0.176973	0.937403	0.348552	0.999727	8.68407	0.0670593	-0.0762613	-0.403946	0.686253	0.999099	8.68407	0.0670593	-0.270976	-1.43532	0.151196	0.79075
SAMEA1463109_00054	9879	939.762	1143	226.857	ERS3382248	SAMEA1463109_00054	8.68407	0.0670593	0.176973	0.937403	0.348552	0.999727	8.68407	0.0670593	-0.0762613	-0.403946	0.686253	0.999099	8.68407	0.0670593	-0.270976	-1.43532	0.151196	0.79075
SAMEA1463109_00054	6044	919.659	1143	143.517	ERS3382249	SAMEA1463109_00054	8.68407	0.0670593	0.176973	0.937403	0.348552	0.999727	8.68407	0.0670593	-0.0762613	-0.403946	0.686253	0.999099	8.68407	0.0670593	-0.270976	-1.43532	0.151196	0.79075
SAMEA1463109_00054	8111	931.555	1143	196.454	ERS3382250	SAMEA1463109_00054	8.68407	0.0670593	0.176973	0.937403	0.348552	0.999727	8.68407	0.0670593	-0.0762613	-0.403946	0.686253	0.999099	8.68407	0.0670593	-0.270976	-1.43532	0.151196	0.79075
SAMEA1463109_00054	3280	945.453	1143	194.294	ERS3382251	SAMEA1463109_00054	8.68407	0.0670593	0.176973	0.937403	0.348552	0.999727	8.68407	0.0670593	-0.0762613	-0.403946	0.686253	0.999099	8.68407	0.0670593	-0.270976	-1.43532	0.151196	0.79075
SAMEA1463109_00054	3344	937.947	1143	124.892	ERS3382252	SAMEA1463109_00054	8.68407	0.0670593	0.176973	0.937403	0.348552	0.999727	8.68407	0.0670593	-0.0762613	-0.403946	0.686253	0.999099	8.68407	0.0670593	-0.270976	-1.43532	0.151196	0.79075
SAMEA1463109_00054	7660	967.053	1143	105.358	ERS3382253	SAMEA1463109_00054	8.68407	0.0670593	0.176973	0.937403	0.348552	0.999727	8.68407	0.0670593	-0.0762613	-0.403946	0.686253	0.999099	8.68407	0.0670593	-0.270976	-1.43532	0.151196	0.79075
SAMEA1463109_00054	2966	934.291	1143	42.8867	ERS3382254	SAMEA1463109_00054	8.68407	0.0670593	0.176973	0.937403	0.348552	0.999727	8.68407	0.0670593	-0.0762613	-0.403946	0.686253	0.999099	8.68407	0.0670593	-0.270976	-1.43532	0.151196	0.79075
SAMEA1463109_00054	7146	951.799	1143	140.58	ERS3382255	SAMEA1463109_00054	8.68407	0.0670593	0.176973	0.937403	0.348552	0.999727	8.68407	0.0670593	-0.0762613	-0.403946	0.686253	0.999099	8.68407	0.0670593	-0.270976	-1.43532	0.151196	0.79075
SAMEA1463109_00054	6726	934.867	1143	165.168	ERS3382256	SAMEA1463109_00054	8.68407	0.0670593	0.176973	0.937403	0.348552	0.999727	8.68407	0.0670593	-0.0762613	-0.403946	0.686253	0.999099	8.68407	0.0670593	-0.270976	-1.43532	0.151196	0.79075
SAMEA1463109_00055	10120	343.291	543	396.364	ERS3382245	SAMEA1463109_00055	8.95859	0.132109	0.42797	2.12137	0.0338906	0.999727	8.95859	0.132109	-0.0993312	-0.492367	0.62246	0.999099	8.95859	0.132109	-0.35889	-1.77895	0.0752478	0.79075
SAMEA1463109_00055	8464	336.392	543	598.032	ERS3382246	SAMEA1463109_00055	8.95859	0.132109	0.42797	2.12137	0.0338906	0.999727	8.95859	0.132109	-0.0993312	-0.492367	0.62246	0.999099	8.95859	0.132109	-0.35889	-1.77895	0.0752478	0.79075
SAMEA1463109_00055	7460	340.452	543	617.748	ERS3382247	SAMEA1463109_00055	8.95859	0.132109	0.42797	2.12137	0.0338906	0.999727	8.95859	0.132109	-0.0993312	-0.492367	0.62246	0.999099	8.95859	0.132109	-0.35889	-1.77895	0.0752478	0.79075
SAMEA1463109_00055	15878	342.558	543	1000.28	ERS3382248	SAMEA1463109_00055	8.95859	0.132109	0.42797	2.12137	0.0338906	0.999727	8.95859	0.132109	-0.0993312	-0.492367	0.62246	0.999099	8.95859	0.132109	-0.35889	-1.77895	0.0752478	0.79075
SAMEA1463109_00055	11120	324.542	543	748.239	ERS3382249	SAMEA1463109_00055	8.95859	0.132109	0.42797	2.12137	0.0338906	0.999727	8.95859	0.132109	-0.0993312	-0.492367	0.62246	0.999099	8.95859	0.132109	-0.35889	-1.77895	0.0752478	0.79075
SAMEA1463109_00055	11949	334.312	543	806.443	ERS3382250	SAMEA1463109_00055	8.95859	0.132109	0.42797	2.12137	0.0338906	0.999727	8.95859	0.132109	-0.0993312	-0.492367	0.62246	0.999099	8.95859	0.132109	-0.35889	-1.77895	0.0752478	0.79075
SAMEA1463109_00055	4357	348.488	543	700.205	ERS3382251	SAMEA1463109_00055	8.95859	0.132109	0.42797	2.12137	0.0338906	0.999727	8.95859	0.132109	-0.0993312	-0.492367	0.62246	0.999099	8.95859	0.132109	-0.35889	-1.77895	0.0752478	0.79075
SAMEA1463109_00055	4429	341.905	543	453.781	ERS3382252	SAMEA1463109_00055	8.95859	0.132109	0.42797	2.12137	0.0338906	0.999727	8.95859	0.132109	-0.0993312	-0.492367	0.62246	0.999099	8.95859	0.132109	-0.35889	-1.77895	0.0752478	0.79075
SAMEA1463109_00055	8335	368.133	543	301.155	ERS3382253	SAMEA1463109_00055	8.95859	0.132109	0.42797	2.12137	0.0338906	0.999727	8.95859	0.132109	-0.0993312	-0.492367	0.62246	0.999099	8.95859	0.132109	-0.35889	-1.77895	0.0752478	0.79075
SAMEA1463109_00055	3421	339.058	543	136.306	ERS3382254	SAMEA1463109_00055	8.95859	0.132109	0.42797	2.12137	0.0338906	0.999727	8.95859	0.132109	-0.0993312	-0.492367	0.62246	0.999099	8.95859	0.132109	-0.35889	-1.77895	0.0752478	0.79075
SAMEA1463109_00055	8740	353.642	543	462.757	ERS3382255	SAMEA1463109_00055	8.95859	0.132109	0.42797	2.12137	0.0338906	0.999727	8.95859	0.132109	-0.0993312	-0.492367	0.62246	0.999099	8.95859	0.132109	-0.35889	-1.77895	0.0752478	0.79075
SAMEA1463109_00055	7514	338.897	543	509.005	ERS3382256	SAMEA1463109_00055	8.95859	0.132109	0.42797	2.12137	0.0338906	0.999727	8.95859	0.132109	-0.0993312	-0.492367	0.62246	0.999099	8.95859	0.132109	-0.35889	-1.77895	0.0752478	0.79075
SAMEA1463109_00056	9804	1052.95	1254	125.191	ERS3382245	SAMEA1463109_00056	8.99157	0.168063	0.559867	2.95999	0.00307649	0.344081	8.99157	0.168063	-0.0761919	-0.402823	0.687078	0.999099	8.99157	0.168063	-0.394776	-2.08716	0.0368732	0.79075
SAMEA1463109_00056	8703	1043.62	1254	198.208	ERS3382246	SAMEA1463109_00056	8.99157	0.168063	0.559867	2.95999	0.00307649	0.344081	8.99157	0.168063	-0.0761919	-0.402823	0.687078	0.999099	8.99157	0.168063	-0.394776	-2.08716	0.0368732	0.79075
SAMEA1463109_00056	7561	1045.11	1254	203.96	ERS3382247	SAMEA1463109_00056	8.99157	0.168063	0.559867	2.95999	0.00307649	0.344081	8.99157	0.168063	-0.0761919	-0.402823	0.687078	0.999099	8.99157	0.168063	-0.394776	-2.08716	0.0368732	0.79075
SAMEA1463109_00056	16941	1050.76	1254	347.93	ERS3382248	SAMEA1463109_00056	8.99157	0.168063	0.559867	2.95999	0.00307649	0.344081	8.99157	0.168063	-0.0761919	-0.402823	0.687078	0.999099	8.99157	0.168063	-0.394776	-2.08716	0.0368732	0.79075
SAMEA1463109_00056	13352	1030.66	1254	282.903	ERS3382249	SAMEA1463109_00056	8.99157	0.168063	0.559867	2.95999	0.00307649	0.344081	8.99157	0.168063	-0.0761919	-0.402823	0.687078	0.999099	8.99157	0.168063	-0.394776	-2.08716	0.0368732	0.79075
SAMEA1463109_00056	13988	1042.56	1254	302.727	ERS3382250	SAMEA1463109_00056	8.99157	0.168063	0.559867	2.95999	0.00307649	0.344081	8.99157	0.168063	-0.0761919	-0.402823	0.687078	0.999099	8.99157	0.168063	-0.394776	-2.08716	0.0368732	0.79075
SAMEA1463109_00056	4048	1056.45	1254	214.593	ERS3382251	SAMEA1463109_00056	8.99157	0.168063	0.559867	2.95999	0.00307649	0.344081	8.99157	0.168063	-0.0761919	-0.402823	0.687078	0.999099	8.99157	0.168063	-0.394776	-2.08716	0.0368732	0.79075
SAMEA1463109_00056	4438	1048.95	1254	148.211	ERS3382252	SAMEA1463109_00056	8.99157	0.168063	0.559867	2.95999	0.00307649	0.344081	8.99157	0.168063	-0.0761919	-0.402823	0.687078	0.999099	8.99157	0.168063	-0.394776	-2.08716	0.0368732	0.79075
SAMEA1463109_00056	9689	1078.05	1254	119.544	ERS3382253	SAMEA1463109_00056	8.99157	0.168063	0.559867	2.95999	0.00307649	0.344081	8.99157	0.168063	-0.0761919	-0.402823	0.687078	0.999099	8.99157	0.168063	-0.394776	-2.08716	0.0368732	0.79075
SAMEA1463109_00056	3329	1045.29	1254	43.024	ERS3382254	SAMEA1463109_00056	8.99157	0.168063	0.559867	2.95999	0.00307649	0.344081	8.99157	0.168063	-0.0761919	-0.402823	0.687078	0.999099	8.99157	0.168063	-0.394776	-2.08716	0.0368732	0.79075
SAMEA1463109_00056	8111	1062.8	1254	142.899	ERS3382255	SAMEA1463109_00056	8.99157	0.168063	0.559867	2.95999	0.00307649	0.344081	8.99157	0.168063	-0.0761919	-0.402823	0.687078	0.999099	8.99157	0.168063	-0.394776	-2.08716	0.0368732	0.79075
SAMEA1463109_00056	7543	1045.87	1254	165.572	ERS3382256	SAMEA1463109_00056	8.99157	0.168063	0.559867	2.95999	0.00307649	0.344081	8.99157	0.168063	-0.0761919	-0.402823	0.687078	0.999099	8.99157	0.168063	-0.394776	-2.08716	0.0368732	0.79075
SAMEA1463109_00057	1071	156.063	336	92.2709	ERS3382245	SAMEA1463109_00057	6.98009	0.160011	0.718943	4.83245	1.34861e-06	0.000477632	6.98009	0.160011	0.223596	1.50293	0.132858	0.999099	6.98009	0.160011	-0.236485	-1.58956	0.111935	0.79075
SAMEA1463109_00057	976	153.884	336	150.748	ERS3382246	SAMEA1463109_00057	6.98009	0.160011	0.718943	4.83245	1.34861e-06	0.000477632	6.98009	0.160011	0.223596	1.50293	0.132858	0.999099	6.98009	0.160011	-0.236485	-1.58956	0.111935	0.79075
SAMEA1463109_00057	929	155.786	336	168.119	ERS3382247	SAMEA1463109_00057	6.98009	0.160011	0.718943	4.83245	1.34861e-06	0.000477632	6.98009	0.160011	0.223596	1.50293	0.132858	0.999099	6.98009	0.160011	-0.236485	-1.58956	0.111935	0.79075
SAMEA1463109_00057	2183	157.586	336	298.948	ERS3382248	SAMEA1463109_00057	6.98009	0.160011	0.718943	4.83245	1.34861e-06	0.000477632	6.98009	0.160011	0.223596	1.50293	0.132858	0.999099	6.98009	0.160011	-0.236485	-1.58956	0.111935	0.79075
SAMEA1463109_00057	1852	143.64	336	281.56	ERS3382249	SAMEA1463109_00057	6.98009	0.160011	0.718943	4.83245	1.34861e-06	0.000477632	6.98009	0.160011	0.223596	1.50293	0.132858	0.999099	6.98009	0.160011	-0.236485	-1.58956	0.111935	0.79075
SAMEA1463109_00057	1900	150.233	336	285.354	ERS3382250	SAMEA1463109_00057	6.98009	0.160011	0.718943	4.83245	1.34861e-06	0.000477632	6.98009	0.160011	0.223596	1.50293	0.132858	0.999099	6.98009	0.160011	-0.236485	-1.58956	0.111935	0.79075
SAMEA1463109_00057	548	159.856	336	191.989	ERS3382251	SAMEA1463109_00057	6.98009	0.160011	0.718943	4.83245	1.34861e-06	0.000477632	6.98009	0.160011	0.223596	1.50293	0.132858	0.999099	6.98009	0.160011	-0.236485	-1.58956	0.111935	0.79075
SAMEA1463109_00057	612	156.591	336	136.909	ERS3382252	SAMEA1463109_00057	6.98009	0.160011	0.718943	4.83245	1.34861e-06	0.000477632	6.98009	0.160011	0.223596	1.50293	0.132858	0.999099	6.98009	0.160011	-0.236485	-1.58956	0.111935	0.79075
SAMEA1463109_00057	1921	172.903	336	147.78	ERS3382253	SAMEA1463109_00057	6.98009	0.160011	0.718943	4.83245	1.34861e-06	0.000477632	6.98009	0.160011	0.223596	1.50293	0.132858	0.999099	6.98009	0.160011	-0.236485	-1.58956	0.111935	0.79075
SAMEA1463109_00057	553	153.885	336	48.547	ERS3382254	SAMEA1463109_00057	6.98009	0.160011	0.718943	4.83245	1.34861e-06	0.000477632	6.98009	0.160011	0.223596	1.50293	0.132858	0.999099	6.98009	0.160011	-0.236485	-1.58956	0.111935	0.79075
SAMEA1463109_00057	954	165.713	336	107.795	ERS3382255	SAMEA1463109_00057	6.98009	0.160011	0.718943	4.83245	1.34861e-06	0.000477632	6.98009	0.160011	0.223596	1.50293	0.132858	0.999099	6.98009	0.160011	-0.236485	-1.58956	0.111935	0.79075
SAMEA1463109_00057	934	153.717	336	139.49	ERS3382256	SAMEA1463109_00057	6.98009	0.160011	0.718943	4.83245	1.34861e-06	0.000477632	6.98009	0.160011	0.223596	1.50293	0.132858	0.999099	6.98009	0.160011	-0.236485	-1.58956	0.111935	0.79075
SAMEA1463109_00058	1035	130.813	306	106.382	ERS3382245	SAMEA1463109_00058	6.90137	0.259142	0.895125	5.24315	1.57855e-07	6.70882e-05	6.90137	0.259142	0.0844756	0.494812	0.620733	0.999099	6.90137	0.259142	-0.351789	-2.06059	0.0393424	0.79075
SAMEA1463109_00058	904	129.815	306	165.516	ERS3382246	SAMEA1463109_00058	6.90137	0.259142	0.895125	5.24315	1.57855e-07	6.70882e-05	6.90137	0.259142	0.0844756	0.494812	0.620733	0.999099	6.90137	0.259142	-0.351789	-2.06059	0.0393424	0.79075
SAMEA1463109_00058	869	131.512	306	186.288	ERS3382247	SAMEA1463109_00058	6.90137	0.259142	0.895125	5.24315	1.57855e-07	6.70882e-05	6.90137	0.259142	0.0844756	0.494812	0.620733	0.999099	6.90137	0.259142	-0.351789	-2.06059	0.0393424	0.79075
SAMEA1463109_00058	2470	132.158	306	403.332	ERS3382248	SAMEA1463109_00058	6.90137	0.259142	0.895125	5.24315	1.57855e-07	6.70882e-05	6.90137	0.259142	0.0844756	0.494812	0.620733	0.999099	6.90137	0.259142	-0.351789	-2.06059	0.0393424	0.79075
SAMEA1463109_00058	2150	120.157	306	390.746	ERS3382249	SAMEA1463109_00058	6.90137	0.259142	0.895125	5.24315	1.57855e-07	6.70882e-05	6.90137	0.259142	0.0844756	0.494812	0.620733	0.999099	6.90137	0.259142	-0.351789	-2.06059	0.0393424	0.79075
SAMEA1463109_00058	2055	125.476	306	369.526	ERS3382250	SAMEA1463109_00058	6.90137	0.259142	0.895125	5.24315	1.57855e-07	6.70882e-05	6.90137	0.259142	0.0844756	0.494812	0.620733	0.999099	6.90137	0.259142	-0.351789	-2.06059	0.0393424	0.79075
SAMEA1463109_00058	475	135.774	306	195.931	ERS3382251	SAMEA1463109_00058	6.90137	0.259142	0.895125	5.24315	1.57855e-07	6.70882e-05	6.90137	0.259142	0.0844756	0.494812	0.620733	0.999099	6.90137	0.259142	-0.351789	-2.06059	0.0393424	0.79075
SAMEA1463109_00058	501	131.911	306	133.046	ERS3382252	SAMEA1463109_00058	6.90137	0.259142	0.895125	5.24315	1.57855e-07	6.70882e-05	6.90137	0.259142	0.0844756	0.494812	0.620733	0.999099	6.90137	0.259142	-0.351789	-2.06059	0.0393424	0.79075
SAMEA1463109_00058	1493	146.32	306	135.721	ERS3382253	SAMEA1463109_00058	6.90137	0.259142	0.895125	5.24315	1.57855e-07	6.70882e-05	6.90137	0.259142	0.0844756	0.494812	0.620733	0.999099	6.90137	0.259142	-0.351789	-2.06059	0.0393424	0.79075
SAMEA1463109_00058	414	129.125	306	43.3136	ERS3382254	SAMEA1463109_00058	6.90137	0.259142	0.895125	5.24315	1.57855e-07	6.70882e-05	6.90137	0.259142	0.0844756	0.494812	0.620733	0.999099	6.90137	0.259142	-0.351789	-2.06059	0.0393424	0.79075
SAMEA1463109_00058	919	140.224	306	122.715	ERS3382255	SAMEA1463109_00058	6.90137	0.259142	0.895125	5.24315	1.57855e-07	6.70882e-05	6.90137	0.259142	0.0844756	0.494812	0.620733	0.999099	6.90137	0.259142	-0.351789	-2.06059	0.0393424	0.79075
SAMEA1463109_00058	767	129.188	306	136.299	ERS3382256	SAMEA1463109_00058	6.90137	0.259142	0.895125	5.24315	1.57855e-07	6.70882e-05	6.90137	0.259142	0.0844756	0.494812	0.620733	0.999099	6.90137	0.259142	-0.351789	-2.06059	0.0393424	0.79075
SAMEA1463109_00059	941	166.527	348	75.9767	ERS3382245	SAMEA1463109_00059	6.849	0.239969	0.890107	5.40352	6.53455e-08	3.47148e-05	6.849	0.239969	0.0994489	0.603719	0.546031	0.999099	6.849	0.239969	-0.297921	-1.80857	0.0705176	0.79075
SAMEA1463109_00059	870	163.828	348	126.219	ERS3382246	SAMEA1463109_00059	6.849	0.239969	0.890107	5.40352	6.53455e-08	3.47148e-05	6.849	0.239969	0.0994489	0.603719	0.546031	0.999099	6.849	0.239969	-0.297921	-1.80857	0.0705176	0.79075
SAMEA1463109_00059	809	165.726	348	137.622	ERS3382247	SAMEA1463109_00059	6.849	0.239969	0.890107	5.40352	6.53455e-08	3.47148e-05	6.849	0.239969	0.0994489	0.603719	0.546031	0.999099	6.849	0.239969	-0.297921	-1.80857	0.0705176	0.79075
SAMEA1463109_00059	2324	168.024	348	298.484	ERS3382248	SAMEA1463109_00059	6.849	0.239969	0.890107	5.40352	6.53455e-08	3.47148e-05	6.849	0.239969	0.0994489	0.603719	0.546031	0.999099	6.849	0.239969	-0.297921	-1.80857	0.0705176	0.79075
SAMEA1463109_00059	2058	153.497	348	292.787	ERS3382249	SAMEA1463109_00059	6.849	0.239969	0.890107	5.40352	6.53455e-08	3.47148e-05	6.849	0.239969	0.0994489	0.603719	0.546031	0.999099	6.849	0.239969	-0.297921	-1.80857	0.0705176	0.79075
SAMEA1463109_00059	1831	160.049	348	258.125	ERS3382250	SAMEA1463109_00059	6.849	0.239969	0.890107	5.40352	6.53455e-08	3.47148e-05	6.849	0.239969	0.0994489	0.603719	0.546031	0.999099	6.849	0.239969	-0.297921	-1.80857	0.0705176	0.79075
SAMEA1463109_00059	446	169.963	348	146.963	ERS3382251	SAMEA1463109_00059	6.849	0.239969	0.890107	5.40352	6.53455e-08	3.47148e-05	6.849	0.239969	0.0994489	0.603719	0.546031	0.999099	6.849	0.239969	-0.297921	-1.80857	0.0705176	0.79075
SAMEA1463109_00059	494	166.667	348	103.83	ERS3382252	SAMEA1463109_00059	6.849	0.239969	0.890107	5.40352	6.53455e-08	3.47148e-05	6.849	0.239969	0.0994489	0.603719	0.546031	0.999099	6.849	0.239969	-0.297921	-1.80857	0.0705176	0.79075
SAMEA1463109_00059	1374	183.67	348	99.5037	ERS3382253	SAMEA1463109_00059	6.849	0.239969	0.890107	5.40352	6.53455e-08	3.47148e-05	6.849	0.239969	0.0994489	0.603719	0.546031	0.999099	6.849	0.239969	-0.297921	-1.80857	0.0705176	0.79075
SAMEA1463109_00059	429	163.81	348	35.3794	ERS3382254	SAMEA1463109_00059	6.849	0.239969	0.890107	5.40352	6.53455e-08	3.47148e-05	6.849	0.239969	0.0994489	0.603719	0.546031	0.999099	6.849	0.239969	-0.297921	-1.80857	0.0705176	0.79075
SAMEA1463109_00059	834	176.04	348	88.7077	ERS3382255	SAMEA1463109_00059	6.849	0.239969	0.890107	5.40352	6.53455e-08	3.47148e-05	6.849	0.239969	0.0994489	0.603719	0.546031	0.999099	6.849	0.239969	-0.297921	-1.80857	0.0705176	0.79075
SAMEA1463109_00059	781	163.517	348	109.649	ERS3382256	SAMEA1463109_00059	6.849	0.239969	0.890107	5.40352	6.53455e-08	3.47148e-05	6.849	0.239969	0.0994489	0.603719	0.546031	0.999099	6.849	0.239969	-0.297921	-1.80857	0.0705176	0.79075
SAMEA1463109_00060	2949	164.104	345	241.619	ERS3382245	SAMEA1463109_00060	7.95722	0.229646	0.869675	5.63041	1.79782e-08	1.91018e-05	7.95722	0.229646	0.0888066	0.574947	0.565327	0.999099	7.95722	0.229646	-0.300839	-1.94768	0.0514535	0.79075
SAMEA1463109_00060	2660	161.627	345	391.167	ERS3382246	SAMEA1463109_00060	7.95722	0.229646	0.869675	5.63041	1.79782e-08	1.91018e-05	7.95722	0.229646	0.0888066	0.574947	0.565327	0.999099	7.95722	0.229646	-0.300839	-1.94768	0.0514535	0.79075
SAMEA1463109_00060	2410	163.272	345	416.134	ERS3382247	SAMEA1463109_00060	7.95722	0.229646	0.869675	5.63041	1.79782e-08	1.91018e-05	7.95722	0.229646	0.0888066	0.574947	0.565327	0.999099	7.95722	0.229646	-0.300839	-1.94768	0.0514535	0.79075
SAMEA1463109_00060	7143	165.446	345	931.712	ERS3382248	SAMEA1463109_00060	7.95722	0.229646	0.869675	5.63041	1.79782e-08	1.91018e-05	7.95722	0.229646	0.0888066	0.574947	0.565327	0.999099	7.95722	0.229646	-0.300839	-1.94768	0.0514535	0.79075
SAMEA1463109_00060	5181	150.929	345	749.632	ERS3382249	SAMEA1463109_00060	7.95722	0.229646	0.869675	5.63041	1.79782e-08	1.91018e-05	7.95722	0.229646	0.0888066	0.574947	0.565327	0.999099	7.95722	0.229646	-0.300839	-1.94768	0.0514535	0.79075
SAMEA1463109_00060	6348	157.807	345	907.622	ERS3382250	SAMEA1463109_00060	7.95722	0.229646	0.869675	5.63041	1.79782e-08	1.91018e-05	7.95722	0.229646	0.0888066	0.574947	0.565327	0.999099	7.95722	0.229646	-0.300839	-1.94768	0.0514535	0.79075
SAMEA1463109_00060	1400	167.454	345	468.229	ERS3382251	SAMEA1463109_00060	7.95722	0.229646	0.869675	5.63041	1.79782e-08	1.91018e-05	7.95722	0.229646	0.0888066	0.574947	0.565327	0.999099	7.95722	0.229646	-0.300839	-1.94768	0.0514535	0.79075
SAMEA1463109_00060	1557	164.211	345	332.147	ERS3382252	SAMEA1463109_00060	7.95722	0.229646	0.869675	5.63041	1.79782e-08	1.91018e-05	7.95722	0.229646	0.0888066	0.574947	0.565327	0.999099	7.95722	0.229646	-0.300839	-1.94768	0.0514535	0.79075
SAMEA1463109_00060	3839	181.032	345	282.068	ERS3382253	SAMEA1463109_00060	7.95722	0.229646	0.869675	5.63041	1.79782e-08	1.91018e-05	7.95722	0.229646	0.0888066	0.574947	0.565327	0.999099	7.95722	0.229646	-0.300839	-1.94768	0.0514535	0.79075
SAMEA1463109_00060	1245	161.331	345	104.252	ERS3382254	SAMEA1463109_00060	7.95722	0.229646	0.869675	5.63041	1.79782e-08	1.91018e-05	7.95722	0.229646	0.0888066	0.574947	0.565327	0.999099	7.95722	0.229646	-0.300839	-1.94768	0.0514535	0.79075
SAMEA1463109_00060	2794	173.569	345	301.412	ERS3382255	SAMEA1463109_00060	7.95722	0.229646	0.869675	5.63041	1.79782e-08	1.91018e-05	7.95722	0.229646	0.0888066	0.574947	0.565327	0.999099	7.95722	0.229646	-0.300839	-1.94768	0.0514535	0.79075
SAMEA1463109_00060	2274	161.252	345	323.746	ERS3382256	SAMEA1463109_00060	7.95722	0.229646	0.869675	5.63041	1.79782e-08	1.91018e-05	7.95722	0.229646	0.0888066	0.574947	0.565327	0.999099	7.95722	0.229646	-0.300839	-1.94768	0.0514535	0.79075
SAMEA1463109_00061	5941	468.094	669	170.649	ERS3382245	SAMEA1463109_00061	8.61632	0.246363	0.851935	4.76905	1.85098e-06	0.000561905	8.61632	0.246363	0.0416896	0.233374	0.815471	0.999099	8.61632	0.246363	-0.34952	-1.95658	0.0503968	0.79075
SAMEA1463109_00061	5354	460.279	669	276.472	ERS3382246	SAMEA1463109_00061	8.61632	0.246363	0.851935	4.76905	1.85098e-06	0.000561905	8.61632	0.246363	0.0416896	0.233374	0.815471	0.999099	8.61632	0.246363	-0.34952	-1.95658	0.0503968	0.79075
SAMEA1463109_00061	4676	462.685	669	284.916	ERS3382247	SAMEA1463109_00061	8.61632	0.246363	0.851935	4.76905	1.85098e-06	0.000561905	8.61632	0.246363	0.0416896	0.233374	0.815471	0.999099	8.61632	0.246363	-0.34952	-1.95658	0.0503968	0.79075
SAMEA1463109_00061	13045	466.426	669	603.559	ERS3382248	SAMEA1463109_00061	8.61632	0.246363	0.851935	4.76905	1.85098e-06	0.000561905	8.61632	0.246363	0.0416896	0.233374	0.815471	0.999099	8.61632	0.246363	-0.34952	-1.95658	0.0503968	0.79075
SAMEA1463109_00061	11877	446.606	669	580.75	ERS3382249	SAMEA1463109_00061	8.61632	0.246363	0.851935	4.76905	1.85098e-06	0.000561905	8.61632	0.246363	0.0416896	0.233374	0.815471	0.999099	8.61632	0.246363	-0.34952	-1.95658	0.0503968	0.79075
SAMEA1463109_00061	11309	458.258	669	556.812	ERS3382250	SAMEA1463109_00061	8.61632	0.246363	0.851935	4.76905	1.85098e-06	0.000561905	8.61632	0.246363	0.0416896	0.233374	0.815471	0.999099	8.61632	0.246363	-0.34952	-1.95658	0.0503968	0.79075
SAMEA1463109_00061	2731	472.297	669	323.841	ERS3382251	SAMEA1463109_00061	8.61632	0.246363	0.851935	4.76905	1.85098e-06	0.000561905	8.61632	0.246363	0.0416896	0.233374	0.815471	0.999099	8.61632	0.246363	-0.34952	-1.95658	0.0503968	0.79075
SAMEA1463109_00061	2878	464.781	669	216.914	ERS3382252	SAMEA1463109_00061	8.61632	0.246363	0.851935	4.76905	1.85098e-06	0.000561905	8.61632	0.246363	0.0416896	0.233374	0.815471	0.999099	8.61632	0.246363	-0.34952	-1.95658	0.0503968	0.79075
SAMEA1463109_00061	7272	493.103	669	196.158	ERS3382253	SAMEA1463109_00061	8.61632	0.246363	0.851935	4.76905	1.85098e-06	0.000561905	8.61632	0.246363	0.0416896	0.233374	0.815471	0.999099	8.61632	0.246363	-0.34952	-1.95658	0.0503968	0.79075
SAMEA1463109_00061	2259	461.414	669	66.1393	ERS3382254	SAMEA1463109_00061	8.61632	0.246363	0.851935	4.76905	1.85098e-06	0.000561905	8.61632	0.246363	0.0416896	0.233374	0.815471	0.999099	8.61632	0.246363	-0.34952	-1.95658	0.0503968	0.79075
SAMEA1463109_00061	5058	478.337	669	197.994	ERS3382255	SAMEA1463109_00061	8.61632	0.246363	0.851935	4.76905	1.85098e-06	0.000561905	8.61632	0.246363	0.0416896	0.233374	0.815471	0.999099	8.61632	0.246363	-0.34952	-1.95658	0.0503968	0.79075
SAMEA1463109_00061	4707	462.082	669	233.853	ERS3382256	SAMEA1463109_00061	8.61632	0.246363	0.851935	4.76905	1.85098e-06	0.000561905	8.61632	0.246363	0.0416896	0.233374	0.815471	0.999099	8.61632	0.246363	-0.34952	-1.95658	0.0503968	0.79075
SAMEA1463109_00062	4035	280.548	477	193.381	ERS3382245	SAMEA1463109_00062	8.08946	0.0646961	0.321589	2.22712	0.0259392	0.999727	8.08946	0.0646961	-0.00163647	-0.0113332	0.990958	0.999099	8.08946	0.0646961	-0.229044	-1.58621	0.112691	0.79075
SAMEA1463109_00062	3465	274.391	477	300.143	ERS3382246	SAMEA1463109_00062	8.08946	0.0646961	0.321589	2.22712	0.0259392	0.999727	8.08946	0.0646961	-0.00163647	-0.0113332	0.990958	0.999099	8.08946	0.0646961	-0.229044	-1.58621	0.112691	0.79075
SAMEA1463109_00062	3076	278.456	477	311.429	ERS3382247	SAMEA1463109_00062	8.08946	0.0646961	0.321589	2.22712	0.0259392	0.999727	8.08946	0.0646961	-0.00163647	-0.0113332	0.990958	0.999099	8.08946	0.0646961	-0.229044	-1.58621	0.112691	0.79075
SAMEA1463109_00062	5737	280.825	477	440.867	ERS3382248	SAMEA1463109_00062	8.08946	0.0646961	0.321589	2.22712	0.0259392	0.999727	8.08946	0.0646961	-0.00163647	-0.0113332	0.990958	0.999099	8.08946	0.0646961	-0.229044	-1.58621	0.112691	0.79075
SAMEA1463109_00062	3862	263.136	477	320.507	ERS3382249	SAMEA1463109_00062	8.08946	0.0646961	0.321589	2.22712	0.0259392	0.999727	8.08946	0.0646961	-0.00163647	-0.0113332	0.990958	0.999099	8.08946	0.0646961	-0.229044	-1.58621	0.112691	0.79075
SAMEA1463109_00062	4658	271.979	477	386.419	ERS3382250	SAMEA1463109_00062	8.08946	0.0646961	0.321589	2.22712	0.0259392	0.999727	8.08946	0.0646961	-0.00163647	-0.0113332	0.990958	0.999099	8.08946	0.0646961	-0.229044	-1.58621	0.112691	0.79075
SAMEA1463109_00062	1681	286.518	477	328.581	ERS3382251	SAMEA1463109_00062	8.08946	0.0646961	0.321589	2.22712	0.0259392	0.999727	8.08946	0.0646961	-0.00163647	-0.0113332	0.990958	0.999099	8.08946	0.0646961	-0.229044	-1.58621	0.112691	0.79075
SAMEA1463109_00062	1851	280.29	477	231.337	ERS3382252	SAMEA1463109_00062	8.08946	0.0646961	0.321589	2.22712	0.0259392	0.999727	8.08946	0.0646961	-0.00163647	-0.0113332	0.990958	0.999099	8.08946	0.0646961	-0.229044	-1.58621	0.112691	0.79075
SAMEA1463109_00062	4664	304.287	477	203.876	ERS3382253	SAMEA1463109_00062	8.08946	0.0646961	0.321589	2.22712	0.0259392	0.999727	8.08946	0.0646961	-0.00163647	-0.0113332	0.990958	0.999099	8.08946	0.0646961	-0.229044	-1.58621	0.112691	0.79075
SAMEA1463109_00062	1782	277.195	477	86.8471	ERS3382254	SAMEA1463109_00062	8.08946	0.0646961	0.321589	2.22712	0.0259392	0.999727	8.08946	0.0646961	-0.00163647	-0.0113332	0.990958	0.999099	8.08946	0.0646961	-0.229044	-1.58621	0.112691	0.79075
SAMEA1463109_00062	3797	290.927	477	244.379	ERS3382255	SAMEA1463109_00062	8.08946	0.0646961	0.321589	2.22712	0.0259392	0.999727	8.08946	0.0646961	-0.00163647	-0.0113332	0.990958	0.999099	8.08946	0.0646961	-0.229044	-1.58621	0.112691	0.79075
SAMEA1463109_00062	3299	276.524	477	273.885	ERS3382256	SAMEA1463109_00062	8.08946	0.0646961	0.321589	2.22712	0.0259392	0.999727	8.08946	0.0646961	-0.00163647	-0.0113332	0.990958	0.999099	8.08946	0.0646961	-0.229044	-1.58621	0.112691	0.79075
SAMEA1463109_00063	26791	2537.95	2739	141.933	ERS3382245	SAMEA1463109_00063	9.94074	0.123869	0.408494	2.00706	0.0447434	0.999727	9.94074	0.123869	-0.0898544	-0.441483	0.658863	0.999099	9.94074	0.123869	-0.367872	-1.80747	0.0706893	0.79075
SAMEA1463109_00063	23112	2528.62	2739	217.244	ERS3382246	SAMEA1463109_00063	9.94074	0.123869	0.408494	2.00706	0.0447434	0.999727	9.94074	0.123869	-0.0898544	-0.441483	0.658863	0.999099	9.94074	0.123869	-0.367872	-1.80747	0.0706893	0.79075
SAMEA1463109_00063	19931	2530.11	2739	222.084	ERS3382247	SAMEA1463109_00063	9.94074	0.123869	0.408494	2.00706	0.0447434	0.999727	9.94074	0.123869	-0.0898544	-0.441483	0.658863	0.999099	9.94074	0.123869	-0.367872	-1.80747	0.0706893	0.79075
SAMEA1463109_00063	38573	2535.76	2739	328.271	ERS3382248	SAMEA1463109_00063	9.94074	0.123869	0.408494	2.00706	0.0447434	0.999727	9.94074	0.123869	-0.0898544	-0.441483	0.658863	0.999099	9.94074	0.123869	-0.367872	-1.80747	0.0706893	0.79075
SAMEA1463109_00063	28942	2515.66	2739	251.237	ERS3382249	SAMEA1463109_00063	9.94074	0.123869	0.408494	2.00706	0.0447434	0.999727	9.94074	0.123869	-0.0898544	-0.441483	0.658863	0.999099	9.94074	0.123869	-0.367872	-1.80747	0.0706893	0.79075
SAMEA1463109_00063	34426	2527.56	2739	307.313	ERS3382250	SAMEA1463109_00063	9.94074	0.123869	0.408494	2.00706	0.0447434	0.999727	9.94074	0.123869	-0.0898544	-0.441483	0.658863	0.999099	9.94074	0.123869	-0.367872	-1.80747	0.0706893	0.79075
SAMEA1463109_00063	10815	2541.45	2739	238.325	ERS3382251	SAMEA1463109_00063	9.94074	0.123869	0.408494	2.00706	0.0447434	0.999727	9.94074	0.123869	-0.0898544	-0.441483	0.658863	0.999099	9.94074	0.123869	-0.367872	-1.80747	0.0706893	0.79075
SAMEA1463109_00063	11826	2533.95	2739	163.488	ERS3382252	SAMEA1463109_00063	9.94074	0.123869	0.408494	2.00706	0.0447434	0.999727	9.94074	0.123869	-0.0898544	-0.441483	0.658863	0.999099	9.94074	0.123869	-0.367872	-1.80747	0.0706893	0.79075
SAMEA1463109_00063	24989	2563.05	2739	129.682	ERS3382253	SAMEA1463109_00063	9.94074	0.123869	0.408494	2.00706	0.0447434	0.999727	9.94074	0.123869	-0.0898544	-0.441483	0.658863	0.999099	9.94074	0.123869	-0.367872	-1.80747	0.0706893	0.79075
SAMEA1463109_00063	9017	2530.29	2739	48.1421	ERS3382254	SAMEA1463109_00063	9.94074	0.123869	0.408494	2.00706	0.0447434	0.999727	9.94074	0.123869	-0.0898544	-0.441483	0.658863	0.999099	9.94074	0.123869	-0.367872	-1.80747	0.0706893	0.79075
SAMEA1463109_00063	22198	2547.8	2739	163.138	ERS3382255	SAMEA1463109_00063	9.94074	0.123869	0.408494	2.00706	0.0447434	0.999727	9.94074	0.123869	-0.0898544	-0.441483	0.658863	0.999099	9.94074	0.123869	-0.367872	-1.80747	0.0706893	0.79075
SAMEA1463109_00063	21103	2530.87	2739	191.423	ERS3382256	SAMEA1463109_00063	9.94074	0.123869	0.408494	2.00706	0.0447434	0.999727	9.94074	0.123869	-0.0898544	-0.441483	0.658863	0.999099	9.94074	0.123869	-0.367872	-1.80747	0.0706893	0.79075
SAMEA1463109_00064	4396	521.952	723	113.241	ERS3382245	SAMEA1463109_00064	8.22044	0.11817	0.466366	2.62833	0.00858065	0.729355	8.22044	0.11817	0.0121057	0.0682246	0.945607	0.999099	8.22044	0.11817	-0.310998	-1.75271	0.0796523	0.79075
SAMEA1463109_00064	3779	513.601	723	174.882	ERS3382246	SAMEA1463109_00064	8.22044	0.11817	0.466366	2.62833	0.00858065	0.729355	8.22044	0.11817	0.0121057	0.0682246	0.945607	0.999099	8.22044	0.11817	-0.310998	-1.75271	0.0796523	0.79075
SAMEA1463109_00064	3621	515.793	723	197.916	ERS3382247	SAMEA1463109_00064	8.22044	0.11817	0.466366	2.62833	0.00858065	0.729355	8.22044	0.11817	0.0121057	0.0682246	0.945607	0.999099	8.22044	0.11817	-0.310998	-1.75271	0.0796523	0.79075
SAMEA1463109_00064	6965	520.183	723	288.95	ERS3382248	SAMEA1463109_00064	8.22044	0.11817	0.466366	2.62833	0.00858065	0.729355	8.22044	0.11817	0.0121057	0.0682246	0.945607	0.999099	8.22044	0.11817	-0.310998	-1.75271	0.0796523	0.79075
SAMEA1463109_00064	5409	500.093	723	236.196	ERS3382249	SAMEA1463109_00064	8.22044	0.11817	0.466366	2.62833	0.00858065	0.729355	8.22044	0.11817	0.0121057	0.0682246	0.945607	0.999099	8.22044	0.11817	-0.310998	-1.75271	0.0796523	0.79075
SAMEA1463109_00064	5916	511.727	723	260.846	ERS3382250	SAMEA1463109_00064	8.22044	0.11817	0.466366	2.62833	0.00858065	0.729355	8.22044	0.11817	0.0121057	0.0682246	0.945607	0.999099	8.22044	0.11817	-0.310998	-1.75271	0.0796523	0.79075
SAMEA1463109_00064	1986	525.808	723	211.533	ERS3382251	SAMEA1463109_00064	8.22044	0.11817	0.466366	2.62833	0.00858065	0.729355	8.22044	0.11817	0.0121057	0.0682246	0.945607	0.999099	8.22044	0.11817	-0.310998	-1.75271	0.0796523	0.79075
SAMEA1463109_00064	2018	518.346	723	136.379	ERS3382252	SAMEA1463109_00064	8.22044	0.11817	0.466366	2.62833	0.00858065	0.729355	8.22044	0.11817	0.0121057	0.0682246	0.945607	0.999099	8.22044	0.11817	-0.310998	-1.75271	0.0796523	0.79075
SAMEA1463109_00064	5278	547.053	723	128.331	ERS3382253	SAMEA1463109_00064	8.22044	0.11817	0.466366	2.62833	0.00858065	0.729355	8.22044	0.11817	0.0121057	0.0682246	0.945607	0.999099	8.22044	0.11817	-0.310998	-1.75271	0.0796523	0.79075
SAMEA1463109_00064	1708	514.745	723	44.826	ERS3382254	SAMEA1463109_00064	8.22044	0.11817	0.466366	2.62833	0.00858065	0.729355	8.22044	0.11817	0.0121057	0.0682246	0.945607	0.999099	8.22044	0.11817	-0.310998	-1.75271	0.0796523	0.79075
SAMEA1463109_00064	3973	532.087	723	139.811	ERS3382255	SAMEA1463109_00064	8.22044	0.11817	0.466366	2.62833	0.00858065	0.729355	8.22044	0.11817	0.0121057	0.0682246	0.945607	0.999099	8.22044	0.11817	-0.310998	-1.75271	0.0796523	0.79075
SAMEA1463109_00064	3598	515.747	723	160.156	ERS3382256	SAMEA1463109_00064	8.22044	0.11817	0.466366	2.62833	0.00858065	0.729355	8.22044	0.11817	0.0121057	0.0682246	0.945607	0.999099	8.22044	0.11817	-0.310998	-1.75271	0.0796523	0.79075
SAMEA1463109_00065	56738	6203.95	6405	122.965	ERS3382245	SAMEA1463109_00065	10.6761	0.11353	0.376325	1.10779	0.267952	0.999727	10.6761	0.11353	-0.0933971	-0.274934	0.783367	0.999099	10.6761	0.11353	-0.354393	-1.04323	0.296843	0.79075
SAMEA1463109_00065	48208	6194.62	6405	184.969	ERS3382246	SAMEA1463109_00065	10.6761	0.11353	0.376325	1.10779	0.267952	0.999727	10.6761	0.11353	-0.0933971	-0.274934	0.783367	0.999099	10.6761	0.11353	-0.354393	-1.04323	0.296843	0.79075
SAMEA1463109_00065	41653	6196.11	6405	189.52	ERS3382247	SAMEA1463109_00065	10.6761	0.11353	0.376325	1.10779	0.267952	0.999727	10.6761	0.11353	-0.0933971	-0.274934	0.783367	0.999099	10.6761	0.11353	-0.354393	-1.04323	0.296843	0.79075
SAMEA1463109_00065	78673	6201.76	6405	273.759	ERS3382248	SAMEA1463109_00065	10.6761	0.11353	0.376325	1.10779	0.267952	0.999727	10.6761	0.11353	-0.0933971	-0.274934	0.783367	0.999099	10.6761	0.11353	-0.354393	-1.04323	0.296843	0.79075
SAMEA1463109_00065	59289	6181.66	6405	209.448	ERS3382249	SAMEA1463109_00065	10.6761	0.11353	0.376325	1.10779	0.267952	0.999727	10.6761	0.11353	-0.0933971	-0.274934	0.783367	0.999099	10.6761	0.11353	-0.354393	-1.04323	0.296843	0.79075
SAMEA1463109_00065	69066	6193.56	6405	251.605	ERS3382250	SAMEA1463109_00065	10.6761	0.11353	0.376325	1.10779	0.267952	0.999727	10.6761	0.11353	-0.0933971	-0.274934	0.783367	0.999099	10.6761	0.11353	-0.354393	-1.04323	0.296843	0.79075
SAMEA1463109_00065	22616	6207.45	6405	204.046	ERS3382251	SAMEA1463109_00065	10.6761	0.11353	0.376325	1.10779	0.267952	0.999727	10.6761	0.11353	-0.0933971	-0.274934	0.783367	0.999099	10.6761	0.11353	-0.354393	-1.04323	0.296843	0.79075
SAMEA1463109_00065	25127	6199.95	6405	141.971	ERS3382252	SAMEA1463109_00065	10.6761	0.11353	0.376325	1.10779	0.267952	0.999727	10.6761	0.11353	-0.0933971	-0.274934	0.783367	0.999099	10.6761	0.11353	-0.354393	-1.04323	0.296843	0.79075
SAMEA1463109_00065	51372	6229.05	6405	109.697	ERS3382253	SAMEA1463109_00065	10.6761	0.11353	0.376325	1.10779	0.267952	0.999727	10.6761	0.11353	-0.0933971	-0.274934	0.783367	0.999099	10.6761	0.11353	-0.354393	-1.04323	0.296843	0.79075
SAMEA1463109_00065	19297	6196.29	6405	42.0719	ERS3382254	SAMEA1463109_00065	10.6761	0.11353	0.376325	1.10779	0.267952	0.999727	10.6761	0.11353	-0.0933971	-0.274934	0.783367	0.999099	10.6761	0.11353	-0.354393	-1.04323	0.296843	0.79075
SAMEA1463109_00065	47213	6213.8	6405	142.269	ERS3382255	SAMEA1463109_00065	10.6761	0.11353	0.376325	1.10779	0.267952	0.999727	10.6761	0.11353	-0.0933971	-0.274934	0.783367	0.999099	10.6761	0.11353	-0.354393	-1.04323	0.296843	0.79075
SAMEA1463109_00065	44568	6196.87	6405	165.108	ERS3382256	SAMEA1463109_00065	10.6761	0.11353	0.376325	1.10779	0.267952	0.999727	10.6761	0.11353	-0.0933971	-0.274934	0.783367	0.999099	10.6761	0.11353	-0.354393	-1.04323	0.296843	0.79075
SAMEA1463109_00066	115	12.9913	117	119.02	ERS3382245	SAMEA1463109_00066	4.55837	0.169696	0.659798	3.11285	0.00185289	0.243505	4.55837	0.169696	0.0450814	0.212689	0.83157	0.999099	4.55837	0.169696	-0.36026	-1.69966	0.0891945	0.79075
SAMEA1463109_00066	93	12.4894	117	176.985	ERS3382246	SAMEA1463109_00066	4.55837	0.169696	0.659798	3.11285	0.00185289	0.243505	4.55837	0.169696	0.0450814	0.212689	0.83157	0.999099	4.55837	0.169696	-0.36026	-1.69966	0.0891945	0.79075
SAMEA1463109_00066	82	14.3203	117	161.433	ERS3382247	SAMEA1463109_00066	4.55837	0.169696	0.659798	3.11285	0.00185289	0.243505	4.55837	0.169696	0.0450814	0.212689	0.83157	0.999099	4.55837	0.169696	-0.36026	-1.69966	0.0891945	0.79075
SAMEA1463109_00066	219	13.2503	117	356.679	ERS3382248	SAMEA1463109_00066	4.55837	0.169696	0.659798	3.11285	0.00185289	0.243505	4.55837	0.169696	0.0450814	0.212689	0.83157	0.999099	4.55837	0.169696	-0.36026	-1.69966	0.0891945	0.79075
SAMEA1463109_00066	151	12.3602	117	266.783	ERS3382249	SAMEA1463109_00066	4.55837	0.169696	0.659798	3.11285	0.00185289	0.243505	4.55837	0.169696	0.0450814	0.212689	0.83157	0.999099	4.55837	0.169696	-0.36026	-1.69966	0.0891945	0.79075
SAMEA1463109_00066	177	12.8398	117	311.036	ERS3382250	SAMEA1463109_00066	4.55837	0.169696	0.659798	3.11285	0.00185289	0.243505	4.55837	0.169696	0.0450814	0.212689	0.83157	0.999099	4.55837	0.169696	-0.36026	-1.69966	0.0891945	0.79075
SAMEA1463109_00066	39	13.3026	117	164.193	ERS3382251	SAMEA1463109_00066	4.55837	0.169696	0.659798	3.11285	0.00185289	0.243505	4.55837	0.169696	0.0450814	0.212689	0.83157	0.999099	4.55837	0.169696	-0.36026	-1.69966	0.0891945	0.79075
SAMEA1463109_00066	56	13.1719	117	148.931	ERS3382252	SAMEA1463109_00066	4.55837	0.169696	0.659798	3.11285	0.00185289	0.243505	4.55837	0.169696	0.0450814	0.212689	0.83157	0.999099	4.55837	0.169696	-0.36026	-1.69966	0.0891945	0.79075
SAMEA1463109_00066	156	15.0369	117	137.992	ERS3382253	SAMEA1463109_00066	4.55837	0.169696	0.659798	3.11285	0.00185289	0.243505	4.55837	0.169696	0.0450814	0.212689	0.83157	0.999099	4.55837	0.169696	-0.36026	-1.69966	0.0891945	0.79075
SAMEA1463109_00066	43	13.7189	117	42.3432	ERS3382254	SAMEA1463109_00066	4.55837	0.169696	0.659798	3.11285	0.00185289	0.243505	4.55837	0.169696	0.0450814	0.212689	0.83157	0.999099	4.55837	0.169696	-0.36026	-1.69966	0.0891945	0.79075
SAMEA1463109_00066	92	14.6058	117	117.942	ERS3382255	SAMEA1463109_00066	4.55837	0.169696	0.659798	3.11285	0.00185289	0.243505	4.55837	0.169696	0.0450814	0.212689	0.83157	0.999099	4.55837	0.169696	-0.36026	-1.69966	0.0891945	0.79075
SAMEA1463109_00066	77	13.6227	117	129.761	ERS3382256	SAMEA1463109_00066	4.55837	0.169696	0.659798	3.11285	0.00185289	0.243505	4.55837	0.169696	0.0450814	0.212689	0.83157	0.999099	4.55837	0.169696	-0.36026	-1.69966	0.0891945	0.79075
SAMEA1463109_00067	765	52.9997	204	194.073	ERS3382245	SAMEA1463109_00067	6.53218	0.241051	0.774247	3.98812	6.65995e-05	0.0176905	6.53218	0.241051	0.117002	0.602674	0.546726	0.999099	6.53218	0.241051	-0.419131	-2.15893	0.0308557	0.79075
SAMEA1463109_00067	665	53.6791	204	294.45	ERS3382246	SAMEA1463109_00067	6.53218	0.241051	0.774247	3.98812	6.65995e-05	0.0176905	6.53218	0.241051	0.117002	0.602674	0.546726	0.999099	6.53218	0.241051	-0.419131	-2.15893	0.0308557	0.79075
SAMEA1463109_00067	593	54.7117	204	305.565	ERS3382247	SAMEA1463109_00067	6.53218	0.241051	0.774247	3.98812	6.65995e-05	0.0176905	6.53218	0.241051	0.117002	0.602674	0.546726	0.999099	6.53218	0.241051	-0.419131	-2.15893	0.0308557	0.79075
SAMEA1463109_00067	1702	54.0892	204	679.057	ERS3382248	SAMEA1463109_00067	6.53218	0.241051	0.774247	3.98812	6.65995e-05	0.0176905	6.53218	0.241051	0.117002	0.602674	0.546726	0.999099	6.53218	0.241051	-0.419131	-2.15893	0.0308557	0.79075
SAMEA1463109_00067	1069	46.9236	204	497.5	ERS3382249	SAMEA1463109_00067	6.53218	0.241051	0.774247	3.98812	6.65995e-05	0.0176905	6.53218	0.241051	0.117002	0.602674	0.546726	0.999099	6.53218	0.241051	-0.419131	-2.15893	0.0308557	0.79075
SAMEA1463109_00067	1549	49.7951	204	701.874	ERS3382250	SAMEA1463109_00067	6.53218	0.241051	0.774247	3.98812	6.65995e-05	0.0176905	6.53218	0.241051	0.117002	0.602674	0.546726	0.999099	6.53218	0.241051	-0.419131	-2.15893	0.0308557	0.79075
SAMEA1463109_00067	372	58.0298	204	359.019	ERS3382251	SAMEA1463109_00067	6.53218	0.241051	0.774247	3.98812	6.65995e-05	0.0176905	6.53218	0.241051	0.117002	0.602674	0.546726	0.999099	6.53218	0.241051	-0.419131	-2.15893	0.0308557	0.79075
SAMEA1463109_00067	402	56.7789	204	248.019	ERS3382252	SAMEA1463109_00067	6.53218	0.241051	0.774247	3.98812	6.65995e-05	0.0176905	6.53218	0.241051	0.117002	0.602674	0.546726	0.999099	6.53218	0.241051	-0.419131	-2.15893	0.0308557	0.79075
SAMEA1463109_00067	972	63.0843	204	204.944	ERS3382253	SAMEA1463109_00067	6.53218	0.241051	0.774247	3.98812	6.65995e-05	0.0176905	6.53218	0.241051	0.117002	0.602674	0.546726	0.999099	6.53218	0.241051	-0.419131	-2.15893	0.0308557	0.79075
SAMEA1463109_00067	244	55.7748	204	59.0998	ERS3382254	SAMEA1463109_00067	6.53218	0.241051	0.774247	3.98812	6.65995e-05	0.0176905	6.53218	0.241051	0.117002	0.602674	0.546726	0.999099	6.53218	0.241051	-0.419131	-2.15893	0.0308557	0.79075
SAMEA1463109_00067	654	58.624	204	208.885	ERS3382255	SAMEA1463109_00067	6.53218	0.241051	0.774247	3.98812	6.65995e-05	0.0176905	6.53218	0.241051	0.117002	0.602674	0.546726	0.999099	6.53218	0.241051	-0.419131	-2.15893	0.0308557	0.79075
SAMEA1463109_00067	554	51.8448	204	245.314	ERS3382256	SAMEA1463109_00067	6.53218	0.241051	0.774247	3.98812	6.65995e-05	0.0176905	6.53218	0.241051	0.117002	0.602674	0.546726	0.999099	6.53218	0.241051	-0.419131	-2.15893	0.0308557	0.79075
SAMEA1463109_00068	1182	168.892	351	94.0988	ERS3382245	SAMEA1463109_00068	6.904	0.114569	0.501891	3.17574	0.00149456	0.224447	6.904	0.114569	0.0211621	0.133904	0.893478	0.999099	6.904	0.114569	-0.286133	-1.81052	0.0702156	0.79075
SAMEA1463109_00068	1033	166.424	351	147.529	ERS3382246	SAMEA1463109_00068	6.904	0.114569	0.501891	3.17574	0.00149456	0.224447	6.904	0.114569	0.0211621	0.133904	0.893478	0.999099	6.904	0.114569	-0.286133	-1.81052	0.0702156	0.79075
SAMEA1463109_00068	900	168.156	351	150.89	ERS3382247	SAMEA1463109_00068	6.904	0.114569	0.501891	3.17574	0.00149456	0.224447	6.904	0.114569	0.0211621	0.133904	0.893478	0.999099	6.904	0.114569	-0.286133	-1.81052	0.0702156	0.79075
SAMEA1463109_00068	2057	170.377	351	260.544	ERS3382248	SAMEA1463109_00068	6.904	0.114569	0.501891	3.17574	0.00149456	0.224447	6.904	0.114569	0.0211621	0.133904	0.893478	0.999099	6.904	0.114569	-0.286133	-1.81052	0.0702156	0.79075
SAMEA1463109_00068	1458	156.044	351	204.041	ERS3382249	SAMEA1463109_00068	6.904	0.114569	0.501891	3.17574	0.00149456	0.224447	6.904	0.114569	0.0211621	0.133904	0.893478	0.999099	6.904	0.114569	-0.286133	-1.81052	0.0702156	0.79075
SAMEA1463109_00068	1511	162.304	351	210.054	ERS3382250	SAMEA1463109_00068	6.904	0.114569	0.501891	3.17574	0.00149456	0.224447	6.904	0.114569	0.0211621	0.133904	0.893478	0.999099	6.904	0.114569	-0.286133	-1.81052	0.0702156	0.79075
SAMEA1463109_00068	486	172.539	351	157.752	ERS3382251	SAMEA1463109_00068	6.904	0.114569	0.501891	3.17574	0.00149456	0.224447	6.904	0.114569	0.0211621	0.133904	0.893478	0.999099	6.904	0.114569	-0.286133	-1.81052	0.0702156	0.79075
SAMEA1463109_00068	567	169.225	351	117.372	ERS3382252	SAMEA1463109_00068	6.904	0.114569	0.501891	3.17574	0.00149456	0.224447	6.904	0.114569	0.0211621	0.133904	0.893478	0.999099	6.904	0.114569	-0.286133	-1.81052	0.0702156	0.79075
SAMEA1463109_00068	1441	186.283	351	102.892	ERS3382253	SAMEA1463109_00068	6.904	0.114569	0.501891	3.17574	0.00149456	0.224447	6.904	0.114569	0.0211621	0.133904	0.893478	0.999099	6.904	0.114569	-0.286133	-1.81052	0.0702156	0.79075
SAMEA1463109_00068	483	166.41	351	39.2104	ERS3382254	SAMEA1463109_00068	6.904	0.114569	0.501891	3.17574	0.00149456	0.224447	6.904	0.114569	0.0211621	0.133904	0.893478	0.999099	6.904	0.114569	-0.286133	-1.81052	0.0702156	0.79075
SAMEA1463109_00068	1036	178.487	351	108.682	ERS3382255	SAMEA1463109_00068	6.904	0.114569	0.501891	3.17574	0.00149456	0.224447	6.904	0.114569	0.0211621	0.133904	0.893478	0.999099	6.904	0.114569	-0.286133	-1.81052	0.0702156	0.79075
SAMEA1463109_00068	960	166.012	351	132.754	ERS3382256	SAMEA1463109_00068	6.904	0.114569	0.501891	3.17574	0.00149456	0.224447	6.904	0.114569	0.0211621	0.133904	0.893478	0.999099	6.904	0.114569	-0.286133	-1.81052	0.0702156	0.79075
SAMEA1463109_00069	1843	226.53	417	109.39	ERS3382245	SAMEA1463109_00069	7.35478	0.112089	0.533502	3.88367	0.000102891	0.0242937	7.35478	0.112089	0.0246671	0.179566	0.857493	0.999099	7.35478	0.112089	-0.267268	-1.9456	0.0517025	0.79075
SAMEA1463109_00069	1647	222.14	417	176.222	ERS3382246	SAMEA1463109_00069	7.35478	0.112089	0.533502	3.88367	0.000102891	0.0242937	7.35478	0.112089	0.0246671	0.179566	0.857493	0.999099	7.35478	0.112089	-0.267268	-1.9456	0.0517025	0.79075
SAMEA1463109_00069	1345	225.356	417	168.26	ERS3382247	SAMEA1463109_00069	7.35478	0.112089	0.533502	3.88367	0.000102891	0.0242937	7.35478	0.112089	0.0246671	0.179566	0.857493	0.999099	7.35478	0.112089	-0.267268	-1.9456	0.0517025	0.79075
SAMEA1463109_00069	3059	227.754	417	289.848	ERS3382248	SAMEA1463109_00069	7.35478	0.112089	0.533502	3.88367	0.000102891	0.0242937	7.35478	0.112089	0.0246671	0.179566	0.857493	0.999099	7.35478	0.112089	-0.267268	-1.9456	0.0517025	0.79075
SAMEA1463109_00069	2303	211.196	417	238.13	ERS3382249	SAMEA1463109_00069	7.35478	0.112089	0.533502	3.88367	0.000102891	0.0242937	7.35478	0.112089	0.0246671	0.179566	0.857493	0.999099	7.35478	0.112089	-0.267268	-1.9456	0.0517025	0.79075
SAMEA1463109_00069	2627	218.877	417	270.803	ERS3382250	SAMEA1463109_00069	7.35478	0.112089	0.533502	3.88367	0.000102891	0.0242937	7.35478	0.112089	0.0246671	0.179566	0.857493	0.999099	7.35478	0.112089	-0.267268	-1.9456	0.0517025	0.79075
SAMEA1463109_00069	792	230.964	417	192.046	ERS3382251	SAMEA1463109_00069	7.35478	0.112089	0.533502	3.88367	0.000102891	0.0242937	7.35478	0.112089	0.0246671	0.179566	0.857493	0.999099	7.35478	0.112089	-0.267268	-1.9456	0.0517025	0.79075
SAMEA1463109_00069	856	226.574	417	132.345	ERS3382252	SAMEA1463109_00069	7.35478	0.112089	0.533502	3.88367	0.000102891	0.0242937	7.35478	0.112089	0.0246671	0.179566	0.857493	0.999099	7.35478	0.112089	-0.267268	-1.9456	0.0517025	0.79075
SAMEA1463109_00069	2199	247.001	417	118.418	ERS3382253	SAMEA1463109_00069	7.35478	0.112089	0.533502	3.88367	0.000102891	0.0242937	7.35478	0.112089	0.0246671	0.179566	0.857493	0.999099	7.35478	0.112089	-0.267268	-1.9456	0.0517025	0.79075
SAMEA1463109_00069	801	222.444	417	48.6458	ERS3382254	SAMEA1463109_00069	7.35478	0.112089	0.533502	3.88367	0.000102891	0.0242937	7.35478	0.112089	0.0246671	0.179566	0.857493	0.999099	7.35478	0.112089	-0.267268	-1.9456	0.0517025	0.79075
SAMEA1463109_00069	1662	236.209	417	131.747	ERS3382255	SAMEA1463109_00069	7.35478	0.112089	0.533502	3.88367	0.000102891	0.0242937	7.35478	0.112089	0.0246671	0.179566	0.857493	0.999099	7.35478	0.112089	-0.267268	-1.9456	0.0517025	0.79075
SAMEA1463109_00069	1419	223.237	417	145.927	ERS3382256	SAMEA1463109_00069	7.35478	0.112089	0.533502	3.88367	0.000102891	0.0242937	7.35478	0.112089	0.0246671	0.179566	0.857493	0.999099	7.35478	0.112089	-0.267268	-1.9456	0.0517025	0.79075
SAMEA1463109_00070	3425	153.505	333	299.996	ERS3382245	SAMEA1463109_00070	7.93506	0.0798125	0.38417	2.41576	0.0157022	0.999727	7.93506	0.0798125	0.0309991	0.194931	0.845447	0.999099	7.93506	0.0798125	-0.227481	-1.43046	0.152585	0.79075
SAMEA1463109_00070	2878	151.644	333	451.086	ERS3382246	SAMEA1463109_00070	7.93506	0.0798125	0.38417	2.41576	0.0157022	0.999727	7.93506	0.0798125	0.0309991	0.194931	0.845447	0.999099	7.93506	0.0798125	-0.227481	-1.43046	0.152585	0.79075
SAMEA1463109_00070	2553	153.359	333	469.321	ERS3382247	SAMEA1463109_00070	7.93506	0.0798125	0.38417	2.41576	0.0157022	0.999727	7.93506	0.0798125	0.0309991	0.194931	0.845447	0.999099	7.93506	0.0798125	-0.227481	-1.43046	0.152585	0.79075
SAMEA1463109_00070	5139	155.123	333	714.924	ERS3382248	SAMEA1463109_00070	7.93506	0.0798125	0.38417	2.41576	0.0157022	0.999727	7.93506	0.0798125	0.0309991	0.194931	0.845447	0.999099	7.93506	0.0798125	-0.227481	-1.43046	0.152585	0.79075
SAMEA1463109_00070	3352	141.345	333	517.882	ERS3382249	SAMEA1463109_00070	7.93506	0.0798125	0.38417	2.41576	0.0157022	0.999727	7.93506	0.0798125	0.0309991	0.194931	0.845447	0.999099	7.93506	0.0798125	-0.227481	-1.43046	0.152585	0.79075
SAMEA1463109_00070	4230	147.651	333	646.397	ERS3382250	SAMEA1463109_00070	7.93506	0.0798125	0.38417	2.41576	0.0157022	0.999727	7.93506	0.0798125	0.0309991	0.194931	0.845447	0.999099	7.93506	0.0798125	-0.227481	-1.43046	0.152585	0.79075
SAMEA1463109_00070	1502	157.376	333	534.51	ERS3382251	SAMEA1463109_00070	7.93506	0.0798125	0.38417	2.41576	0.0157022	0.999727	7.93506	0.0798125	0.0309991	0.194931	0.845447	0.999099	7.93506	0.0798125	-0.227481	-1.43046	0.152585	0.79075
SAMEA1463109_00070	1699	154.11	333	386.197	ERS3382252	SAMEA1463109_00070	7.93506	0.0798125	0.38417	2.41576	0.0157022	0.999727	7.93506	0.0798125	0.0309991	0.194931	0.845447	0.999099	7.93506	0.0798125	-0.227481	-1.43046	0.152585	0.79075
SAMEA1463109_00070	3670	170.155	333	286.887	ERS3382253	SAMEA1463109_00070	7.93506	0.0798125	0.38417	2.41576	0.0157022	0.999727	7.93506	0.0798125	0.0309991	0.194931	0.845447	0.999099	7.93506	0.0798125	-0.227481	-1.43046	0.152585	0.79075
SAMEA1463109_00070	1442	151.244	333	128.802	ERS3382254	SAMEA1463109_00070	7.93506	0.0798125	0.38417	2.41576	0.0157022	0.999727	7.93506	0.0798125	0.0309991	0.194931	0.845447	0.999099	7.93506	0.0798125	-0.227481	-1.43046	0.152585	0.79075
SAMEA1463109_00070	3515	163.053	333	403.649	ERS3382255	SAMEA1463109_00070	7.93506	0.0798125	0.38417	2.41576	0.0157022	0.999727	7.93506	0.0798125	0.0309991	0.194931	0.845447	0.999099	7.93506	0.0798125	-0.227481	-1.43046	0.152585	0.79075
SAMEA1463109_00070	2589	151.331	333	392.755	ERS3382256	SAMEA1463109_00070	7.93506	0.0798125	0.38417	2.41576	0.0157022	0.999727	7.93506	0.0798125	0.0309991	0.194931	0.845447	0.999099	7.93506	0.0798125	-0.227481	-1.43046	0.152585	0.79075
SAMEA1463109_00071	11864.7	755.952	957	211.028	ERS3382245	lytA_1	9.12601	0.208859	0.653151	3.15878	0.00158433	0.224447	9.12601	0.208859	-0.100996	-0.488437	0.62524	0.999099	9.12601	0.208859	-0.404296	-1.95526	0.0505524	0.79075
SAMEA1463109_00071	9472.79	746.623	957	301.559	ERS3382246	lytA_1	9.12601	0.208859	0.653151	3.15878	0.00158433	0.224447	9.12601	0.208859	-0.100996	-0.488437	0.62524	0.999099	9.12601	0.208859	-0.404296	-1.95526	0.0505524	0.79075
SAMEA1463109_00071	8220.11	748.263	957	309.708	ERS3382247	lytA_1	9.12601	0.208859	0.653151	3.15878	0.00158433	0.224447	9.12601	0.208859	-0.100996	-0.488437	0.62524	0.999099	9.12601	0.208859	-0.404296	-1.95526	0.0505524	0.79075
SAMEA1463109_00071	20671.7	753.762	957	591.834	ERS3382248	lytA_1	9.12601	0.208859	0.653151	3.15878	0.00158433	0.224447	9.12601	0.208859	-0.100996	-0.488437	0.62524	0.999099	9.12601	0.208859	-0.404296	-1.95526	0.0505524	0.79075
SAMEA1463109_00071	17092.3	733.659	957	508.76	ERS3382249	lytA_1	9.12601	0.208859	0.653151	3.15878	0.00158433	0.224447	9.12601	0.208859	-0.100996	-0.488437	0.62524	0.999099	9.12601	0.208859	-0.404296	-1.95526	0.0505524	0.79075
SAMEA1463109_00071	16965.3	745.555	957	513.424	ERS3382250	lytA_1	9.12601	0.208859	0.653151	3.15878	0.00158433	0.224447	9.12601	0.208859	-0.100996	-0.488437	0.62524	0.999099	9.12601	0.208859	-0.404296	-1.95526	0.0505524	0.79075
SAMEA1463109_00071	4457.84	759.453	957	328.737	ERS3382251	lytA_1	9.12601	0.208859	0.653151	3.15878	0.00158433	0.224447	9.12601	0.208859	-0.100996	-0.488437	0.62524	0.999099	9.12601	0.208859	-0.404296	-1.95526	0.0505524	0.79075
SAMEA1463109_00071	5281.91	751.947	957	246.065	ERS3382252	lytA_1	9.12601	0.208859	0.653151	3.15878	0.00158433	0.224447	9.12601	0.208859	-0.100996	-0.488437	0.62524	0.999099	9.12601	0.208859	-0.404296	-1.95526	0.0505524	0.79075
SAMEA1463109_00071	9827.28	781.053	957	167.357	ERS3382253	lytA_1	9.12601	0.208859	0.653151	3.15878	0.00158433	0.224447	9.12601	0.208859	-0.100996	-0.488437	0.62524	0.999099	9.12601	0.208859	-0.404296	-1.95526	0.0505524	0.79075
SAMEA1463109_00071	3523.08	748.291	957	63.6043	ERS3382254	lytA_1	9.12601	0.208859	0.653151	3.15878	0.00158433	0.224447	9.12601	0.208859	-0.100996	-0.488437	0.62524	0.999099	9.12601	0.208859	-0.404296	-1.95526	0.0505524	0.79075
SAMEA1463109_00071	9427.2	765.799	957	230.502	ERS3382255	lytA_1	9.12601	0.208859	0.653151	3.15878	0.00158433	0.224447	9.12601	0.208859	-0.100996	-0.488437	0.62524	0.999099	9.12601	0.208859	-0.404296	-1.95526	0.0505524	0.79075
SAMEA1463109_00071	8534.67	748.946	957	261.61	ERS3382256	lytA_1	9.12601	0.208859	0.653151	3.15878	0.00158433	0.224447	9.12601	0.208859	-0.100996	-0.488437	0.62524	0.999099	9.12601	0.208859	-0.404296	-1.95526	0.0505524	0.79075
SAMEA1463109_00072	1647	39.7057	180	557.721	ERS3382245	SAMEA1463109_00072	7.28838	0.0610886	0.0237568	0.109175	0.913064	0.999727	7.28838	0.0610886	0.092988	0.427328	0.669141	0.999099	7.28838	0.0610886	0.238642	1.09668	0.272779	0.79075
SAMEA1463109_00072	1500	39.8985	180	893.571	ERS3382246	SAMEA1463109_00072	7.28838	0.0610886	0.0237568	0.109175	0.913064	0.999727	7.28838	0.0610886	0.092988	0.427328	0.669141	0.999099	7.28838	0.0610886	0.238642	1.09668	0.272779	0.79075
SAMEA1463109_00072	1290	40.7611	180	892.22	ERS3382247	SAMEA1463109_00072	7.28838	0.0610886	0.0237568	0.109175	0.913064	0.999727	7.28838	0.0610886	0.092988	0.427328	0.669141	0.999099	7.28838	0.0610886	0.238642	1.09668	0.272779	0.79075
SAMEA1463109_00072	1683	40.087	180	906.021	ERS3382248	SAMEA1463109_00072	7.28838	0.0610886	0.0237568	0.109175	0.913064	0.999727	7.28838	0.0610886	0.092988	0.427328	0.669141	0.999099	7.28838	0.0610886	0.238642	1.09668	0.272779	0.79075
SAMEA1463109_00072	1427	34.7034	180	897.964	ERS3382249	SAMEA1463109_00072	7.28838	0.0610886	0.0237568	0.109175	0.913064	0.999727	7.28838	0.0610886	0.092988	0.427328	0.669141	0.999099	7.28838	0.0610886	0.238642	1.09668	0.272779	0.79075
SAMEA1463109_00072	1303	36.8427	180	797.972	ERS3382250	SAMEA1463109_00072	7.28838	0.0610886	0.0237568	0.109175	0.913064	0.999727	7.28838	0.0610886	0.092988	0.427328	0.669141	0.999099	7.28838	0.0610886	0.238642	1.09668	0.272779	0.79075
SAMEA1463109_00072	562	42.5539	180	739.644	ERS3382251	SAMEA1463109_00072	7.28838	0.0610886	0.0237568	0.109175	0.913064	0.999727	7.28838	0.0610886	0.092988	0.427328	0.669141	0.999099	7.28838	0.0610886	0.238642	1.09668	0.272779	0.79075
SAMEA1463109_00072	809	42.584	180	665.499	ERS3382252	SAMEA1463109_00072	7.28838	0.0610886	0.0237568	0.109175	0.913064	0.999727	7.28838	0.0610886	0.092988	0.427328	0.669141	0.999099	7.28838	0.0610886	0.238642	1.09668	0.272779	0.79075
SAMEA1463109_00072	3142	46.7778	180	893.422	ERS3382253	SAMEA1463109_00072	7.28838	0.0610886	0.0237568	0.109175	0.913064	0.999727	7.28838	0.0610886	0.092988	0.427328	0.669141	0.999099	7.28838	0.0610886	0.238642	1.09668	0.272779	0.79075
SAMEA1463109_00072	2452	41.9802	180	789.06	ERS3382254	SAMEA1463109_00072	7.28838	0.0610886	0.0237568	0.109175	0.913064	0.999727	7.28838	0.0610886	0.092988	0.427328	0.669141	0.999099	7.28838	0.0610886	0.238642	1.09668	0.272779	0.79075
SAMEA1463109_00072	2047	43.9862	180	871.379	ERS3382255	SAMEA1463109_00072	7.28838	0.0610886	0.0237568	0.109175	0.913064	0.999727	7.28838	0.0610886	0.092988	0.427328	0.669141	0.999099	7.28838	0.0610886	0.238642	1.09668	0.272779	0.79075
SAMEA1463109_00072	1341	38.9175	180	791.046	ERS3382256	SAMEA1463109_00072	7.28838	0.0610886	0.0237568	0.109175	0.913064	0.999727	7.28838	0.0610886	0.092988	0.427328	0.669141	0.999099	7.28838	0.0610886	0.238642	1.09668	0.272779	0.79075
SAMEA1463109_00073	12903	272.358	468	636.983	ERS3382245	tadA	9.10455	0.0171966	-0.0861359	-0.648331	0.516771	0.999727	9.10455	0.0171966	-0.0224556	-0.16902	0.865781	0.999099	9.10455	0.0171966	-0.17992	-1.35423	0.175663	0.79075
SAMEA1463109_00073	10488	266.832	468	934.22	ERS3382246	tadA	9.10455	0.0171966	-0.0861359	-0.648331	0.516771	0.999727	9.10455	0.0171966	-0.0224556	-0.16902	0.865781	0.999099	9.10455	0.0171966	-0.17992	-1.35423	0.175663	0.79075
SAMEA1463109_00073	8880	270.187	468	926.568	ERS3382247	tadA	9.10455	0.0171966	-0.0861359	-0.648331	0.516771	0.999727	9.10455	0.0171966	-0.0224556	-0.16902	0.865781	0.999099	9.10455	0.0171966	-0.17992	-1.35423	0.175663	0.79075
SAMEA1463109_00073	12080	273.069	468	954.667	ERS3382248	tadA	9.10455	0.0171966	-0.0861359	-0.648331	0.516771	0.999727	9.10455	0.0171966	-0.0224556	-0.16902	0.865781	0.999099	9.10455	0.0171966	-0.17992	-1.35423	0.175663	0.79075
SAMEA1463109_00073	6986	255.524	468	597.039	ERS3382249	tadA	9.10455	0.0171966	-0.0861359	-0.648331	0.516771	0.999727	9.10455	0.0171966	-0.0224556	-0.16902	0.865781	0.999099	9.10455	0.0171966	-0.17992	-1.35423	0.175663	0.79075
SAMEA1463109_00073	10055	264.152	468	858.861	ERS3382250	tadA	9.10455	0.0171966	-0.0861359	-0.648331	0.516771	0.999727	9.10455	0.0171966	-0.0224556	-0.16902	0.865781	0.999099	9.10455	0.0171966	-0.17992	-1.35423	0.175663	0.79075
SAMEA1463109_00073	5146	278.181	468	1036.02	ERS3382251	tadA	9.10455	0.0171966	-0.0861359	-0.648331	0.516771	0.999727	9.10455	0.0171966	-0.0224556	-0.16902	0.865781	0.999099	9.10455	0.0171966	-0.17992	-1.35423	0.175663	0.79075
SAMEA1463109_00073	5340	271.938	468	687.886	ERS3382252	tadA	9.10455	0.0171966	-0.0861359	-0.648331	0.516771	0.999727	9.10455	0.0171966	-0.0224556	-0.16902	0.865781	0.999099	9.10455	0.0171966	-0.17992	-1.35423	0.175663	0.79075
SAMEA1463109_00073	13863	295.62	468	623.754	ERS3382253	tadA	9.10455	0.0171966	-0.0861359	-0.648331	0.516771	0.999727	9.10455	0.0171966	-0.0224556	-0.16902	0.865781	0.999099	9.10455	0.0171966	-0.17992	-1.35423	0.175663	0.79075
SAMEA1463109_00073	6528	269.203	468	327.593	ERS3382254	tadA	9.10455	0.0171966	-0.0861359	-0.648331	0.516771	0.999727	9.10455	0.0171966	-0.0224556	-0.16902	0.865781	0.999099	9.10455	0.0171966	-0.17992	-1.35423	0.175663	0.79075
SAMEA1463109_00073	11229	282.858	468	743.325	ERS3382255	tadA	9.10455	0.0171966	-0.0861359	-0.648331	0.516771	0.999727	9.10455	0.0171966	-0.0224556	-0.16902	0.865781	0.999099	9.10455	0.0171966	-0.17992	-1.35423	0.175663	0.79075
SAMEA1463109_00073	9861	268.273	468	843.843	ERS3382256	tadA	9.10455	0.0171966	-0.0861359	-0.648331	0.516771	0.999727	9.10455	0.0171966	-0.0224556	-0.16902	0.865781	0.999099	9.10455	0.0171966	-0.17992	-1.35423	0.175663	0.79075
SAMEA1463109_00075	15864	941.952	1143	226.444	ERS3382245	xerD	9.22348	0.00851009	-0.0528781	-0.382009	0.702455	0.999727	9.22348	0.00851009	-0.00922916	-0.0666746	0.946841	0.999099	9.22348	0.00851009	0.0343641	0.248258	0.803935	0.943595
SAMEA1463109_00075	10472	932.623	1143	266.881	ERS3382246	xerD	9.22348	0.00851009	-0.0528781	-0.382009	0.702455	0.999727	9.22348	0.00851009	-0.00922916	-0.0666746	0.946841	0.999099	9.22348	0.00851009	0.0343641	0.248258	0.803935	0.943595
SAMEA1463109_00075	8499	934.11	1143	256.507	ERS3382247	xerD	9.22348	0.00851009	-0.0528781	-0.382009	0.702455	0.999727	9.22348	0.00851009	-0.00922916	-0.0666746	0.946841	0.999099	9.22348	0.00851009	0.0343641	0.248258	0.803935	0.943595
SAMEA1463109_00075	10617	939.762	1143	243.804	ERS3382248	xerD	9.22348	0.00851009	-0.0528781	-0.382009	0.702455	0.999727	9.22348	0.00851009	-0.00922916	-0.0666746	0.946841	0.999099	9.22348	0.00851009	0.0343641	0.248258	0.803935	0.943595
SAMEA1463109_00075	9467	919.659	1143	224.798	ERS3382249	xerD	9.22348	0.00851009	-0.0528781	-0.382009	0.702455	0.999727	9.22348	0.00851009	-0.00922916	-0.0666746	0.946841	0.999099	9.22348	0.00851009	0.0343641	0.248258	0.803935	0.943595
SAMEA1463109_00075	10960	931.555	1143	265.458	ERS3382250	xerD	9.22348	0.00851009	-0.0528781	-0.382009	0.702455	0.999727	9.22348	0.00851009	-0.00922916	-0.0666746	0.946841	0.999099	9.22348	0.00851009	0.0343641	0.248258	0.803935	0.943595
SAMEA1463109_00075	4511	945.453	1143	267.214	ERS3382251	xerD	9.22348	0.00851009	-0.0528781	-0.382009	0.702455	0.999727	9.22348	0.00851009	-0.00922916	-0.0666746	0.946841	0.999099	9.22348	0.00851009	0.0343641	0.248258	0.803935	0.943595
SAMEA1463109_00075	6274	937.947	1143	234.321	ERS3382252	xerD	9.22348	0.00851009	-0.0528781	-0.382009	0.702455	0.999727	9.22348	0.00851009	-0.00922916	-0.0666746	0.946841	0.999099	9.22348	0.00851009	0.0343641	0.248258	0.803935	0.943595
SAMEA1463109_00075	16455	967.053	1143	226.328	ERS3382253	xerD	9.22348	0.00851009	-0.0528781	-0.382009	0.702455	0.999727	9.22348	0.00851009	-0.00922916	-0.0666746	0.946841	0.999099	9.22348	0.00851009	0.0343641	0.248258	0.803935	0.943595
SAMEA1463109_00075	12137	934.291	1143	175.494	ERS3382254	xerD	9.22348	0.00851009	-0.0528781	-0.382009	0.702455	0.999727	9.22348	0.00851009	-0.00922916	-0.0666746	0.946841	0.999099	9.22348	0.00851009	0.0343641	0.248258	0.803935	0.943595
SAMEA1463109_00075	12987	951.799	1143	255.487	ERS3382255	xerD	9.22348	0.00851009	-0.0528781	-0.382009	0.702455	0.999727	9.22348	0.00851009	-0.00922916	-0.0666746	0.946841	0.999099	9.22348	0.00851009	0.0343641	0.248258	0.803935	0.943595
SAMEA1463109_00075	10248	934.867	1143	251.656	ERS3382256	xerD	9.22348	0.00851009	-0.0528781	-0.382009	0.702455	0.999727	9.22348	0.00851009	-0.00922916	-0.0666746	0.946841	0.999099	9.22348	0.00851009	0.0343641	0.248258	0.803935	0.943595
SAMEA1463109_00076	12002	869.952	1071	185.496	ERS3382245	SAMEA1463109_00076	8.91692	0.0393876	-0.147043	-0.887081	0.375035	0.999727	8.91692	0.0393876	0.0897898	0.541684	0.588036	0.999099	8.91692	0.0393876	0.0697893	0.421025	0.673737	0.8975
SAMEA1463109_00076	7266	860.623	1071	200.668	ERS3382246	SAMEA1463109_00076	8.91692	0.0393876	-0.147043	-0.887081	0.375035	0.999727	8.91692	0.0393876	0.0897898	0.541684	0.588036	0.999099	8.91692	0.0393876	0.0697893	0.421025	0.673737	0.8975
SAMEA1463109_00076	6262	862.11	1071	204.776	ERS3382247	SAMEA1463109_00076	8.91692	0.0393876	-0.147043	-0.887081	0.375035	0.999727	8.91692	0.0393876	0.0897898	0.541684	0.588036	0.999099	8.91692	0.0393876	0.0697893	0.421025	0.673737	0.8975
SAMEA1463109_00076	6873	867.762	1071	170.924	ERS3382248	SAMEA1463109_00076	8.91692	0.0393876	-0.147043	-0.887081	0.375035	0.999727	8.91692	0.0393876	0.0897898	0.541684	0.588036	0.999099	8.91692	0.0393876	0.0697893	0.421025	0.673737	0.8975
SAMEA1463109_00076	7051	847.659	1071	181.65	ERS3382249	SAMEA1463109_00076	8.91692	0.0393876	-0.147043	-0.887081	0.375035	0.999727	8.91692	0.0393876	0.0897898	0.541684	0.588036	0.999099	8.91692	0.0393876	0.0697893	0.421025	0.673737	0.8975
SAMEA1463109_00076	6628	859.555	1071	173.982	ERS3382250	SAMEA1463109_00076	8.91692	0.0393876	-0.147043	-0.887081	0.375035	0.999727	8.91692	0.0393876	0.0897898	0.541684	0.588036	0.999099	8.91692	0.0393876	0.0697893	0.421025	0.673737	0.8975
SAMEA1463109_00076	3279	873.453	1071	210.246	ERS3382251	SAMEA1463109_00076	8.91692	0.0393876	-0.147043	-0.887081	0.375035	0.999727	8.91692	0.0393876	0.0897898	0.541684	0.588036	0.999099	8.91692	0.0393876	0.0697893	0.421025	0.673737	0.8975
SAMEA1463109_00076	4966	865.947	1071	200.891	ERS3382252	SAMEA1463109_00076	8.91692	0.0393876	-0.147043	-0.887081	0.375035	0.999727	8.91692	0.0393876	0.0897898	0.541684	0.588036	0.999099	8.91692	0.0393876	0.0697893	0.421025	0.673737	0.8975
SAMEA1463109_00076	14888	895.053	1071	221.247	ERS3382253	SAMEA1463109_00076	8.91692	0.0393876	-0.147043	-0.887081	0.375035	0.999727	8.91692	0.0393876	0.0897898	0.541684	0.588036	0.999099	8.91692	0.0393876	0.0697893	0.421025	0.673737	0.8975
SAMEA1463109_00076	10945	862.291	1071	171.473	ERS3382254	SAMEA1463109_00076	8.91692	0.0393876	-0.147043	-0.887081	0.375035	0.999727	8.91692	0.0393876	0.0897898	0.541684	0.588036	0.999099	8.91692	0.0393876	0.0697893	0.421025	0.673737	0.8975
SAMEA1463109_00076	9207	879.799	1071	195.948	ERS3382255	SAMEA1463109_00076	8.91692	0.0393876	-0.147043	-0.887081	0.375035	0.999727	8.91692	0.0393876	0.0897898	0.541684	0.588036	0.999099	8.91692	0.0393876	0.0697893	0.421025	0.673737	0.8975
SAMEA1463109_00076	6895	862.867	1071	183.446	ERS3382256	SAMEA1463109_00076	8.91692	0.0393876	-0.147043	-0.887081	0.375035	0.999727	8.91692	0.0393876	0.0897898	0.541684	0.588036	0.999099	8.91692	0.0393876	0.0697893	0.421025	0.673737	0.8975
SAMEA1463109_00077	3822	194.614	381	264.054	ERS3382245	SAMEA1463109_00077	7.73463	0.00610843	-0.0579238	-0.436471	0.662495	0.999727	7.73463	0.00610843	0.012112	0.0912669	0.927281	0.999099	7.73463	0.00610843	-0.0885481	-0.667233	0.504624	0.835144
SAMEA1463109_00077	2422	191.221	381	301.047	ERS3382246	SAMEA1463109_00077	7.73463	0.00610843	-0.0579238	-0.436471	0.662495	0.999727	7.73463	0.00610843	0.012112	0.0912669	0.927281	0.999099	7.73463	0.00610843	-0.0885481	-0.667233	0.504624	0.835144
SAMEA1463109_00077	1897	194.026	381	275.636	ERS3382247	SAMEA1463109_00077	7.73463	0.00610843	-0.0579238	-0.436471	0.662495	0.999727	7.73463	0.00610843	0.012112	0.0912669	0.927281	0.999099	7.73463	0.00610843	-0.0885481	-0.667233	0.504624	0.835144
SAMEA1463109_00077	2597	196.379	381	285.387	ERS3382248	SAMEA1463109_00077	7.73463	0.00610843	-0.0579238	-0.436471	0.662495	0.999727	7.73463	0.00610843	0.012112	0.0912669	0.927281	0.999099	7.73463	0.00610843	-0.0885481	-0.667233	0.504624	0.835144
SAMEA1463109_00077	1936	180.359	381	234.408	ERS3382249	SAMEA1463109_00077	7.73463	0.00610843	-0.0579238	-0.436471	0.662495	0.999727	7.73463	0.00610843	0.012112	0.0912669	0.927281	0.999099	7.73463	0.00610843	-0.0885481	-0.667233	0.504624	0.835144
SAMEA1463109_00077	2684	187.529	381	322.93	ERS3382250	SAMEA1463109_00077	7.73463	0.00610843	-0.0579238	-0.436471	0.662495	0.999727	7.73463	0.00610843	0.012112	0.0912669	0.927281	0.999099	7.73463	0.00610843	-0.0885481	-0.667233	0.504624	0.835144
SAMEA1463109_00077	1195	198.934	381	336.423	ERS3382251	SAMEA1463109_00077	7.73463	0.00610843	-0.0579238	-0.436471	0.662495	0.999727	7.73463	0.00610843	0.012112	0.0912669	0.927281	0.999099	7.73463	0.00610843	-0.0885481	-0.667233	0.504624	0.835144
SAMEA1463109_00077	1556	194.778	381	279.843	ERS3382252	SAMEA1463109_00077	7.73463	0.00610843	-0.0579238	-0.436471	0.662495	0.999727	7.73463	0.00610843	0.012112	0.0912669	0.927281	0.999099	7.73463	0.00610843	-0.0885481	-0.667233	0.504624	0.835144
SAMEA1463109_00077	3321	213.634	381	206.77	ERS3382253	SAMEA1463109_00077	7.73463	0.00610843	-0.0579238	-0.436471	0.662495	0.999727	7.73463	0.00610843	0.012112	0.0912669	0.927281	0.999099	7.73463	0.00610843	-0.0885481	-0.667233	0.504624	0.835144
SAMEA1463109_00077	2236	191.216	381	157.972	ERS3382254	SAMEA1463109_00077	7.73463	0.00610843	-0.0579238	-0.436471	0.662495	0.999727	7.73463	0.00610843	0.012112	0.0912669	0.927281	0.999099	7.73463	0.00610843	-0.0885481	-0.667233	0.504624	0.835144
SAMEA1463109_00077	2973	204.064	381	272.794	ERS3382255	SAMEA1463109_00077	7.73463	0.00610843	-0.0579238	-0.436471	0.662495	0.999727	7.73463	0.00610843	0.012112	0.0912669	0.927281	0.999099	7.73463	0.00610843	-0.0885481	-0.667233	0.504624	0.835144
SAMEA1463109_00077	2090	191.884	381	250.049	ERS3382256	SAMEA1463109_00077	7.73463	0.00610843	-0.0579238	-0.436471	0.662495	0.999727	7.73463	0.00610843	0.012112	0.0912669	0.927281	0.999099	7.73463	0.00610843	-0.0885481	-0.667233	0.504624	0.835144
SAMEA1463109_00078	2609	97.5384	264	359.646	ERS3382245	relE	7.43135	0.00606625	-0.126328	-0.935413	0.349575	0.999727	7.43135	0.00606625	0.0609737	0.451489	0.651637	0.999099	7.43135	0.00606625	-0.0411102	-0.304407	0.760818	0.927096
SAMEA1463109_00078	1771	97.0926	264	433.538	ERS3382246	relE	7.43135	0.00606625	-0.126328	-0.935413	0.349575	0.999727	7.43135	0.00606625	0.0609737	0.451489	0.651637	0.999099	7.43135	0.00606625	-0.0411102	-0.304407	0.760818	0.927096
SAMEA1463109_00078	1498	99.0115	264	426.535	ERS3382247	relE	7.43135	0.00606625	-0.126328	-0.935413	0.349575	0.999727	7.43135	0.00606625	0.0609737	0.451489	0.651637	0.999099	7.43135	0.00606625	-0.0411102	-0.304407	0.760818	0.927096
SAMEA1463109_00078	1879	98.9169	264	409.934	ERS3382248	relE	7.43135	0.00606625	-0.126328	-0.935413	0.349575	0.999727	7.43135	0.00606625	0.0609737	0.451489	0.651637	0.999099	7.43135	0.00606625	-0.0411102	-0.304407	0.760818	0.927096
SAMEA1463109_00078	1393	88.577	264	343.429	ERS3382249	relE	7.43135	0.00606625	-0.126328	-0.935413	0.349575	0.999727	7.43135	0.00606625	0.0609737	0.451489	0.651637	0.999099	7.43135	0.00606625	-0.0411102	-0.304407	0.760818	0.927096
SAMEA1463109_00078	1655	93.1154	264	401.025	ERS3382250	relE	7.43135	0.00606625	-0.126328	-0.935413	0.349575	0.999727	7.43135	0.00606625	0.0609737	0.451489	0.651637	0.999099	7.43135	0.00606625	-0.0411102	-0.304407	0.760818	0.927096
SAMEA1463109_00078	899	102.275	264	492.282	ERS3382251	relE	7.43135	0.00606625	-0.126328	-0.935413	0.349575	0.999727	7.43135	0.00606625	0.0609737	0.451489	0.651637	0.999099	7.43135	0.00606625	-0.0411102	-0.304407	0.760818	0.927096
SAMEA1463109_00078	1145	99.4033	264	403.506	ERS3382252	relE	7.43135	0.00606625	-0.126328	-0.935413	0.349575	0.999727	7.43135	0.00606625	0.0609737	0.451489	0.651637	0.999099	7.43135	0.00606625	-0.0411102	-0.304407	0.760818	0.927096
SAMEA1463109_00078	2738	110.849	264	328.542	ERS3382253	relE	7.43135	0.00606625	-0.126328	-0.935413	0.349575	0.999727	7.43135	0.00606625	0.0609737	0.451489	0.651637	0.999099	7.43135	0.00606625	-0.0411102	-0.304407	0.760818	0.927096
SAMEA1463109_00078	1577	96.9203	264	219.812	ERS3382254	relE	7.43135	0.00606625	-0.126328	-0.935413	0.349575	0.999727	7.43135	0.00606625	0.0609737	0.451489	0.651637	0.999099	7.43135	0.00606625	-0.0411102	-0.304407	0.760818	0.927096
SAMEA1463109_00078	2271	105.861	264	401.685	ERS3382255	relE	7.43135	0.00606625	-0.126328	-0.935413	0.349575	0.999727	7.43135	0.00606625	0.0609737	0.451489	0.651637	0.999099	7.43135	0.00606625	-0.0411102	-0.304407	0.760818	0.927096
SAMEA1463109_00078	1763	95.6716	264	423.046	ERS3382256	relE	7.43135	0.00606625	-0.126328	-0.935413	0.349575	0.999727	7.43135	0.00606625	0.0609737	0.451489	0.651637	0.999099	7.43135	0.00606625	-0.0411102	-0.304407	0.760818	0.927096
SAMEA1463109_00079	888	75.012	234	159.169	ERS3382245	SAMEA1463109_00079	6.37271	0.0031009	-0.103831	-0.692238	0.488788	0.999727	6.37271	0.0031009	0.00703361	0.0468928	0.962599	0.999099	6.37271	0.0031009	-0.00435057	-0.0290051	0.976861	0.993786
SAMEA1463109_00079	646	75.3266	234	203.835	ERS3382246	SAMEA1463109_00079	6.37271	0.0031009	-0.103831	-0.692238	0.488788	0.999727	6.37271	0.0031009	0.00703361	0.0468928	0.962599	0.999099	6.37271	0.0031009	-0.00435057	-0.0290051	0.976861	0.993786
SAMEA1463109_00079	501	76.3856	234	184.908	ERS3382247	SAMEA1463109_00079	6.37271	0.0031009	-0.103831	-0.692238	0.488788	0.999727	6.37271	0.0031009	0.00703361	0.0468928	0.962599	0.999099	6.37271	0.0031009	-0.00435057	-0.0290051	0.976861	0.993786
SAMEA1463109_00079	660	76.3158	234	186.633	ERS3382248	SAMEA1463109_00079	6.37271	0.0031009	-0.103831	-0.692238	0.488788	0.999727	6.37271	0.0031009	0.00703361	0.0468928	0.962599	0.999099	6.37271	0.0031009	-0.00435057	-0.0290051	0.976861	0.993786
SAMEA1463109_00079	474	67.2291	234	153.967	ERS3382249	SAMEA1463109_00079	6.37271	0.0031009	-0.103831	-0.692238	0.488788	0.999727	6.37271	0.0031009	0.00703361	0.0468928	0.962599	0.999099	6.37271	0.0031009	-0.00435057	-0.0290051	0.976861	0.993786
SAMEA1463109_00079	615	71.2978	234	194.623	ERS3382250	SAMEA1463109_00079	6.37271	0.0031009	-0.103831	-0.692238	0.488788	0.999727	6.37271	0.0031009	0.00703361	0.0468928	0.962599	0.999099	6.37271	0.0031009	-0.00435057	-0.0290051	0.976861	0.993786
SAMEA1463109_00079	297	79.57	234	209.042	ERS3382251	SAMEA1463109_00079	6.37271	0.0031009	-0.103831	-0.692238	0.488788	0.999727	6.37271	0.0031009	0.00703361	0.0468928	0.962599	0.999099	6.37271	0.0031009	-0.00435057	-0.0290051	0.976861	0.993786
SAMEA1463109_00079	387	77.4375	234	175.067	ERS3382252	SAMEA1463109_00079	6.37271	0.0031009	-0.103831	-0.692238	0.488788	0.999727	6.37271	0.0031009	0.00703361	0.0468928	0.962599	0.999099	6.37271	0.0031009	-0.00435057	-0.0290051	0.976861	0.993786
SAMEA1463109_00079	866	86.3006	234	133.473	ERS3382253	SAMEA1463109_00079	6.37271	0.0031009	-0.103831	-0.692238	0.488788	0.999727	6.37271	0.0031009	0.00703361	0.0468928	0.962599	0.999099	6.37271	0.0031009	-0.00435057	-0.0290051	0.976861	0.993786
SAMEA1463109_00079	600	75.8512	234	106.862	ERS3382254	SAMEA1463109_00079	6.37271	0.0031009	-0.103831	-0.692238	0.488788	0.999727	6.37271	0.0031009	0.00703361	0.0468928	0.962599	0.999099	6.37271	0.0031009	-0.00435057	-0.0290051	0.976861	0.993786
SAMEA1463109_00079	772	81.633	234	177.075	ERS3382255	SAMEA1463109_00079	6.37271	0.0031009	-0.103831	-0.692238	0.488788	0.999727	6.37271	0.0031009	0.00703361	0.0468928	0.962599	0.999099	6.37271	0.0031009	-0.00435057	-0.0290051	0.976861	0.993786
SAMEA1463109_00079	632	73.6543	234	196.987	ERS3382256	SAMEA1463109_00079	6.37271	0.0031009	-0.103831	-0.692238	0.488788	0.999727	6.37271	0.0031009	0.00703361	0.0468928	0.962599	0.999099	6.37271	0.0031009	-0.00435057	-0.0290051	0.976861	0.993786
SAMEA1463109_00080	4287	183.854	369	313.513	ERS3382245	SAMEA1463109_00080	7.81437	0.00404033	-0.0837436	-0.634102	0.526014	0.999727	7.81437	0.00404033	-0.0734474	-0.556141	0.578115	0.999099	7.81437	0.00404033	-0.100977	-0.764595	0.444513	0.806048
SAMEA1463109_00080	2719	181.226	369	356.602	ERS3382246	SAMEA1463109_00080	7.81437	0.00404033	-0.0837436	-0.634102	0.526014	0.999727	7.81437	0.00404033	-0.0734474	-0.556141	0.578115	0.999099	7.81437	0.00404033	-0.100977	-0.764595	0.444513	0.806048
SAMEA1463109_00080	2100	183.574	369	322.504	ERS3382247	SAMEA1463109_00080	7.81437	0.00404033	-0.0837436	-0.634102	0.526014	0.999727	7.81437	0.00404033	-0.0734474	-0.556141	0.578115	0.999099	7.81437	0.00404033	-0.100977	-0.764595	0.444513	0.806048
SAMEA1463109_00080	2877	185.612	369	334.497	ERS3382248	SAMEA1463109_00080	7.81437	0.00404033	-0.0837436	-0.634102	0.526014	0.999727	7.81437	0.00404033	-0.0734474	-0.556141	0.578115	0.999099	7.81437	0.00404033	-0.100977	-0.764595	0.444513	0.806048
SAMEA1463109_00080	2299	170.145	369	295.071	ERS3382249	SAMEA1463109_00080	7.81437	0.00404033	-0.0837436	-0.634102	0.526014	0.999727	7.81437	0.00404033	-0.0734474	-0.556141	0.578115	0.999099	7.81437	0.00404033	-0.100977	-0.764595	0.444513	0.806048
SAMEA1463109_00080	2632	176.958	369	335.592	ERS3382250	SAMEA1463109_00080	7.81437	0.00404033	-0.0837436	-0.634102	0.526014	0.999727	7.81437	0.00404033	-0.0734474	-0.556141	0.578115	0.999099	7.81437	0.00404033	-0.100977	-0.764595	0.444513	0.806048
SAMEA1463109_00080	1227	188.225	369	365.084	ERS3382251	SAMEA1463109_00080	7.81437	0.00404033	-0.0837436	-0.634102	0.526014	0.999727	7.81437	0.00404033	-0.0734474	-0.556141	0.578115	0.999099	7.81437	0.00404033	-0.100977	-0.764595	0.444513	0.806048
SAMEA1463109_00080	1555	184.446	369	295.33	ERS3382252	SAMEA1463109_00080	7.81437	0.00404033	-0.0837436	-0.634102	0.526014	0.999727	7.81437	0.00404033	-0.0734474	-0.556141	0.578115	0.999099	7.81437	0.00404033	-0.100977	-0.764595	0.444513	0.806048
SAMEA1463109_00080	3490	202.834	369	228.862	ERS3382253	SAMEA1463109_00080	7.81437	0.00404033	-0.0837436	-0.634102	0.526014	0.999727	7.81437	0.00404033	-0.0734474	-0.556141	0.578115	0.999099	7.81437	0.00404033	-0.100977	-0.764595	0.444513	0.806048
SAMEA1463109_00080	2521	181.157	369	187.997	ERS3382254	SAMEA1463109_00080	7.81437	0.00404033	-0.0837436	-0.634102	0.526014	0.999727	7.81437	0.00404033	-0.0734474	-0.556141	0.578115	0.999099	7.81437	0.00404033	-0.100977	-0.764595	0.444513	0.806048
SAMEA1463109_00080	3052	193.599	369	295.181	ERS3382255	SAMEA1463109_00080	7.81437	0.00404033	-0.0837436	-0.634102	0.526014	0.999727	7.81437	0.00404033	-0.0734474	-0.556141	0.578115	0.999099	7.81437	0.00404033	-0.100977	-0.764595	0.444513	0.806048
SAMEA1463109_00080	2425	181.348	369	306.985	ERS3382256	SAMEA1463109_00080	7.81437	0.00404033	-0.0837436	-0.634102	0.526014	0.999727	7.81437	0.00404033	-0.0734474	-0.556141	0.578115	0.999099	7.81437	0.00404033	-0.100977	-0.764595	0.444513	0.806048
SAMEA1463109_00081	2497	17.7179	132	1894.89	ERS3382245	SAMEA1463109_00081	7.48566	0.00984879	-0.150505	-1.11857	0.263322	0.999727	7.48566	0.00984879	-0.0171911	-0.127766	0.898334	0.999099	7.48566	0.00984879	-0.0669647	-0.49769	0.618703	0.875295
SAMEA1463109_00081	2062	18.1713	132	2697.09	ERS3382246	SAMEA1463109_00081	7.48566	0.00984879	-0.150505	-1.11857	0.263322	0.999727	7.48566	0.00984879	-0.0171911	-0.127766	0.898334	0.999099	7.48566	0.00984879	-0.0669647	-0.49769	0.618703	0.875295
SAMEA1463109_00081	1742	18.7326	132	2621.67	ERS3382247	SAMEA1463109_00081	7.48566	0.00984879	-0.150505	-1.11857	0.263322	0.999727	7.48566	0.00984879	-0.0171911	-0.127766	0.898334	0.999099	7.48566	0.00984879	-0.0669647	-0.49769	0.618703	0.875295
SAMEA1463109_00081	2098	17.8112	132	2541.96	ERS3382248	SAMEA1463109_00081	7.48566	0.00984879	-0.150505	-1.11857	0.263322	0.999727	7.48566	0.00984879	-0.0171911	-0.127766	0.898334	0.999099	7.48566	0.00984879	-0.0669647	-0.49769	0.618703	0.875295
SAMEA1463109_00081	1340	15.3806	132	1902.56	ERS3382249	SAMEA1463109_00081	7.48566	0.00984879	-0.150505	-1.11857	0.263322	0.999727	7.48566	0.00984879	-0.0171911	-0.127766	0.898334	0.999099	7.48566	0.00984879	-0.0669647	-0.49769	0.618703	0.875295
SAMEA1463109_00081	1857	17.5307	132	2390.06	ERS3382250	SAMEA1463109_00081	7.48566	0.00984879	-0.150505	-1.11857	0.263322	0.999727	7.48566	0.00984879	-0.0171911	-0.127766	0.898334	0.999099	7.48566	0.00984879	-0.0669647	-0.49769	0.618703	0.875295
SAMEA1463109_00081	942	18.0724	132	2919.18	ERS3382251	SAMEA1463109_00081	7.48566	0.00984879	-0.150505	-1.11857	0.263322	0.999727	7.48566	0.00984879	-0.0171911	-0.127766	0.898334	0.999099	7.48566	0.00984879	-0.0669647	-0.49769	0.618703	0.875295
SAMEA1463109_00081	1029	18.0733	132	1994.45	ERS3382252	SAMEA1463109_00081	7.48566	0.00984879	-0.150505	-1.11857	0.263322	0.999727	7.48566	0.00984879	-0.0171911	-0.127766	0.898334	0.999099	7.48566	0.00984879	-0.0669647	-0.49769	0.618703	0.875295
SAMEA1463109_00081	2980	20.3571	132	1947.11	ERS3382253	SAMEA1463109_00081	7.48566	0.00984879	-0.150505	-1.11857	0.263322	0.999727	7.48566	0.00984879	-0.0171911	-0.127766	0.898334	0.999099	7.48566	0.00984879	-0.0669647	-0.49769	0.618703	0.875295
SAMEA1463109_00081	1617	18.4633	132	1183.14	ERS3382254	SAMEA1463109_00081	7.48566	0.00984879	-0.150505	-1.11857	0.263322	0.999727	7.48566	0.00984879	-0.0171911	-0.127766	0.898334	0.999099	7.48566	0.00984879	-0.0669647	-0.49769	0.618703	0.875295
SAMEA1463109_00081	2284	19.5911	132	2182.94	ERS3382255	SAMEA1463109_00081	7.48566	0.00984879	-0.150505	-1.11857	0.263322	0.999727	7.48566	0.00984879	-0.0171911	-0.127766	0.898334	0.999099	7.48566	0.00984879	-0.0669647	-0.49769	0.618703	0.875295
SAMEA1463109_00081	2050	17.838	132	2638.31	ERS3382256	SAMEA1463109_00081	7.48566	0.00984879	-0.150505	-1.11857	0.263322	0.999727	7.48566	0.00984879	-0.0171911	-0.127766	0.898334	0.999099	7.48566	0.00984879	-0.0669647	-0.49769	0.618703	0.875295
SAMEA1463109_00082	1049	46.3421	192	304.352	ERS3382245	SAMEA1463109_00082	6.67425	0.0469623	-0.0743408	-0.374253	0.708216	0.999727	6.67425	0.0469623	-0.0400694	-0.201721	0.840135	0.999099	6.67425	0.0469623	-0.162493	-0.818037	0.413336	0.802377
SAMEA1463109_00082	938	46.79	192	476.48	ERS3382246	SAMEA1463109_00082	6.67425	0.0469623	-0.0743408	-0.374253	0.708216	0.999727	6.67425	0.0469623	-0.0400694	-0.201721	0.840135	0.999099	6.67425	0.0469623	-0.162493	-0.818037	0.413336	0.802377
SAMEA1463109_00082	824	47.554	192	488.505	ERS3382247	SAMEA1463109_00082	6.67425	0.0469623	-0.0743408	-0.374253	0.708216	0.999727	6.67425	0.0469623	-0.0400694	-0.201721	0.840135	0.999099	6.67425	0.0469623	-0.162493	-0.818037	0.413336	0.802377
SAMEA1463109_00082	1044	47.199	192	477.338	ERS3382248	SAMEA1463109_00082	6.67425	0.0469623	-0.0743408	-0.374253	0.708216	0.999727	6.67425	0.0469623	-0.0400694	-0.201721	0.840135	0.999099	6.67425	0.0469623	-0.162493	-0.818037	0.413336	0.802377
SAMEA1463109_00082	563	41.0356	192	299.608	ERS3382249	SAMEA1463109_00082	6.67425	0.0469623	-0.0743408	-0.374253	0.708216	0.999727	6.67425	0.0469623	-0.0400694	-0.201721	0.840135	0.999099	6.67425	0.0469623	-0.162493	-0.818037	0.413336	0.802377
SAMEA1463109_00082	1009	43.2405	192	526.495	ERS3382250	SAMEA1463109_00082	6.67425	0.0469623	-0.0743408	-0.374253	0.708216	0.999727	6.67425	0.0469623	-0.0400694	-0.201721	0.840135	0.999099	6.67425	0.0469623	-0.162493	-0.818037	0.413336	0.802377
SAMEA1463109_00082	496	49.8863	192	556.834	ERS3382251	SAMEA1463109_00082	6.67425	0.0469623	-0.0743408	-0.374253	0.708216	0.999727	6.67425	0.0469623	-0.0400694	-0.201721	0.840135	0.999099	6.67425	0.0469623	-0.162493	-0.818037	0.413336	0.802377
SAMEA1463109_00082	391	49.5361	192	276.503	ERS3382252	SAMEA1463109_00082	6.67425	0.0469623	-0.0743408	-0.374253	0.708216	0.999727	6.67425	0.0469623	-0.0400694	-0.201721	0.840135	0.999099	6.67425	0.0469623	-0.162493	-0.818037	0.413336	0.802377
SAMEA1463109_00082	1257	54.8572	192	304.783	ERS3382253	SAMEA1463109_00082	6.67425	0.0469623	-0.0743408	-0.374253	0.708216	0.999727	6.67425	0.0469623	-0.0400694	-0.201721	0.840135	0.999099	6.67425	0.0469623	-0.162493	-0.818037	0.413336	0.802377
SAMEA1463109_00082	494	48.6339	192	137.221	ERS3382254	SAMEA1463109_00082	6.67425	0.0469623	-0.0743408	-0.374253	0.708216	0.999727	6.67425	0.0469623	-0.0400694	-0.201721	0.840135	0.999099	6.67425	0.0469623	-0.162493	-0.818037	0.413336	0.802377
SAMEA1463109_00082	997	51.3784	192	363.346	ERS3382255	SAMEA1463109_00082	6.67425	0.0469623	-0.0743408	-0.374253	0.708216	0.999727	6.67425	0.0469623	-0.0400694	-0.201721	0.840135	0.999099	6.67425	0.0469623	-0.162493	-0.818037	0.413336	0.802377
SAMEA1463109_00082	1043	45.5137	192	526.09	ERS3382256	SAMEA1463109_00082	6.67425	0.0469623	-0.0743408	-0.374253	0.708216	0.999727	6.67425	0.0469623	-0.0400694	-0.201721	0.840135	0.999099	6.67425	0.0469623	-0.162493	-0.818037	0.413336	0.802377
SAMEA1463109_00083	910	52.9997	204	230.858	ERS3382245	SAMEA1463109_00083	6.38765	0.0590738	-0.0406862	-0.206479	0.836417	0.999727	6.38765	0.0590738	-0.0768521	-0.390017	0.696524	0.999099	6.38765	0.0590738	-0.318071	-1.61418	0.106488	0.79075
SAMEA1463109_00083	696	53.6791	204	308.176	ERS3382246	SAMEA1463109_00083	6.38765	0.0590738	-0.0406862	-0.206479	0.836417	0.999727	6.38765	0.0590738	-0.0768521	-0.390017	0.696524	0.999099	6.38765	0.0590738	-0.318071	-1.61418	0.106488	0.79075
SAMEA1463109_00083	610	54.7117	204	314.324	ERS3382247	SAMEA1463109_00083	6.38765	0.0590738	-0.0406862	-0.206479	0.836417	0.999727	6.38765	0.0590738	-0.0768521	-0.390017	0.696524	0.999099	6.38765	0.0590738	-0.318071	-1.61418	0.106488	0.79075
SAMEA1463109_00083	791	54.0892	204	315.59	ERS3382248	SAMEA1463109_00083	6.38765	0.0590738	-0.0406862	-0.206479	0.836417	0.999727	6.38765	0.0590738	-0.0768521	-0.390017	0.696524	0.999099	6.38765	0.0590738	-0.318071	-1.61418	0.106488	0.79075
SAMEA1463109_00083	482	46.9236	204	224.317	ERS3382249	SAMEA1463109_00083	6.38765	0.0590738	-0.0406862	-0.206479	0.836417	0.999727	6.38765	0.0590738	-0.0768521	-0.390017	0.696524	0.999099	6.38765	0.0590738	-0.318071	-1.61418	0.106488	0.79075
SAMEA1463109_00083	820	49.7951	204	371.554	ERS3382250	SAMEA1463109_00083	6.38765	0.0590738	-0.0406862	-0.206479	0.836417	0.999727	6.38765	0.0590738	-0.0768521	-0.390017	0.696524	0.999099	6.38765	0.0590738	-0.318071	-1.61418	0.106488	0.79075
SAMEA1463109_00083	365	58.0298	204	352.263	ERS3382251	SAMEA1463109_00083	6.38765	0.0590738	-0.0406862	-0.206479	0.836417	0.999727	6.38765	0.0590738	-0.0768521	-0.390017	0.696524	0.999099	6.38765	0.0590738	-0.318071	-1.61418	0.106488	0.79075
SAMEA1463109_00083	373	56.7789	204	230.127	ERS3382252	SAMEA1463109_00083	6.38765	0.0590738	-0.0406862	-0.206479	0.836417	0.999727	6.38765	0.0590738	-0.0768521	-0.390017	0.696524	0.999099	6.38765	0.0590738	-0.318071	-1.61418	0.106488	0.79075
SAMEA1463109_00083	764	63.0843	204	161.088	ERS3382253	SAMEA1463109_00083	6.38765	0.0590738	-0.0406862	-0.206479	0.836417	0.999727	6.38765	0.0590738	-0.0768521	-0.390017	0.696524	0.999099	6.38765	0.0590738	-0.318071	-1.61418	0.106488	0.79075
SAMEA1463109_00083	301	55.7748	204	72.9058	ERS3382254	SAMEA1463109_00083	6.38765	0.0590738	-0.0406862	-0.206479	0.836417	0.999727	6.38765	0.0590738	-0.0768521	-0.390017	0.696524	0.999099	6.38765	0.0590738	-0.318071	-1.61418	0.106488	0.79075
SAMEA1463109_00083	728	58.624	204	232.521	ERS3382255	SAMEA1463109_00083	6.38765	0.0590738	-0.0406862	-0.206479	0.836417	0.999727	6.38765	0.0590738	-0.0768521	-0.390017	0.696524	0.999099	6.38765	0.0590738	-0.318071	-1.61418	0.106488	0.79075
SAMEA1463109_00083	700	51.8448	204	309.964	ERS3382256	SAMEA1463109_00083	6.38765	0.0590738	-0.0406862	-0.206479	0.836417	0.999727	6.38765	0.0590738	-0.0768521	-0.390017	0.696524	0.999099	6.38765	0.0590738	-0.318071	-1.61418	0.106488	0.79075
SAMEA1463109_00084	686	22.6906	144	406.494	ERS3382245	SAMEA1463109_00084	6.25426	0.0251921	-0.0673455	-0.441001	0.659212	0.999727	6.25426	0.0251921	0.046946	0.307418	0.758525	0.999099	6.25426	0.0251921	-0.144061	-0.943356	0.345499	0.79075
SAMEA1463109_00084	592	23.0108	144	611.483	ERS3382246	SAMEA1463109_00084	6.25426	0.0251921	-0.0673455	-0.441001	0.659212	0.999727	6.25426	0.0251921	0.046946	0.307418	0.758525	0.999099	6.25426	0.0251921	-0.144061	-0.943356	0.345499	0.79075
SAMEA1463109_00084	520	22.6813	144	646.344	ERS3382247	SAMEA1463109_00084	6.25426	0.0251921	-0.0673455	-0.441001	0.659212	0.999727	6.25426	0.0251921	0.046946	0.307418	0.758525	0.999099	6.25426	0.0251921	-0.144061	-0.943356	0.345499	0.79075
SAMEA1463109_00084	700	22.7084	144	665.227	ERS3382248	SAMEA1463109_00084	6.25426	0.0251921	-0.0673455	-0.441001	0.659212	0.999727	6.25426	0.0251921	0.046946	0.307418	0.758525	0.999099	6.25426	0.0251921	-0.144061	-0.943356	0.345499	0.79075
SAMEA1463109_00084	380	19.1675	144	432.937	ERS3382249	SAMEA1463109_00084	6.25426	0.0251921	-0.0673455	-0.441001	0.659212	0.999727	6.25426	0.0251921	0.046946	0.307418	0.758525	0.999099	6.25426	0.0251921	-0.144061	-0.943356	0.345499	0.79075
SAMEA1463109_00084	593	21.6461	144	618.114	ERS3382250	SAMEA1463109_00084	6.25426	0.0251921	-0.0673455	-0.441001	0.659212	0.999727	6.25426	0.0251921	0.046946	0.307418	0.758525	0.999099	6.25426	0.0251921	-0.144061	-0.943356	0.345499	0.79075
SAMEA1463109_00084	302	23.1215	144	731.505	ERS3382251	SAMEA1463109_00084	6.25426	0.0251921	-0.0673455	-0.441001	0.659212	0.999727	6.25426	0.0251921	0.046946	0.307418	0.758525	0.999099	6.25426	0.0251921	-0.144061	-0.943356	0.345499	0.79075
SAMEA1463109_00084	335	23.5327	144	498.675	ERS3382252	SAMEA1463109_00084	6.25426	0.0251921	-0.0673455	-0.441001	0.659212	0.999727	6.25426	0.0251921	0.046946	0.307418	0.758525	0.999099	6.25426	0.0251921	-0.144061	-0.943356	0.345499	0.79075
SAMEA1463109_00084	815	25.9097	144	418.394	ERS3382253	SAMEA1463109_00084	6.25426	0.0251921	-0.0673455	-0.441001	0.659212	0.999727	6.25426	0.0251921	0.046946	0.307418	0.758525	0.999099	6.25426	0.0251921	-0.144061	-0.943356	0.345499	0.79075
SAMEA1463109_00084	355	23.3649	144	205.257	ERS3382254	SAMEA1463109_00084	6.25426	0.0251921	-0.0673455	-0.441001	0.659212	0.999727	6.25426	0.0251921	0.046946	0.307418	0.758525	0.999099	6.25426	0.0251921	-0.144061	-0.943356	0.345499	0.79075
SAMEA1463109_00084	682	25.3945	144	502.865	ERS3382255	SAMEA1463109_00084	6.25426	0.0251921	-0.0673455	-0.441001	0.659212	0.999727	6.25426	0.0251921	0.046946	0.307418	0.758525	0.999099	6.25426	0.0251921	-0.144061	-0.943356	0.345499	0.79075
SAMEA1463109_00084	584	21.9126	144	611.839	ERS3382256	SAMEA1463109_00084	6.25426	0.0251921	-0.0673455	-0.441001	0.659212	0.999727	6.25426	0.0251921	0.046946	0.307418	0.758525	0.999099	6.25426	0.0251921	-0.144061	-0.943356	0.345499	0.79075
SAMEA1463109_00085	708	33.3404	168	285.521	ERS3382245	SAMEA1463109_00085	6.34242	0.0401484	-0.168454	-1.01118	0.311932	0.999727	6.34242	0.0401484	0.095345	0.572326	0.567101	0.999099	6.34242	0.0401484	-0.0505338	-0.303338	0.761632	0.927096
SAMEA1463109_00085	622	33.615	168	439.797	ERS3382246	SAMEA1463109_00085	6.34242	0.0401484	-0.168454	-1.01118	0.311932	0.999727	6.34242	0.0401484	0.095345	0.572326	0.567101	0.999099	6.34242	0.0401484	-0.0505338	-0.303338	0.761632	0.927096
SAMEA1463109_00085	606	34.0812	168	501.287	ERS3382247	SAMEA1463109_00085	6.34242	0.0401484	-0.168454	-1.01118	0.311932	0.999727	6.34242	0.0401484	0.095345	0.572326	0.567101	0.999099	6.34242	0.0401484	-0.0505338	-0.303338	0.761632	0.927096
SAMEA1463109_00085	737	33.4407	168	475.608	ERS3382248	SAMEA1463109_00085	6.34242	0.0401484	-0.168454	-1.01118	0.311932	0.999727	6.34242	0.0401484	0.095345	0.572326	0.567101	0.999099	6.34242	0.0401484	-0.0505338	-0.303338	0.761632	0.927096
SAMEA1463109_00085	367	29.1095	168	275.32	ERS3382249	SAMEA1463109_00085	6.34242	0.0401484	-0.168454	-1.01118	0.311932	0.999727	6.34242	0.0401484	0.095345	0.572326	0.567101	0.999099	6.34242	0.0401484	-0.0505338	-0.303338	0.761632	0.927096
SAMEA1463109_00085	544	31.1316	168	394.268	ERS3382250	SAMEA1463109_00085	6.34242	0.0401484	-0.168454	-1.01118	0.311932	0.999727	6.34242	0.0401484	0.095345	0.572326	0.567101	0.999099	6.34242	0.0401484	-0.0505338	-0.303338	0.761632	0.927096
SAMEA1463109_00085	359	35.5634	168	565.349	ERS3382251	SAMEA1463109_00085	6.34242	0.0401484	-0.168454	-1.01118	0.311932	0.999727	6.34242	0.0401484	0.095345	0.572326	0.567101	0.999099	6.34242	0.0401484	-0.0505338	-0.303338	0.761632	0.927096
SAMEA1463109_00085	331	35.741	168	324.42	ERS3382252	SAMEA1463109_00085	6.34242	0.0401484	-0.168454	-1.01118	0.311932	0.999727	6.34242	0.0401484	0.095345	0.572326	0.567101	0.999099	6.34242	0.0401484	-0.0505338	-0.303338	0.761632	0.927096
SAMEA1463109_00085	1014	39.2836	168	343.334	ERS3382253	SAMEA1463109_00085	6.34242	0.0401484	-0.168454	-1.01118	0.311932	0.999727	6.34242	0.0401484	0.095345	0.572326	0.567101	0.999099	6.34242	0.0401484	-0.0505338	-0.303338	0.761632	0.927096
SAMEA1463109_00085	417	35.3369	168	159.419	ERS3382254	SAMEA1463109_00085	6.34242	0.0401484	-0.168454	-1.01118	0.311932	0.999727	6.34242	0.0401484	0.095345	0.572326	0.567101	0.999099	6.34242	0.0401484	-0.0505338	-0.303338	0.761632	0.927096
SAMEA1463109_00085	873	36.9595	168	442.277	ERS3382255	SAMEA1463109_00085	6.34242	0.0401484	-0.168454	-1.01118	0.311932	0.999727	6.34242	0.0401484	0.095345	0.572326	0.567101	0.999099	6.34242	0.0401484	-0.0505338	-0.303338	0.761632	0.927096
SAMEA1463109_00085	650	32.6251	168	457.383	ERS3382256	SAMEA1463109_00085	6.34242	0.0401484	-0.168454	-1.01118	0.311932	0.999727	6.34242	0.0401484	0.095345	0.572326	0.567101	0.999099	6.34242	0.0401484	-0.0505338	-0.303338	0.761632	0.927096
SAMEA1463109_00086	1352.96	138.144	315	131.684	ERS3382245	lytA_2	6.82218	0.0909938	-0.0116524	-0.045803	0.963467	0.999727	6.82218	0.0909938	-0.168684	-0.66306	0.507292	0.999099	6.82218	0.0909938	-0.335821	-1.32004	0.186823	0.79075
SAMEA1463109_00086	1173.1	136.852	315	203.741	ERS3382246	lytA_2	6.82218	0.0909938	-0.0116524	-0.045803	0.963467	0.999727	6.82218	0.0909938	-0.168684	-0.66306	0.507292	0.999099	6.82218	0.0909938	-0.335821	-1.32004	0.186823	0.79075
SAMEA1463109_00086	953.004	138.588	315	193.865	ERS3382247	lytA_2	6.82218	0.0909938	-0.0116524	-0.045803	0.963467	0.999727	6.82218	0.0909938	-0.168684	-0.66306	0.507292	0.999099	6.82218	0.0909938	-0.335821	-1.32004	0.186823	0.79075
SAMEA1463109_00086	1456.05	139.48	315	225.279	ERS3382248	lytA_2	6.82218	0.0909938	-0.0116524	-0.045803	0.963467	0.999727	6.82218	0.0909938	-0.168684	-0.66306	0.507292	0.999099	6.82218	0.0909938	-0.335821	-1.32004	0.186823	0.79075
SAMEA1463109_00086	803.599	127.234	315	137.925	ERS3382249	lytA_2	6.82218	0.0909938	-0.0116524	-0.045803	0.963467	0.999727	6.82218	0.0909938	-0.168684	-0.66306	0.507292	0.999099	6.82218	0.0909938	-0.335821	-1.32004	0.186823	0.79075
SAMEA1463109_00086	1141.36	132.731	315	194.02	ERS3382250	lytA_2	6.82218	0.0909938	-0.0116524	-0.045803	0.963467	0.999727	6.82218	0.0909938	-0.168684	-0.66306	0.507292	0.999099	6.82218	0.0909938	-0.335821	-1.32004	0.186823	0.79075
SAMEA1463109_00086	618.094	142.953	315	242.152	ERS3382251	lytA_2	6.82218	0.0909938	-0.0116524	-0.045803	0.963467	0.999727	6.82218	0.0909938	-0.168684	-0.66306	0.507292	0.999099	6.82218	0.0909938	-0.335821	-1.32004	0.186823	0.79075
SAMEA1463109_00086	544.529	139.195	315	137.039	ERS3382252	lytA_2	6.82218	0.0909938	-0.0116524	-0.045803	0.963467	0.999727	6.82218	0.0909938	-0.168684	-0.66306	0.507292	0.999099	6.82218	0.0909938	-0.335821	-1.32004	0.186823	0.79075
SAMEA1463109_00086	918.448	154.115	315	79.2683	ERS3382253	lytA_2	6.82218	0.0909938	-0.0116524	-0.045803	0.963467	0.999727	6.82218	0.0909938	-0.168684	-0.66306	0.507292	0.999099	6.82218	0.0909938	-0.335821	-1.32004	0.186823	0.79075
SAMEA1463109_00086	427.569	136.033	315	42.4616	ERS3382254	lytA_2	6.82218	0.0909938	-0.0116524	-0.045803	0.963467	0.999727	6.82218	0.0909938	-0.168684	-0.66306	0.507292	0.999099	6.82218	0.0909938	-0.335821	-1.32004	0.186823	0.79075
SAMEA1463109_00086	1218.94	147.78	315	154.444	ERS3382255	lytA_2	6.82218	0.0909938	-0.0116524	-0.045803	0.963467	0.999727	6.82218	0.0909938	-0.168684	-0.66306	0.507292	0.999099	6.82218	0.0909938	-0.335821	-1.32004	0.186823	0.79075
SAMEA1463109_00086	1092.81	136.313	315	184.046	ERS3382256	lytA_2	6.82218	0.0909938	-0.0116524	-0.045803	0.963467	0.999727	6.82218	0.0909938	-0.168684	-0.66306	0.507292	0.999099	6.82218	0.0909938	-0.335821	-1.32004	0.186823	0.79075
SAMEA1463109_00087	5197	250.085	444	279.41	ERS3382245	dut	8.17478	0.0295088	-0.113469	-0.779482	0.435696	0.999727	8.17478	0.0295088	-0.087094	-0.5983	0.54964	0.999099	8.17478	0.0295088	-0.214662	-1.47464	0.140309	0.79075
SAMEA1463109_00087	4253	245.274	444	412.133	ERS3382246	dut	8.17478	0.0295088	-0.113469	-0.779482	0.435696	0.999727	8.17478	0.0295088	-0.087094	-0.5983	0.54964	0.999099	8.17478	0.0295088	-0.214662	-1.47464	0.140309	0.79075
SAMEA1463109_00087	3674	249.102	444	415.806	ERS3382247	dut	8.17478	0.0295088	-0.113469	-0.779482	0.435696	0.999727	8.17478	0.0295088	-0.087094	-0.5983	0.54964	0.999099	8.17478	0.0295088	-0.214662	-1.47464	0.140309	0.79075
SAMEA1463109_00087	4899	251.796	444	419.872	ERS3382248	dut	8.17478	0.0295088	-0.113469	-0.779482	0.435696	0.999727	8.17478	0.0295088	-0.087094	-0.5983	0.54964	0.999099	8.17478	0.0295088	-0.214662	-1.47464	0.140309	0.79075
SAMEA1463109_00087	2645.46	234.259	444	246.611	ERS3382249	dut	8.17478	0.0295088	-0.113469	-0.779482	0.435696	0.999727	8.17478	0.0295088	-0.087094	-0.5983	0.54964	0.999099	8.17478	0.0295088	-0.214662	-1.47464	0.140309	0.79075
SAMEA1463109_00087	4076	242.254	444	379.628	ERS3382250	dut	8.17478	0.0295088	-0.113469	-0.779482	0.435696	0.999727	8.17478	0.0295088	-0.087094	-0.5983	0.54964	0.999099	8.17478	0.0295088	-0.214662	-1.47464	0.140309	0.79075
SAMEA1463109_00087	1982	255.522	444	434.411	ERS3382251	dut	8.17478	0.0295088	-0.113469	-0.779482	0.435696	0.999727	8.17478	0.0295088	-0.087094	-0.5983	0.54964	0.999099	8.17478	0.0295088	-0.214662	-1.47464	0.140309	0.79075
SAMEA1463109_00087	2141	250.382	444	299.543	ERS3382252	dut	8.17478	0.0295088	-0.113469	-0.779482	0.435696	0.999727	8.17478	0.0295088	-0.087094	-0.5983	0.54964	0.999099	8.17478	0.0295088	-0.214662	-1.47464	0.140309	0.79075
SAMEA1463109_00087	4997	272.784	444	243.658	ERS3382253	dut	8.17478	0.0295088	-0.113469	-0.779482	0.435696	0.999727	8.17478	0.0295088	-0.087094	-0.5983	0.54964	0.999099	8.17478	0.0295088	-0.214662	-1.47464	0.140309	0.79075
SAMEA1463109_00087	2277.53	247.082	444	124.525	ERS3382254	dut	8.17478	0.0295088	-0.113469	-0.779482	0.435696	0.999727	8.17478	0.0295088	-0.087094	-0.5983	0.54964	0.999099	8.17478	0.0295088	-0.214662	-1.47464	0.140309	0.79075
SAMEA1463109_00087	4659.49	260.796	444	334.537	ERS3382255	dut	8.17478	0.0295088	-0.113469	-0.779482	0.435696	0.999727	8.17478	0.0295088	-0.087094	-0.5983	0.54964	0.999099	8.17478	0.0295088	-0.214662	-1.47464	0.140309	0.79075
SAMEA1463109_00087	4147	246.618	444	386.035	ERS3382256	dut	8.17478	0.0295088	-0.113469	-0.779482	0.435696	0.999727	8.17478	0.0295088	-0.087094	-0.5983	0.54964	0.999099	8.17478	0.0295088	-0.214662	-1.47464	0.140309	0.79075
SAMEA1463109_00088	7827	358.011	558	293.951	ERS3382245	SAMEA1463109_00088	8.54951	0.0547196	-0.042746	-0.221362	0.824811	0.999727	8.54951	0.0547196	-0.174177	-0.901981	0.367067	0.999099	8.54951	0.0547196	-0.288335	-1.49315	0.135397	0.79075
SAMEA1463109_00088	6460	350.947	558	437.508	ERS3382246	SAMEA1463109_00088	8.54951	0.0547196	-0.042746	-0.221362	0.824811	0.999727	8.54951	0.0547196	-0.174177	-0.901981	0.367067	0.999099	8.54951	0.0547196	-0.288335	-1.49315	0.135397	0.79075
SAMEA1463109_00088	5289	354.464	558	420.659	ERS3382247	SAMEA1463109_00088	8.54951	0.0547196	-0.042746	-0.221362	0.824811	0.999727	8.54951	0.0547196	-0.174177	-0.901981	0.367067	0.999099	8.54951	0.0547196	-0.288335	-1.49315	0.135397	0.79075
SAMEA1463109_00088	7338	357.279	558	443.229	ERS3382248	SAMEA1463109_00088	8.54951	0.0547196	-0.042746	-0.221362	0.824811	0.999727	8.54951	0.0547196	-0.174177	-0.901981	0.367067	0.999099	8.54951	0.0547196	-0.288335	-1.49315	0.135397	0.79075
SAMEA1463109_00088	4467.54	338.905	558	287.871	ERS3382249	SAMEA1463109_00088	8.54951	0.0547196	-0.042746	-0.221362	0.824811	0.999727	8.54951	0.0547196	-0.174177	-0.901981	0.367067	0.999099	8.54951	0.0547196	-0.288335	-1.49315	0.135397	0.79075
SAMEA1463109_00088	6561	348.83	558	424.376	ERS3382250	SAMEA1463109_00088	8.54951	0.0547196	-0.042746	-0.221362	0.824811	0.999727	8.54951	0.0547196	-0.174177	-0.901981	0.367067	0.999099	8.54951	0.0547196	-0.288335	-1.49315	0.135397	0.79075
SAMEA1463109_00088	2961	363.098	558	456.709	ERS3382251	SAMEA1463109_00088	8.54951	0.0547196	-0.042746	-0.221362	0.824811	0.999727	8.54951	0.0547196	-0.174177	-0.901981	0.367067	0.999099	8.54951	0.0547196	-0.288335	-1.49315	0.135397	0.79075
SAMEA1463109_00088	3308	356.518	558	325.034	ERS3382252	SAMEA1463109_00088	8.54951	0.0547196	-0.042746	-0.221362	0.824811	0.999727	8.54951	0.0547196	-0.174177	-0.901981	0.367067	0.999099	8.54951	0.0547196	-0.288335	-1.49315	0.135397	0.79075
SAMEA1463109_00088	5490	382.907	558	190.708	ERS3382253	SAMEA1463109_00088	8.54951	0.0547196	-0.042746	-0.221362	0.824811	0.999727	8.54951	0.0547196	-0.174177	-0.901981	0.367067	0.999099	8.54951	0.0547196	-0.288335	-1.49315	0.135397	0.79075
SAMEA1463109_00088	2853.47	353.426	558	109.071	ERS3382254	SAMEA1463109_00088	8.54951	0.0547196	-0.042746	-0.221362	0.824811	0.999727	8.54951	0.0547196	-0.174177	-0.901981	0.367067	0.999099	8.54951	0.0547196	-0.288335	-1.49315	0.135397	0.79075
SAMEA1463109_00088	6760.51	368.532	558	343.487	ERS3382255	SAMEA1463109_00088	8.54951	0.0547196	-0.042746	-0.221362	0.824811	0.999727	8.54951	0.0547196	-0.174177	-0.901981	0.367067	0.999099	8.54951	0.0547196	-0.288335	-1.49315	0.135397	0.79075
SAMEA1463109_00088	6023	353.513	558	391.134	ERS3382256	SAMEA1463109_00088	8.54951	0.0547196	-0.042746	-0.221362	0.824811	0.999727	8.54951	0.0547196	-0.174177	-0.901981	0.367067	0.999099	8.54951	0.0547196	-0.288335	-1.49315	0.135397	0.79075
SAMEA1463109_00089	19625	1061.95	1263	248.474	ERS3382245	radA	9.47079	0.0534884	-0.0488251	-0.255283	0.798504	0.999727	9.47079	0.0534884	-0.144316	-0.75456	0.450513	0.999099	9.47079	0.0534884	-0.292499	-1.52934	0.12618	0.79075
SAMEA1463109_00089	15763	1052.62	1263	355.927	ERS3382246	radA	9.47079	0.0534884	-0.0488251	-0.255283	0.798504	0.999727	9.47079	0.0534884	-0.144316	-0.75456	0.450513	0.999099	9.47079	0.0534884	-0.292499	-1.52934	0.12618	0.79075
SAMEA1463109_00089	13513	1054.11	1263	361.405	ERS3382247	radA	9.47079	0.0534884	-0.0488251	-0.255283	0.798504	0.999727	9.47079	0.0534884	-0.144316	-0.75456	0.450513	0.999099	9.47079	0.0534884	-0.292499	-1.52934	0.12618	0.79075
SAMEA1463109_00089	18952	1059.76	1263	385.926	ERS3382248	radA	9.47079	0.0534884	-0.0488251	-0.255283	0.798504	0.999727	9.47079	0.0534884	-0.144316	-0.75456	0.450513	0.999099	9.47079	0.0534884	-0.292499	-1.52934	0.12618	0.79075
SAMEA1463109_00089	11381	1039.66	1263	239.054	ERS3382249	radA	9.47079	0.0534884	-0.0488251	-0.255283	0.798504	0.999727	9.47079	0.0534884	-0.144316	-0.75456	0.450513	0.999099	9.47079	0.0534884	-0.292499	-1.52934	0.12618	0.79075
SAMEA1463109_00089	15306	1051.56	1263	328.416	ERS3382250	radA	9.47079	0.0534884	-0.0488251	-0.255283	0.798504	0.999727	9.47079	0.0534884	-0.144316	-0.75456	0.450513	0.999099	9.47079	0.0534884	-0.292499	-1.52934	0.12618	0.79075
SAMEA1463109_00089	7920	1065.45	1263	416.31	ERS3382251	radA	9.47079	0.0534884	-0.0488251	-0.255283	0.798504	0.999727	9.47079	0.0534884	-0.144316	-0.75456	0.450513	0.999099	9.47079	0.0534884	-0.292499	-1.52934	0.12618	0.79075
SAMEA1463109_00089	8168	1057.95	1263	270.456	ERS3382252	radA	9.47079	0.0534884	-0.0488251	-0.255283	0.798504	0.999727	9.47079	0.0534884	-0.144316	-0.75456	0.450513	0.999099	9.47079	0.0534884	-0.292499	-1.52934	0.12618	0.79075
SAMEA1463109_00089	14212	1087.05	1263	173.898	ERS3382253	radA	9.47079	0.0534884	-0.0488251	-0.255283	0.798504	0.999727	9.47079	0.0534884	-0.144316	-0.75456	0.450513	0.999099	9.47079	0.0534884	-0.292499	-1.52934	0.12618	0.79075
SAMEA1463109_00089	7189	1054.29	1263	92.1175	ERS3382254	radA	9.47079	0.0534884	-0.0488251	-0.255283	0.798504	0.999727	9.47079	0.0534884	-0.144316	-0.75456	0.450513	0.999099	9.47079	0.0534884	-0.292499	-1.52934	0.12618	0.79075
SAMEA1463109_00089	16352	1071.8	1263	285.669	ERS3382255	radA	9.47079	0.0534884	-0.0488251	-0.255283	0.798504	0.999727	9.47079	0.0534884	-0.144316	-0.75456	0.450513	0.999099	9.47079	0.0534884	-0.292499	-1.52934	0.12618	0.79075
SAMEA1463109_00089	15259	1054.87	1263	332.083	ERS3382256	radA	9.47079	0.0534884	-0.0488251	-0.255283	0.798504	0.999727	9.47079	0.0534884	-0.144316	-0.75456	0.450513	0.999099	9.47079	0.0534884	-0.292499	-1.52934	0.12618	0.79075
SAMEA1463109_00090	5773	300.292	498	258.485	ERS3382245	SAMEA1463109_00090	8.27757	0.00749791	-0.15772	-1.24727	0.212297	0.999727	8.27757	0.00749791	-0.0220608	-0.174461	0.861504	0.999099	8.27757	0.00749791	-0.0356476	-0.281907	0.778015	0.933003
SAMEA1463109_00090	4257	293.608	498	344.612	ERS3382246	SAMEA1463109_00090	8.27757	0.00749791	-0.15772	-1.24727	0.212297	0.999727	8.27757	0.00749791	-0.0220608	-0.174461	0.861504	0.999099	8.27757	0.00749791	-0.0356476	-0.281907	0.778015	0.933003
SAMEA1463109_00090	3872	297.696	498	366.683	ERS3382247	SAMEA1463109_00090	8.27757	0.00749791	-0.15772	-1.24727	0.212297	0.999727	8.27757	0.00749791	-0.0220608	-0.174461	0.861504	0.999099	8.27757	0.00749791	-0.0356476	-0.281907	0.778015	0.933003
SAMEA1463109_00090	4744	299.89	498	341.382	ERS3382248	SAMEA1463109_00090	8.27757	0.00749791	-0.15772	-1.24727	0.212297	0.999727	8.27757	0.00749791	-0.0220608	-0.174461	0.861504	0.999099	8.27757	0.00749791	-0.0356476	-0.281907	0.778015	0.933003
SAMEA1463109_00090	2831	282.163	498	219.102	ERS3382249	SAMEA1463109_00090	8.27757	0.00749791	-0.15772	-1.24727	0.212297	0.999727	8.27757	0.00749791	-0.0220608	-0.174461	0.861504	0.999099	8.27757	0.00749791	-0.0356476	-0.281907	0.778015	0.933003
SAMEA1463109_00090	4036	290.993	498	312.941	ERS3382250	SAMEA1463109_00090	8.27757	0.00749791	-0.15772	-1.24727	0.212297	0.999727	8.27757	0.00749791	-0.0220608	-0.174461	0.861504	0.999099	8.27757	0.00749791	-0.0356476	-0.281907	0.778015	0.933003
SAMEA1463109_00090	1964	305.96	498	359.503	ERS3382251	SAMEA1463109_00090	8.27757	0.00749791	-0.15772	-1.24727	0.212297	0.999727	8.27757	0.00749791	-0.0220608	-0.174461	0.861504	0.999099	8.27757	0.00749791	-0.0356476	-0.281907	0.778015	0.933003
SAMEA1463109_00090	2551	298.953	498	298.919	ERS3382252	SAMEA1463109_00090	8.27757	0.00749791	-0.15772	-1.24727	0.212297	0.999727	8.27757	0.00749791	-0.0220608	-0.174461	0.861504	0.999099	8.27757	0.00749791	-0.0356476	-0.281907	0.778015	0.933003
SAMEA1463109_00090	6028	324.433	498	247.137	ERS3382253	SAMEA1463109_00090	8.27757	0.00749791	-0.15772	-1.24727	0.212297	0.999727	8.27757	0.00749791	-0.0220608	-0.174461	0.861504	0.999099	8.27757	0.00749791	-0.0356476	-0.281907	0.778015	0.933003
SAMEA1463109_00090	4047	296.696	498	184.27	ERS3382254	SAMEA1463109_00090	8.27757	0.00749791	-0.15772	-1.24727	0.212297	0.999727	8.27757	0.00749791	-0.0220608	-0.174461	0.861504	0.999099	8.27757	0.00749791	-0.0356476	-0.281907	0.778015	0.933003
SAMEA1463109_00090	5318	310.179	498	321.027	ERS3382255	SAMEA1463109_00090	8.27757	0.00749791	-0.15772	-1.24727	0.212297	0.999727	8.27757	0.00749791	-0.0220608	-0.174461	0.861504	0.999099	8.27757	0.00749791	-0.0356476	-0.281907	0.778015	0.933003
SAMEA1463109_00090	4100	295.874	498	318.123	ERS3382256	SAMEA1463109_00090	8.27757	0.00749791	-0.15772	-1.24727	0.212297	0.999727	8.27757	0.00749791	-0.0220608	-0.174461	0.861504	0.999099	8.27757	0.00749791	-0.0356476	-0.281907	0.778015	0.933003
SAMEA1463109_00091	6736	459.094	660	197.277	ERS3382245	SAMEA1463109_00091	8.50532	0.00664176	-0.115133	-0.934765	0.349909	0.999727	8.50532	0.00664176	-0.017544	-0.14244	0.886733	0.999099	8.50532	0.00664176	0.0122971	0.09984	0.920471	0.979855
SAMEA1463109_00091	5448	451.37	660	286.879	ERS3382246	SAMEA1463109_00091	8.50532	0.00664176	-0.115133	-0.934765	0.349909	0.999727	8.50532	0.00664176	-0.017544	-0.14244	0.886733	0.999099	8.50532	0.00664176	0.0122971	0.09984	0.920471	0.979855
SAMEA1463109_00091	4782	453.824	660	297.065	ERS3382247	SAMEA1463109_00091	8.50532	0.00664176	-0.115133	-0.934765	0.349909	0.999727	8.50532	0.00664176	-0.017544	-0.14244	0.886733	0.999099	8.50532	0.00664176	0.0122971	0.09984	0.920471	0.979855
SAMEA1463109_00091	5929	457.655	660	279.577	ERS3382248	SAMEA1463109_00091	8.50532	0.00664176	-0.115133	-0.934765	0.349909	0.999727	8.50532	0.00664176	-0.017544	-0.14244	0.886733	0.999099	8.50532	0.00664176	0.0122971	0.09984	0.920471	0.979855
SAMEA1463109_00091	3747	437.695	660	186.947	ERS3382249	SAMEA1463109_00091	8.50532	0.00664176	-0.115133	-0.934765	0.349909	0.999727	8.50532	0.00664176	-0.017544	-0.14244	0.886733	0.999099	8.50532	0.00664176	0.0122971	0.09984	0.920471	0.979855
SAMEA1463109_00091	5113	449.349	660	256.736	ERS3382250	SAMEA1463109_00091	8.50532	0.00664176	-0.115133	-0.934765	0.349909	0.999727	8.50532	0.00664176	-0.017544	-0.14244	0.886733	0.999099	8.50532	0.00664176	0.0122971	0.09984	0.920471	0.979855
SAMEA1463109_00091	2453	463.344	660	296.497	ERS3382251	SAMEA1463109_00091	8.50532	0.00664176	-0.115133	-0.934765	0.349909	0.999727	8.50532	0.00664176	-0.017544	-0.14244	0.886733	0.999099	8.50532	0.00664176	0.0122971	0.09984	0.920471	0.979855
SAMEA1463109_00091	2984	455.873	660	229.298	ERS3382252	SAMEA1463109_00091	8.50532	0.00664176	-0.115133	-0.934765	0.349909	0.999727	8.50532	0.00664176	-0.017544	-0.14244	0.886733	0.999099	8.50532	0.00664176	0.0122971	0.09984	0.920471	0.979855
SAMEA1463109_00091	7713	484.152	660	211.9	ERS3382253	SAMEA1463109_00091	8.50532	0.00664176	-0.115133	-0.934765	0.349909	0.999727	8.50532	0.00664176	-0.017544	-0.14244	0.886733	0.999099	8.50532	0.00664176	0.0122971	0.09984	0.920471	0.979855
SAMEA1463109_00091	5374	452.551	660	160.422	ERS3382254	SAMEA1463109_00091	8.50532	0.00664176	-0.115133	-0.934765	0.349909	0.999727	8.50532	0.00664176	-0.017544	-0.14244	0.886733	0.999099	8.50532	0.00664176	0.0122971	0.09984	0.920471	0.979855
SAMEA1463109_00091	6526	469.384	660	260.33	ERS3382255	SAMEA1463109_00091	8.50532	0.00664176	-0.115133	-0.934765	0.349909	0.999727	8.50532	0.00664176	-0.017544	-0.14244	0.886733	0.999099	8.50532	0.00664176	0.0122971	0.09984	0.920471	0.979855
SAMEA1463109_00091	5358	453.22	660	271.401	ERS3382256	SAMEA1463109_00091	8.50532	0.00664176	-0.115133	-0.934765	0.349909	0.999727	8.50532	0.00664176	-0.017544	-0.14244	0.886733	0.999099	8.50532	0.00664176	0.0122971	0.09984	0.920471	0.979855
SAMEA1463109_00092	24337	767.952	969	426.098	ERS3382245	prsA_1	9.58656	0.0101781	-0.149367	-0.925236	0.354843	0.999727	9.58656	0.0101781	-0.00423027	-0.026204	0.979095	0.999099	9.58656	0.0101781	-0.0415139	-0.257154	0.79706	0.942991
SAMEA1463109_00092	14922	758.623	969	467.515	ERS3382246	prsA_1	9.58656	0.0101781	-0.149367	-0.925236	0.354843	0.999727	9.58656	0.0101781	-0.00423027	-0.026204	0.979095	0.999099	9.58656	0.0101781	-0.0415139	-0.257154	0.79706	0.942991
SAMEA1463109_00092	13101	760.187	969	485.862	ERS3382247	prsA_1	9.58656	0.0101781	-0.149367	-0.925236	0.354843	0.999727	9.58656	0.0101781	-0.00423027	-0.026204	0.979095	0.999099	9.58656	0.0101781	-0.0415139	-0.257154	0.79706	0.942991
SAMEA1463109_00092	16678	765.762	969	470.011	ERS3382248	prsA_1	9.58656	0.0101781	-0.149367	-0.925236	0.354843	0.999727	9.58656	0.0101781	-0.00423027	-0.026204	0.979095	0.999099	9.58656	0.0101781	-0.0415139	-0.257154	0.79706	0.942991
SAMEA1463109_00092	12236	745.659	969	358.348	ERS3382249	prsA_1	9.58656	0.0101781	-0.149367	-0.925236	0.354843	0.999727	9.58656	0.0101781	-0.00423027	-0.026204	0.979095	0.999099	9.58656	0.0101781	-0.0415139	-0.257154	0.79706	0.942991
SAMEA1463109_00092	13618	757.555	969	405.596	ERS3382250	prsA_1	9.58656	0.0101781	-0.149367	-0.925236	0.354843	0.999727	9.58656	0.0101781	-0.00423027	-0.026204	0.979095	0.999099	9.58656	0.0101781	-0.0415139	-0.257154	0.79706	0.942991
SAMEA1463109_00092	6970	771.453	969	505.998	ERS3382251	prsA_1	9.58656	0.0101781	-0.149367	-0.925236	0.354843	0.999727	9.58656	0.0101781	-0.00423027	-0.026204	0.979095	0.999099	9.58656	0.0101781	-0.0415139	-0.257154	0.79706	0.942991
SAMEA1463109_00092	9476	763.947	969	434.517	ERS3382252	prsA_1	9.58656	0.0101781	-0.149367	-0.925236	0.354843	0.999727	9.58656	0.0101781	-0.00423027	-0.026204	0.979095	0.999099	9.58656	0.0101781	-0.0415139	-0.257154	0.79706	0.942991
SAMEA1463109_00092	24119	793.053	969	404.527	ERS3382253	prsA_1	9.58656	0.0101781	-0.149367	-0.925236	0.354843	0.999727	9.58656	0.0101781	-0.00423027	-0.026204	0.979095	0.999099	9.58656	0.0101781	-0.0415139	-0.257154	0.79706	0.942991
SAMEA1463109_00092	17463	760.291	969	310.294	ERS3382254	prsA_1	9.58656	0.0101781	-0.149367	-0.925236	0.354843	0.999727	9.58656	0.0101781	-0.00423027	-0.026204	0.979095	0.999099	9.58656	0.0101781	-0.0415139	-0.257154	0.79706	0.942991
SAMEA1463109_00092	17241	777.799	969	415.051	ERS3382255	prsA_1	9.58656	0.0101781	-0.149367	-0.925236	0.354843	0.999727	9.58656	0.0101781	-0.00423027	-0.026204	0.979095	0.999099	9.58656	0.0101781	-0.0415139	-0.257154	0.79706	0.942991
SAMEA1463109_00092	14398	760.946	969	434.377	ERS3382256	prsA_1	9.58656	0.0101781	-0.149367	-0.925236	0.354843	0.999727	9.58656	0.0101781	-0.00423027	-0.026204	0.979095	0.999099	9.58656	0.0101781	-0.0415139	-0.257154	0.79706	0.942991
SAMEA1463109_00093	5839.99	120.879	294	649.589	ERS3382245	SAMEA1463109_00093	8.35197	0.0333368	0.0676194	0.536464	0.591638	0.999727	8.35197	0.0333368	-0.0160595	-0.127409	0.898617	0.999099	8.35197	0.0333368	0.287347	2.27969	0.0226261	0.79075
SAMEA1463109_00093	4035.5	120.095	294	798.667	ERS3382246	SAMEA1463109_00093	8.35197	0.0333368	0.0676194	0.536464	0.591638	0.999727	8.35197	0.0333368	-0.0160595	-0.127409	0.898617	0.999099	8.35197	0.0333368	0.287347	2.27969	0.0226261	0.79075
SAMEA1463109_00093	3330.38	121.835	294	770.641	ERS3382247	SAMEA1463109_00093	8.35197	0.0333368	0.0676194	0.536464	0.591638	0.999727	8.35197	0.0333368	-0.0160595	-0.127409	0.898617	0.999099	8.35197	0.0333368	0.287347	2.27969	0.0226261	0.79075
SAMEA1463109_00093	4904.23	122.416	294	864.552	ERS3382248	SAMEA1463109_00093	8.35197	0.0333368	0.0676194	0.536464	0.591638	0.999727	8.35197	0.0333368	-0.0160595	-0.127409	0.898617	0.999099	8.35197	0.0333368	0.287347	2.27969	0.0226261	0.79075
SAMEA1463109_00093	4312.92	111.006	294	848.46	ERS3382249	SAMEA1463109_00093	8.35197	0.0333368	0.0676194	0.536464	0.591638	0.999727	8.35197	0.0333368	-0.0160595	-0.127409	0.898617	0.999099	8.35197	0.0333368	0.287347	2.27969	0.0226261	0.79075
SAMEA1463109_00093	4156.08	115.669	294	810.703	ERS3382250	SAMEA1463109_00093	8.35197	0.0333368	0.0676194	0.536464	0.591638	0.999727	8.35197	0.0333368	-0.0160595	-0.127409	0.898617	0.999099	8.35197	0.0333368	0.287347	2.27969	0.0226261	0.79075
SAMEA1463109_00093	1636.82	126.203	294	726.369	ERS3382251	SAMEA1463109_00093	8.35197	0.0333368	0.0676194	0.536464	0.591638	0.999727	8.35197	0.0333368	-0.0160595	-0.127409	0.898617	0.999099	8.35197	0.0333368	0.287347	2.27969	0.0226261	0.79075
SAMEA1463109_00093	2233.75	122.165	294	640.518	ERS3382252	SAMEA1463109_00093	8.35197	0.0333368	0.0676194	0.536464	0.591638	0.999727	8.35197	0.0333368	-0.0160595	-0.127409	0.898617	0.999099	8.35197	0.0333368	0.287347	2.27969	0.0226261	0.79075
SAMEA1463109_00093	6937	135.699	294	679.961	ERS3382253	SAMEA1463109_00093	8.35197	0.0333368	0.0676194	0.536464	0.591638	0.999727	8.35197	0.0333368	-0.0160595	-0.127409	0.898617	0.999099	8.35197	0.0333368	0.287347	2.27969	0.0226261	0.79075
SAMEA1463109_00093	6579.32	119.504	294	743.762	ERS3382254	SAMEA1463109_00093	8.35197	0.0333368	0.0676194	0.536464	0.591638	0.999727	8.35197	0.0333368	-0.0160595	-0.127409	0.898617	0.999099	8.35197	0.0333368	0.287347	2.27969	0.0226261	0.79075
SAMEA1463109_00093	5949.94	129.869	294	857.852	ERS3382255	SAMEA1463109_00093	8.35197	0.0333368	0.0676194	0.536464	0.591638	0.999727	8.35197	0.0333368	-0.0160595	-0.127409	0.898617	0.999099	8.35197	0.0333368	0.287347	2.27969	0.0226261	0.79075
SAMEA1463109_00093	4900.1	119.244	294	943.38	ERS3382256	SAMEA1463109_00093	8.35197	0.0333368	0.0676194	0.536464	0.591638	0.999727	8.35197	0.0333368	-0.0160595	-0.127409	0.898617	0.999099	8.35197	0.0333368	0.287347	2.27969	0.0226261	0.79075
SAMEA1463109_00094	5719	161.3	342	476.719	ERS3382245	SAMEA1463109_00094	8.2334	0.0127688	-0.0504241	-0.395619	0.692386	0.999727	8.2334	0.0127688	-0.112039	-0.87904	0.37938	0.999099	8.2334	0.0127688	-0.165717	-1.30019	0.193537	0.79075
SAMEA1463109_00094	4199	159.058	342	627.458	ERS3382246	SAMEA1463109_00094	8.2334	0.0127688	-0.0504241	-0.395619	0.692386	0.999727	8.2334	0.0127688	-0.112039	-0.87904	0.37938	0.999099	8.2334	0.0127688	-0.165717	-1.30019	0.193537	0.79075
SAMEA1463109_00094	3777	160.849	342	661.998	ERS3382247	SAMEA1463109_00094	8.2334	0.0127688	-0.0504241	-0.395619	0.692386	0.999727	8.2334	0.0127688	-0.112039	-0.87904	0.37938	0.999099	8.2334	0.0127688	-0.165717	-1.30019	0.193537	0.79075
SAMEA1463109_00094	5219	162.717	342	692.17	ERS3382248	SAMEA1463109_00094	8.2334	0.0127688	-0.0504241	-0.395619	0.692386	0.999727	8.2334	0.0127688	-0.112039	-0.87904	0.37938	0.999099	8.2334	0.0127688	-0.165717	-1.30019	0.193537	0.79075
SAMEA1463109_00094	3481	148.422	342	512.168	ERS3382249	SAMEA1463109_00094	8.2334	0.0127688	-0.0504241	-0.395619	0.692386	0.999727	8.2334	0.0127688	-0.112039	-0.87904	0.37938	0.999099	8.2334	0.0127688	-0.165717	-1.30019	0.193537	0.79075
SAMEA1463109_00094	3924	155.294	342	570.125	ERS3382250	SAMEA1463109_00094	8.2334	0.0127688	-0.0504241	-0.395619	0.692386	0.999727	8.2334	0.0127688	-0.112039	-0.87904	0.37938	0.999099	8.2334	0.0127688	-0.165717	-1.30019	0.193537	0.79075
SAMEA1463109_00094	2112	164.868	342	717.437	ERS3382251	SAMEA1463109_00094	8.2334	0.0127688	-0.0504241	-0.395619	0.692386	0.999727	8.2334	0.0127688	-0.112039	-0.87904	0.37938	0.999099	8.2334	0.0127688	-0.165717	-1.30019	0.193537	0.79075
SAMEA1463109_00094	2198	161.499	342	476.763	ERS3382252	SAMEA1463109_00094	8.2334	0.0127688	-0.0504241	-0.395619	0.692386	0.999727	8.2334	0.0127688	-0.112039	-0.87904	0.37938	0.999099	8.2334	0.0127688	-0.165717	-1.30019	0.193537	0.79075
SAMEA1463109_00094	4734	178.295	342	353.165	ERS3382253	SAMEA1463109_00094	8.2334	0.0127688	-0.0504241	-0.395619	0.692386	0.999727	8.2334	0.0127688	-0.112039	-0.87904	0.37938	0.999099	8.2334	0.0127688	-0.165717	-1.30019	0.193537	0.79075
SAMEA1463109_00094	3088	158.739	342	262.801	ERS3382254	SAMEA1463109_00094	8.2334	0.0127688	-0.0504241	-0.395619	0.692386	0.999727	8.2334	0.0127688	-0.112039	-0.87904	0.37938	0.999099	8.2334	0.0127688	-0.165717	-1.30019	0.193537	0.79075
SAMEA1463109_00094	4399	171.054	342	481.534	ERS3382255	SAMEA1463109_00094	8.2334	0.0127688	-0.0504241	-0.395619	0.692386	0.999727	8.2334	0.0127688	-0.112039	-0.87904	0.37938	0.999099	8.2334	0.0127688	-0.165717	-1.30019	0.193537	0.79075
SAMEA1463109_00094	4191	158.606	342	606.621	ERS3382256	SAMEA1463109_00094	8.2334	0.0127688	-0.0504241	-0.395619	0.692386	0.999727	8.2334	0.0127688	-0.112039	-0.87904	0.37938	0.999099	8.2334	0.0127688	-0.165717	-1.30019	0.193537	0.79075
SAMEA1463109_00095	3311	92.4846	258	481.356	ERS3382245	SAMEA1463109_00095	7.67315	0.00786028	-0.0177274	-0.133292	0.893963	0.999727	7.67315	0.00786028	-0.132122	-0.993425	0.320503	0.999099	7.67315	0.00786028	-0.119168	-0.896022	0.370241	0.793743
SAMEA1463109_00095	2394	92.3607	258	616.072	ERS3382246	SAMEA1463109_00095	7.67315	0.00786028	-0.0177274	-0.133292	0.893963	0.999727	7.67315	0.00786028	-0.132122	-0.993425	0.320503	0.999099	7.67315	0.00786028	-0.119168	-0.896022	0.370241	0.793743
SAMEA1463109_00095	2038	94.4025	258	608.624	ERS3382247	SAMEA1463109_00095	7.67315	0.00786028	-0.0177274	-0.133292	0.893963	0.999727	7.67315	0.00786028	-0.132122	-0.993425	0.320503	0.999099	7.67315	0.00786028	-0.119168	-0.896022	0.370241	0.793743
SAMEA1463109_00095	2758	94.1626	258	632.082	ERS3382248	SAMEA1463109_00095	7.67315	0.00786028	-0.0177274	-0.133292	0.893963	0.999727	7.67315	0.00786028	-0.132122	-0.993425	0.320503	0.999099	7.67315	0.00786028	-0.119168	-0.896022	0.370241	0.793743
SAMEA1463109_00095	1892	84.0189	258	491.757	ERS3382249	SAMEA1463109_00095	7.67315	0.00786028	-0.0177274	-0.133292	0.893963	0.999727	7.67315	0.00786028	-0.132122	-0.993425	0.320503	0.999099	7.67315	0.00786028	-0.119168	-0.896022	0.370241	0.793743
SAMEA1463109_00095	2684	88.5488	258	683.903	ERS3382250	SAMEA1463109_00095	7.67315	0.00786028	-0.0177274	-0.133292	0.893963	0.999727	7.67315	0.00786028	-0.132122	-0.993425	0.320503	0.999099	7.67315	0.00786028	-0.119168	-0.896022	0.370241	0.793743
SAMEA1463109_00095	1111	97.6242	258	637.357	ERS3382251	SAMEA1463109_00095	7.67315	0.00786028	-0.0177274	-0.133292	0.893963	0.999727	7.67315	0.00786028	-0.132122	-0.993425	0.320503	0.999099	7.67315	0.00786028	-0.119168	-0.896022	0.370241	0.793743
SAMEA1463109_00095	1228	94.709	258	454.206	ERS3382252	SAMEA1463109_00095	7.67315	0.00786028	-0.0177274	-0.133292	0.893963	0.999727	7.67315	0.00786028	-0.132122	-0.993425	0.320503	0.999099	7.67315	0.00786028	-0.119168	-0.896022	0.370241	0.793743
SAMEA1463109_00095	2701	105.759	258	339.702	ERS3382253	SAMEA1463109_00095	7.67315	0.00786028	-0.0177274	-0.133292	0.893963	0.999727	7.67315	0.00786028	-0.132122	-0.993425	0.320503	0.999099	7.67315	0.00786028	-0.119168	-0.896022	0.370241	0.793743
SAMEA1463109_00095	1896	92.4538	258	277.043	ERS3382254	SAMEA1463109_00095	7.67315	0.00786028	-0.0177274	-0.133292	0.893963	0.999727	7.67315	0.00786028	-0.132122	-0.993425	0.320503	0.999099	7.67315	0.00786028	-0.119168	-0.896022	0.370241	0.793743
SAMEA1463109_00095	2587	100.955	258	479.814	ERS3382255	SAMEA1463109_00095	7.67315	0.00786028	-0.0177274	-0.133292	0.893963	0.999727	7.67315	0.00786028	-0.132122	-0.993425	0.320503	0.999099	7.67315	0.00786028	-0.119168	-0.896022	0.370241	0.793743
SAMEA1463109_00095	2377	90.974	258	599.833	ERS3382256	SAMEA1463109_00095	7.67315	0.00786028	-0.0177274	-0.133292	0.893963	0.999727	7.67315	0.00786028	-0.132122	-0.993425	0.320503	0.999099	7.67315	0.00786028	-0.119168	-0.896022	0.370241	0.793743
SAMEA1463109_00096	59086	2468.95	2670	321.772	ERS3382245	polA	10.5388	0.00268656	-0.0760855	-0.246742	0.805108	0.999727	10.5388	0.00268656	-0.063427	-0.205691	0.837032	0.999099	10.5388	0.00268656	-0.0220361	-0.0714622	0.94303	0.983257
SAMEA1463109_00096	40393	2459.62	2670	390.33	ERS3382246	polA	10.5388	0.00268656	-0.0760855	-0.246742	0.805108	0.999727	10.5388	0.00268656	-0.063427	-0.205691	0.837032	0.999099	10.5388	0.00268656	-0.0220361	-0.0714622	0.94303	0.983257
SAMEA1463109_00096	33839	2461.11	2670	387.628	ERS3382247	polA	10.5388	0.00268656	-0.0760855	-0.246742	0.805108	0.999727	10.5388	0.00268656	-0.063427	-0.205691	0.837032	0.999099	10.5388	0.00268656	-0.0220361	-0.0714622	0.94303	0.983257
SAMEA1463109_00096	45680	2466.76	2670	399.629	ERS3382248	polA	10.5388	0.00268656	-0.0760855	-0.246742	0.805108	0.999727	10.5388	0.00268656	-0.063427	-0.205691	0.837032	0.999099	10.5388	0.00268656	-0.0220361	-0.0714622	0.94303	0.983257
SAMEA1463109_00096	32619	2446.66	2670	291.141	ERS3382249	polA	10.5388	0.00268656	-0.0760855	-0.246742	0.805108	0.999727	10.5388	0.00268656	-0.063427	-0.205691	0.837032	0.999099	10.5388	0.00268656	-0.0220361	-0.0714622	0.94303	0.983257
SAMEA1463109_00096	39445	2458.56	2670	361.998	ERS3382250	polA	10.5388	0.00268656	-0.0760855	-0.246742	0.805108	0.999727	10.5388	0.00268656	-0.063427	-0.205691	0.837032	0.999099	10.5388	0.00268656	-0.0220361	-0.0714622	0.94303	0.983257
SAMEA1463109_00096	18447	2472.45	2670	417.853	ERS3382251	polA	10.5388	0.00268656	-0.0760855	-0.246742	0.805108	0.999727	10.5388	0.00268656	-0.063427	-0.205691	0.837032	0.999099	10.5388	0.00268656	-0.0220361	-0.0714622	0.94303	0.983257
SAMEA1463109_00096	23440	2464.95	2670	333.116	ERS3382252	polA	10.5388	0.00268656	-0.0760855	-0.246742	0.805108	0.999727	10.5388	0.00268656	-0.063427	-0.205691	0.837032	0.999099	10.5388	0.00268656	-0.0220361	-0.0714622	0.94303	0.983257
SAMEA1463109_00096	52362	2494.05	2670	279.255	ERS3382253	polA	10.5388	0.00268656	-0.0760855	-0.246742	0.805108	0.999727	10.5388	0.00268656	-0.063427	-0.205691	0.837032	0.999099	10.5388	0.00268656	-0.0220361	-0.0714622	0.94303	0.983257
SAMEA1463109_00096	42466	2461.29	2670	233.084	ERS3382254	polA	10.5388	0.00268656	-0.0760855	-0.246742	0.805108	0.999727	10.5388	0.00268656	-0.063427	-0.205691	0.837032	0.999099	10.5388	0.00268656	-0.0220361	-0.0714622	0.94303	0.983257
SAMEA1463109_00096	46511	2478.8	2670	351.334	ERS3382255	polA	10.5388	0.00268656	-0.0760855	-0.246742	0.805108	0.999727	10.5388	0.00268656	-0.063427	-0.205691	0.837032	0.999099	10.5388	0.00268656	-0.0220361	-0.0714622	0.94303	0.983257
SAMEA1463109_00096	39498	2461.87	2670	368.323	ERS3382256	polA	10.5388	0.00268656	-0.0760855	-0.246742	0.805108	0.999727	10.5388	0.00268656	-0.063427	-0.205691	0.837032	0.999099	10.5388	0.00268656	-0.0220361	-0.0714622	0.94303	0.983257
SAMEA1463109_00097	8569	245.096	438	470.078	ERS3382245	yccU	8.55882	0.167283	-0.198679	-0.628932	0.529393	0.999727	8.55882	0.167283	0.0495165	0.156748	0.875443	0.999099	8.55882	0.167283	0.439761	1.39209	0.163894	0.79075
SAMEA1463109_00097	4311	240.481	438	426.082	ERS3382246	yccU	8.55882	0.167283	-0.198679	-0.628932	0.529393	0.999727	8.55882	0.167283	0.0495165	0.156748	0.875443	0.999099	8.55882	0.167283	0.439761	1.39209	0.163894	0.79075
SAMEA1463109_00097	4098	244.101	438	473.293	ERS3382247	yccU	8.55882	0.167283	-0.198679	-0.628932	0.529393	0.999727	8.55882	0.167283	0.0495165	0.156748	0.875443	0.999099	8.55882	0.167283	0.439761	1.39209	0.163894	0.79075
SAMEA1463109_00097	5159	246.8	438	451.106	ERS3382248	yccU	8.55882	0.167283	-0.198679	-0.628932	0.529393	0.999727	8.55882	0.167283	0.0495165	0.156748	0.875443	0.999099	8.55882	0.167283	0.439761	1.39209	0.163894	0.79075
SAMEA1463109_00097	3528	229.325	438	335.957	ERS3382249	yccU	8.55882	0.167283	-0.198679	-0.628932	0.529393	0.999727	8.55882	0.167283	0.0495165	0.156748	0.875443	0.999099	8.55882	0.167283	0.439761	1.39209	0.163894	0.79075
SAMEA1463109_00097	4190	237.562	438	397.954	ERS3382250	yccU	8.55882	0.167283	-0.198679	-0.628932	0.529393	0.999727	8.55882	0.167283	0.0495165	0.156748	0.875443	0.999099	8.55882	0.167283	0.439761	1.39209	0.163894	0.79075
SAMEA1463109_00097	2105	250.04	438	471.486	ERS3382251	yccU	8.55882	0.167283	-0.198679	-0.628932	0.529393	0.999727	8.55882	0.167283	0.0495165	0.156748	0.875443	0.999099	8.55882	0.167283	0.439761	1.39209	0.163894	0.79075
SAMEA1463109_00097	2938	245.1	438	419.908	ERS3382252	yccU	8.55882	0.167283	-0.198679	-0.628932	0.529393	0.999727	8.55882	0.167283	0.0495165	0.156748	0.875443	0.999099	8.55882	0.167283	0.439761	1.39209	0.163894	0.79075
SAMEA1463109_00097	9630	267.113	438	479.536	ERS3382253	yccU	8.55882	0.167283	-0.198679	-0.628932	0.529393	0.999727	8.55882	0.167283	0.0495165	0.156748	0.875443	0.999099	8.55882	0.167283	0.439761	1.39209	0.163894	0.79075
SAMEA1463109_00097	17191	241.844	438	960.285	ERS3382254	yccU	8.55882	0.167283	-0.198679	-0.628932	0.529393	0.999727	8.55882	0.167283	0.0495165	0.156748	0.875443	0.999099	8.55882	0.167283	0.439761	1.39209	0.163894	0.79075
SAMEA1463109_00097	7212	255.589	438	528.347	ERS3382255	yccU	8.55882	0.167283	-0.198679	-0.628932	0.529393	0.999727	8.55882	0.167283	0.0495165	0.156748	0.875443	0.999099	8.55882	0.167283	0.439761	1.39209	0.163894	0.79075
SAMEA1463109_00097	4714	241.852	438	447.464	ERS3382256	yccU	8.55882	0.167283	-0.198679	-0.628932	0.529393	0.999727	8.55882	0.167283	0.0495165	0.156748	0.875443	0.999099	8.55882	0.167283	0.439761	1.39209	0.163894	0.79075
SAMEA1463109_00098	4959.58	158.684	339	420.231	ERS3382245	SAMEA1463109_00098	8.1162	0.0307895	-0.077792	-0.599352	0.548938	0.999727	8.1162	0.0307895	0.048462	0.373377	0.708868	0.999099	8.1162	0.0307895	0.232994	1.79511	0.0726362	0.79075
SAMEA1463109_00098	3154.42	156.448	339	479.233	ERS3382246	SAMEA1463109_00098	8.1162	0.0307895	-0.077792	-0.599352	0.548938	0.999727	8.1162	0.0307895	0.048462	0.373377	0.708868	0.999099	8.1162	0.0307895	0.232994	1.79511	0.0726362	0.79075
SAMEA1463109_00098	2736.99	158.277	339	487.51	ERS3382247	SAMEA1463109_00098	8.1162	0.0307895	-0.077792	-0.599352	0.548938	0.999727	8.1162	0.0307895	0.048462	0.373377	0.708868	0.999099	8.1162	0.0307895	0.232994	1.79511	0.0726362	0.79075
SAMEA1463109_00098	3822.05	160.199	339	514.866	ERS3382248	SAMEA1463109_00098	8.1162	0.0307895	-0.077792	-0.599352	0.548938	0.999727	8.1162	0.0307895	0.048462	0.373377	0.708868	0.999099	8.1162	0.0307895	0.232994	1.79511	0.0726362	0.79075
SAMEA1463109_00098	2450.16	146.093	339	366.244	ERS3382249	SAMEA1463109_00098	8.1162	0.0307895	-0.077792	-0.599352	0.548938	0.999727	8.1162	0.0307895	0.048462	0.373377	0.708868	0.999099	8.1162	0.0307895	0.232994	1.79511	0.0726362	0.79075
SAMEA1463109_00098	3310.47	152.826	339	488.752	ERS3382250	SAMEA1463109_00098	8.1162	0.0307895	-0.077792	-0.599352	0.548938	0.999727	8.1162	0.0307895	0.048462	0.373377	0.708868	0.999099	8.1162	0.0307895	0.232994	1.79511	0.0726362	0.79075
SAMEA1463109_00098	1459.71	162.295	339	503.719	ERS3382251	SAMEA1463109_00098	8.1162	0.0307895	-0.077792	-0.599352	0.548938	0.999727	8.1162	0.0307895	0.048462	0.373377	0.708868	0.999099	8.1162	0.0307895	0.232994	1.79511	0.0726362	0.79075
SAMEA1463109_00098	2028.59	159.031	339	446.847	ERS3382252	SAMEA1463109_00098	8.1162	0.0307895	-0.077792	-0.599352	0.548938	0.999727	8.1162	0.0307895	0.048462	0.373377	0.708868	0.999099	8.1162	0.0307895	0.232994	1.79511	0.0726362	0.79075
SAMEA1463109_00098	5670.95	175.518	339	429.758	ERS3382253	SAMEA1463109_00098	8.1162	0.0307895	-0.077792	-0.599352	0.548938	0.999727	8.1162	0.0307895	0.048462	0.373377	0.708868	0.999099	8.1162	0.0307895	0.232994	1.79511	0.0726362	0.79075
SAMEA1463109_00098	5436.78	156.281	339	469.969	ERS3382254	SAMEA1463109_00098	8.1162	0.0307895	-0.077792	-0.599352	0.548938	0.999727	8.1162	0.0307895	0.048462	0.373377	0.708868	0.999099	8.1162	0.0307895	0.232994	1.79511	0.0726362	0.79075
SAMEA1463109_00098	4230.66	168.386	339	470.444	ERS3382255	SAMEA1463109_00098	8.1162	0.0307895	-0.077792	-0.599352	0.548938	0.999727	8.1162	0.0307895	0.048462	0.373377	0.708868	0.999099	8.1162	0.0307895	0.232994	1.79511	0.0726362	0.79075
SAMEA1463109_00098	3865.15	156.234	339	567.948	ERS3382256	SAMEA1463109_00098	8.1162	0.0307895	-0.077792	-0.599352	0.548938	0.999727	8.1162	0.0307895	0.048462	0.373377	0.708868	0.999099	8.1162	0.0307895	0.232994	1.79511	0.0726362	0.79075
SAMEA1463109_00099	34632	809.952	1011	574.904	ERS3382245	yeiH	9.86351	0.0205514	-0.057486	-0.297511	0.766077	0.999727	9.86351	0.0205514	-0.161382	-0.83521	0.4036	0.999099	9.86351	0.0205514	-0.217364	-1.12494	0.260615	0.79075
SAMEA1463109_00099	21575	800.623	1011	640.498	ERS3382246	yeiH	9.86351	0.0205514	-0.057486	-0.297511	0.766077	0.999727	9.86351	0.0205514	-0.161382	-0.83521	0.4036	0.999099	9.86351	0.0205514	-0.217364	-1.12494	0.260615	0.79075
SAMEA1463109_00099	17513	802.11	1011	615.538	ERS3382247	yeiH	9.86351	0.0205514	-0.057486	-0.297511	0.766077	0.999727	9.86351	0.0205514	-0.161382	-0.83521	0.4036	0.999099	9.86351	0.0205514	-0.217364	-1.12494	0.260615	0.79075
SAMEA1463109_00099	25536	807.762	1011	682.224	ERS3382248	yeiH	9.86351	0.0205514	-0.057486	-0.297511	0.766077	0.999727	9.86351	0.0205514	-0.161382	-0.83521	0.4036	0.999099	9.86351	0.0205514	-0.217364	-1.12494	0.260615	0.79075
SAMEA1463109_00099	17783	787.659	1011	493.03	ERS3382249	yeiH	9.86351	0.0205514	-0.057486	-0.297511	0.766077	0.999727	9.86351	0.0205514	-0.161382	-0.83521	0.4036	0.999099	9.86351	0.0205514	-0.217364	-1.12494	0.260615	0.79075
SAMEA1463109_00099	22174	799.555	1011	625.735	ERS3382250	yeiH	9.86351	0.0205514	-0.057486	-0.297511	0.766077	0.999727	9.86351	0.0205514	-0.161382	-0.83521	0.4036	0.999099	9.86351	0.0205514	-0.217364	-1.12494	0.260615	0.79075
SAMEA1463109_00099	10176	813.453	1011	700.6	ERS3382251	yeiH	9.86351	0.0205514	-0.057486	-0.297511	0.766077	0.999727	9.86351	0.0205514	-0.161382	-0.83521	0.4036	0.999099	9.86351	0.0205514	-0.217364	-1.12494	0.260615	0.79075
SAMEA1463109_00099	12413	805.947	1011	539.53	ERS3382252	yeiH	9.86351	0.0205514	-0.057486	-0.297511	0.766077	0.999727	9.86351	0.0205514	-0.161382	-0.83521	0.4036	0.999099	9.86351	0.0205514	-0.217364	-1.12494	0.260615	0.79075
SAMEA1463109_00099	21647	835.053	1011	344.805	ERS3382253	yeiH	9.86351	0.0205514	-0.057486	-0.297511	0.766077	0.999727	9.86351	0.0205514	-0.161382	-0.83521	0.4036	0.999099	9.86351	0.0205514	-0.217364	-1.12494	0.260615	0.79075
SAMEA1463109_00099	14133	802.291	1011	237.978	ERS3382254	yeiH	9.86351	0.0205514	-0.057486	-0.297511	0.766077	0.999727	9.86351	0.0205514	-0.161382	-0.83521	0.4036	0.999099	9.86351	0.0205514	-0.217364	-1.12494	0.260615	0.79075
SAMEA1463109_00099	24086	819.799	1011	550.127	ERS3382255	yeiH	9.86351	0.0205514	-0.057486	-0.297511	0.766077	0.999727	9.86351	0.0205514	-0.161382	-0.83521	0.4036	0.999099	9.86351	0.0205514	-0.217364	-1.12494	0.260615	0.79075
SAMEA1463109_00099	20666	802.867	1011	590.923	ERS3382256	yeiH	9.86351	0.0205514	-0.057486	-0.297511	0.766077	0.999727	9.86351	0.0205514	-0.161382	-0.83521	0.4036	0.999099	9.86351	0.0205514	-0.217364	-1.12494	0.260615	0.79075
SAMEA1463109_00100	21038	968.952	1170	291.93	ERS3382245	aspC1	9.47481	0.00761851	-0.0659412	-0.433041	0.664985	0.999727	9.47481	0.00761851	-0.0992784	-0.651968	0.514422	0.999099	9.47481	0.00761851	-0.156792	-1.02966	0.303168	0.79075
SAMEA1463109_00100	14336	959.623	1170	355.077	ERS3382246	aspC1	9.47481	0.00761851	-0.0659412	-0.433041	0.664985	0.999727	9.47481	0.00761851	-0.0992784	-0.651968	0.514422	0.999099	9.47481	0.00761851	-0.156792	-1.02966	0.303168	0.79075
SAMEA1463109_00100	12408	961.11	1170	363.963	ERS3382247	aspC1	9.47481	0.00761851	-0.0659412	-0.433041	0.664985	0.999727	9.47481	0.00761851	-0.0992784	-0.651968	0.514422	0.999099	9.47481	0.00761851	-0.156792	-1.02966	0.303168	0.79075
SAMEA1463109_00100	17204	966.762	1170	384.032	ERS3382248	aspC1	9.47481	0.00761851	-0.0659412	-0.433041	0.664985	0.999727	9.47481	0.00761851	-0.0992784	-0.651968	0.514422	0.999099	9.47481	0.00761851	-0.156792	-1.02966	0.303168	0.79075
SAMEA1463109_00100	11347	946.659	1170	261.754	ERS3382249	aspC1	9.47481	0.00761851	-0.0659412	-0.433041	0.664985	0.999727	9.47481	0.00761851	-0.0992784	-0.651968	0.514422	0.999099	9.47481	0.00761851	-0.156792	-1.02966	0.303168	0.79075
SAMEA1463109_00100	14382	958.555	1170	338.53	ERS3382250	aspC1	9.47481	0.00761851	-0.0659412	-0.433041	0.664985	0.999727	9.47481	0.00761851	-0.0992784	-0.651968	0.514422	0.999099	9.47481	0.00761851	-0.156792	-1.02966	0.303168	0.79075
SAMEA1463109_00100	6813	972.453	1170	392.37	ERS3382251	aspC1	9.47481	0.00761851	-0.0659412	-0.433041	0.664985	0.999727	9.47481	0.00761851	-0.0992784	-0.651968	0.514422	0.999099	9.47481	0.00761851	-0.156792	-1.02966	0.303168	0.79075
SAMEA1463109_00100	8121	964.947	1170	294.816	ERS3382252	aspC1	9.47481	0.00761851	-0.0659412	-0.433041	0.664985	0.999727	9.47481	0.00761851	-0.0992784	-0.651968	0.514422	0.999099	9.47481	0.00761851	-0.156792	-1.02966	0.303168	0.79075
SAMEA1463109_00100	17028	994.053	1170	227.847	ERS3382253	aspC1	9.47481	0.00761851	-0.0659412	-0.433041	0.664985	0.999727	9.47481	0.00761851	-0.0992784	-0.651968	0.514422	0.999099	9.47481	0.00761851	-0.156792	-1.02966	0.303168	0.79075
SAMEA1463109_00100	10651	961.291	1170	149.682	ERS3382254	aspC1	9.47481	0.00761851	-0.0659412	-0.433041	0.664985	0.999727	9.47481	0.00761851	-0.0992784	-0.651968	0.514422	0.999099	9.47481	0.00761851	-0.156792	-1.02966	0.303168	0.79075
SAMEA1463109_00100	16152	978.799	1170	308.986	ERS3382255	aspC1	9.47481	0.00761851	-0.0659412	-0.433041	0.664985	0.999727	9.47481	0.00761851	-0.0992784	-0.651968	0.514422	0.999099	9.47481	0.00761851	-0.156792	-1.02966	0.303168	0.79075
SAMEA1463109_00100	14025	961.867	1170	334.739	ERS3382256	aspC1	9.47481	0.00761851	-0.0659412	-0.433041	0.664985	0.999727	9.47481	0.00761851	-0.0992784	-0.651968	0.514422	0.999099	9.47481	0.00761851	-0.156792	-1.02966	0.303168	0.79075
SAMEA1463109_00101	6893	569.952	771	162.61	ERS3382245	recO	8.37846	0.00462894	-0.11153	-0.895411	0.370567	0.999727	8.37846	0.00462894	0.00821132	0.065924	0.947438	0.999099	8.37846	0.00462894	-0.0794274	-0.637677	0.523684	0.845448
SAMEA1463109_00101	4650	561.172	771	196.948	ERS3382246	recO	8.37846	0.00462894	-0.11153	-0.895411	0.370567	0.999727	8.37846	0.00462894	0.00821132	0.065924	0.947438	0.999099	8.37846	0.00462894	-0.0794274	-0.637677	0.523684	0.845448
SAMEA1463109_00101	3921	563.206	771	196.272	ERS3382247	recO	8.37846	0.00462894	-0.11153	-0.895411	0.370567	0.999727	8.37846	0.00462894	0.00821132	0.065924	0.947438	0.999099	8.37846	0.00462894	-0.0794274	-0.637677	0.523684	0.845448
SAMEA1463109_00101	5334	568.022	771	202.65	ERS3382248	recO	8.37846	0.00462894	-0.11153	-0.895411	0.370567	0.999727	8.37846	0.00462894	0.00821132	0.065924	0.947438	0.999099	8.37846	0.00462894	-0.0794274	-0.637677	0.523684	0.845448
SAMEA1463109_00101	3636	547.78	771	144.952	ERS3382249	recO	8.37846	0.00462894	-0.11153	-0.895411	0.370567	0.999727	8.37846	0.00462894	0.00821132	0.065924	0.947438	0.999099	8.37846	0.00462894	-0.0794274	-0.637677	0.523684	0.845448
SAMEA1463109_00101	4240	559.675	771	170.932	ERS3382250	recO	8.37846	0.00462894	-0.11153	-0.895411	0.370567	0.999727	8.37846	0.00462894	0.00821132	0.065924	0.947438	0.999099	8.37846	0.00462894	-0.0794274	-0.637677	0.523684	0.845448
SAMEA1463109_00101	2124	573.7	771	207.346	ERS3382251	recO	8.37846	0.00462894	-0.11153	-0.895411	0.370567	0.999727	8.37846	0.00462894	0.00821132	0.065924	0.947438	0.999099	8.37846	0.00462894	-0.0794274	-0.637677	0.523684	0.845448
SAMEA1463109_00101	2828	566.078	771	175.004	ERS3382252	recO	8.37846	0.00462894	-0.11153	-0.895411	0.370567	0.999727	8.37846	0.00462894	0.00821132	0.065924	0.947438	0.999099	8.37846	0.00462894	-0.0794274	-0.637677	0.523684	0.845448
SAMEA1463109_00101	7272	595.053	771	162.55	ERS3382253	recO	8.37846	0.00462894	-0.11153	-0.895411	0.370567	0.999727	8.37846	0.00462894	0.00821132	0.065924	0.947438	0.999099	8.37846	0.00462894	-0.0794274	-0.637677	0.523684	0.845448
SAMEA1463109_00101	4409	562.471	771	105.895	ERS3382254	recO	8.37846	0.00462894	-0.11153	-0.895411	0.370567	0.999727	8.37846	0.00462894	0.00821132	0.065924	0.947438	0.999099	8.37846	0.00462894	-0.0794274	-0.637677	0.523684	0.845448
SAMEA1463109_00101	5182	579.978	771	167.298	ERS3382255	recO	8.37846	0.00462894	-0.11153	-0.895411	0.370567	0.999727	8.37846	0.00462894	0.00821132	0.065924	0.947438	0.999099	8.37846	0.00462894	-0.0794274	-0.637677	0.523684	0.845448
SAMEA1463109_00101	4473	563.317	771	182.291	ERS3382256	recO	8.37846	0.00462894	-0.11153	-0.895411	0.370567	0.999727	8.37846	0.00462894	0.00821132	0.065924	0.947438	0.999099	8.37846	0.00462894	-0.0794274	-0.637677	0.523684	0.845448
SAMEA1463109_00102	8648	791.952	993	146.823	ERS3382245	plsX	8.57347	0.00444635	-0.0777154	-0.63448	0.525768	0.999727	8.57347	0.00444635	-0.0494131	-0.403416	0.686642	0.999099	8.57347	0.00444635	-0.144144	-1.17681	0.23927	0.79075
SAMEA1463109_00102	5933	782.623	993	180.184	ERS3382246	plsX	8.57347	0.00444635	-0.0777154	-0.63448	0.525768	0.999727	8.57347	0.00444635	-0.0494131	-0.403416	0.686642	0.999099	8.57347	0.00444635	-0.144144	-1.17681	0.23927	0.79075
SAMEA1463109_00102	4699	784.11	993	168.95	ERS3382247	plsX	8.57347	0.00444635	-0.0777154	-0.63448	0.525768	0.999727	8.57347	0.00444635	-0.0494131	-0.403416	0.686642	0.999099	8.57347	0.00444635	-0.144144	-1.17681	0.23927	0.79075
SAMEA1463109_00102	6560	789.762	993	179.253	ERS3382248	plsX	8.57347	0.00444635	-0.0777154	-0.63448	0.525768	0.999727	8.57347	0.00444635	-0.0494131	-0.403416	0.686642	0.999099	8.57347	0.00444635	-0.144144	-1.17681	0.23927	0.79075
SAMEA1463109_00102	4465	769.659	993	126.686	ERS3382249	plsX	8.57347	0.00444635	-0.0777154	-0.63448	0.525768	0.999727	8.57347	0.00444635	-0.0494131	-0.403416	0.686642	0.999099	8.57347	0.00444635	-0.144144	-1.17681	0.23927	0.79075
SAMEA1463109_00102	5961	781.555	993	172.089	ERS3382250	plsX	8.57347	0.00444635	-0.0777154	-0.63448	0.525768	0.999727	8.57347	0.00444635	-0.0494131	-0.403416	0.686642	0.999099	8.57347	0.00444635	-0.144144	-1.17681	0.23927	0.79075
SAMEA1463109_00102	2565	795.453	993	180.592	ERS3382251	plsX	8.57347	0.00444635	-0.0777154	-0.63448	0.525768	0.999727	8.57347	0.00444635	-0.0494131	-0.403416	0.686642	0.999099	8.57347	0.00444635	-0.144144	-1.17681	0.23927	0.79075
SAMEA1463109_00102	3434	787.947	993	152.668	ERS3382252	plsX	8.57347	0.00444635	-0.0777154	-0.63448	0.525768	0.999727	8.57347	0.00444635	-0.0494131	-0.403416	0.686642	0.999099	8.57347	0.00444635	-0.144144	-1.17681	0.23927	0.79075
SAMEA1463109_00102	8003	817.053	993	130.284	ERS3382253	plsX	8.57347	0.00444635	-0.0777154	-0.63448	0.525768	0.999727	8.57347	0.00444635	-0.0494131	-0.403416	0.686642	0.999099	8.57347	0.00444635	-0.144144	-1.17681	0.23927	0.79075
SAMEA1463109_00102	4549	784.291	993	78.3561	ERS3382254	plsX	8.57347	0.00444635	-0.0777154	-0.63448	0.525768	0.999727	8.57347	0.00444635	-0.0494131	-0.403416	0.686642	0.999099	8.57347	0.00444635	-0.144144	-1.17681	0.23927	0.79075
SAMEA1463109_00102	6395	801.799	993	149.342	ERS3382255	plsX	8.57347	0.00444635	-0.0777154	-0.63448	0.525768	0.999727	8.57347	0.00444635	-0.0494131	-0.403416	0.686642	0.999099	8.57347	0.00444635	-0.144144	-1.17681	0.23927	0.79075
SAMEA1463109_00102	5550	784.946	993	162.32	ERS3382256	plsX	8.57347	0.00444635	-0.0777154	-0.63448	0.525768	0.999727	8.57347	0.00444635	-0.0494131	-0.403416	0.686642	0.999099	8.57347	0.00444635	-0.144144	-1.17681	0.23927	0.79075
SAMEA1463109_00103	5304	75.012	234	950.713	ERS3382245	acpP_1	8.20915	0.0316429	-0.176797	-1.23832	0.215598	0.999727	8.20915	0.0316429	-0.0328595	-0.230154	0.817972	0.999099	8.20915	0.0316429	-0.21957	-1.53791	0.124072	0.79075
SAMEA1463109_00103	4285	75.3266	234	1352.06	ERS3382246	acpP_1	8.20915	0.0316429	-0.176797	-1.23832	0.215598	0.999727	8.20915	0.0316429	-0.0328595	-0.230154	0.817972	0.999099	8.20915	0.0316429	-0.21957	-1.53791	0.124072	0.79075
SAMEA1463109_00103	4003	76.3856	234	1477.41	ERS3382247	acpP_1	8.20915	0.0316429	-0.176797	-1.23832	0.215598	0.999727	8.20915	0.0316429	-0.0328595	-0.230154	0.817972	0.999099	8.20915	0.0316429	-0.21957	-1.53791	0.124072	0.79075
SAMEA1463109_00103	4936	76.3158	234	1395.79	ERS3382248	acpP_1	8.20915	0.0316429	-0.176797	-1.23832	0.215598	0.999727	8.20915	0.0316429	-0.0328595	-0.230154	0.817972	0.999099	8.20915	0.0316429	-0.21957	-1.53791	0.124072	0.79075
SAMEA1463109_00103	2739	67.2291	234	889.695	ERS3382249	acpP_1	8.20915	0.0316429	-0.176797	-1.23832	0.215598	0.999727	8.20915	0.0316429	-0.0328595	-0.230154	0.817972	0.999099	8.20915	0.0316429	-0.21957	-1.53791	0.124072	0.79075
SAMEA1463109_00103	3620	71.2978	234	1145.58	ERS3382250	acpP_1	8.20915	0.0316429	-0.176797	-1.23832	0.215598	0.999727	8.20915	0.0316429	-0.0328595	-0.230154	0.817972	0.999099	8.20915	0.0316429	-0.21957	-1.53791	0.124072	0.79075
SAMEA1463109_00103	2256	79.57	234	1587.87	ERS3382251	acpP_1	8.20915	0.0316429	-0.176797	-1.23832	0.215598	0.999727	8.20915	0.0316429	-0.0328595	-0.230154	0.817972	0.999099	8.20915	0.0316429	-0.21957	-1.53791	0.124072	0.79075
SAMEA1463109_00103	2255	77.4375	234	1020.1	ERS3382252	acpP_1	8.20915	0.0316429	-0.176797	-1.23832	0.215598	0.999727	8.20915	0.0316429	-0.0328595	-0.230154	0.817972	0.999099	8.20915	0.0316429	-0.21957	-1.53791	0.124072	0.79075
SAMEA1463109_00103	5495	86.3006	234	846.922	ERS3382253	acpP_1	8.20915	0.0316429	-0.176797	-1.23832	0.215598	0.999727	8.20915	0.0316429	-0.0328595	-0.230154	0.817972	0.999099	8.20915	0.0316429	-0.21957	-1.53791	0.124072	0.79075
SAMEA1463109_00103	2421	75.8512	234	431.187	ERS3382254	acpP_1	8.20915	0.0316429	-0.176797	-1.23832	0.215598	0.999727	8.20915	0.0316429	-0.0328595	-0.230154	0.817972	0.999099	8.20915	0.0316429	-0.21957	-1.53791	0.124072	0.79075
SAMEA1463109_00103	4903	81.633	234	1124.61	ERS3382255	acpP_1	8.20915	0.0316429	-0.176797	-1.23832	0.215598	0.999727	8.20915	0.0316429	-0.0328595	-0.230154	0.817972	0.999099	8.20915	0.0316429	-0.21957	-1.53791	0.124072	0.79075
SAMEA1463109_00103	4093	73.6543	234	1275.74	ERS3382256	acpP_1	8.20915	0.0316429	-0.176797	-1.23832	0.215598	0.999727	8.20915	0.0316429	-0.0328595	-0.230154	0.817972	0.999099	8.20915	0.0316429	-0.21957	-1.53791	0.124072	0.79075
SAMEA1463109_00104	6029	72.8272	231	1113.08	ERS3382245	blpO_1	8.09326	0.0371676	-0.0884957	-0.680269	0.496334	0.999727	8.09326	0.0371676	-0.335223	-2.57687	0.0099699	0.999099	8.09326	0.0371676	-0.313457	-2.40956	0.0159719	0.79075
SAMEA1463109_00104	3968	73.1331	231	1289.59	ERS3382246	blpO_1	8.09326	0.0371676	-0.0884957	-0.680269	0.496334	0.999727	8.09326	0.0371676	-0.335223	-2.57687	0.0099699	0.999099	8.09326	0.0371676	-0.313457	-2.40956	0.0159719	0.79075
SAMEA1463109_00104	3384	74.0512	231	1288.33	ERS3382247	blpO_1	8.09326	0.0371676	-0.0884957	-0.680269	0.496334	0.999727	8.09326	0.0371676	-0.335223	-2.57687	0.0099699	0.999099	8.09326	0.0371676	-0.313457	-2.40956	0.0159719	0.79075
SAMEA1463109_00104	4683	74.0853	231	1364.11	ERS3382248	blpO_1	8.09326	0.0371676	-0.0884957	-0.680269	0.496334	0.999727	8.09326	0.0371676	-0.335223	-2.57687	0.0099699	0.999099	8.09326	0.0371676	-0.313457	-2.40956	0.0159719	0.79075
SAMEA1463109_00104	3149	65.2324	231	1054.18	ERS3382249	blpO_1	8.09326	0.0371676	-0.0884957	-0.680269	0.496334	0.999727	8.09326	0.0371676	-0.335223	-2.57687	0.0099699	0.999099	8.09326	0.0371676	-0.313457	-2.40956	0.0159719	0.79075
SAMEA1463109_00104	3849	69.2108	231	1254.78	ERS3382250	blpO_1	8.09326	0.0371676	-0.0884957	-0.680269	0.496334	0.999727	8.09326	0.0371676	-0.335223	-2.57687	0.0099699	0.999099	8.09326	0.0371676	-0.313457	-2.40956	0.0159719	0.79075
SAMEA1463109_00104	1681	77.4131	231	1216.13	ERS3382251	blpO_1	8.09326	0.0371676	-0.0884957	-0.680269	0.496334	0.999727	8.09326	0.0371676	-0.335223	-2.57687	0.0099699	0.999099	8.09326	0.0371676	-0.313457	-2.40956	0.0159719	0.79075
SAMEA1463109_00104	1821	75.3027	231	847.12	ERS3382252	blpO_1	8.09326	0.0371676	-0.0884957	-0.680269	0.496334	0.999727	8.09326	0.0371676	-0.335223	-2.57687	0.0099699	0.999099	8.09326	0.0371676	-0.313457	-2.40956	0.0159719	0.79075
SAMEA1463109_00104	3280	83.9222	231	519.86	ERS3382253	blpO_1	8.09326	0.0371676	-0.0884957	-0.680269	0.496334	0.999727	8.09326	0.0371676	-0.335223	-2.57687	0.0099699	0.999099	8.09326	0.0371676	-0.313457	-2.40956	0.0159719	0.79075
SAMEA1463109_00104	2349	74.0181	231	428.725	ERS3382254	blpO_1	8.09326	0.0371676	-0.0884957	-0.680269	0.496334	0.999727	8.09326	0.0371676	-0.335223	-2.57687	0.0099699	0.999099	8.09326	0.0371676	-0.313457	-2.40956	0.0159719	0.79075
SAMEA1463109_00104	3894	79.3709	231	918.63	ERS3382255	blpO_1	8.09326	0.0371676	-0.0884957	-0.680269	0.496334	0.999727	8.09326	0.0371676	-0.335223	-2.57687	0.0099699	0.999099	8.09326	0.0371676	-0.313457	-2.40956	0.0159719	0.79075
SAMEA1463109_00104	3566	71.6382	231	1142.76	ERS3382256	blpO_1	8.09326	0.0371676	-0.0884957	-0.680269	0.496334	0.999727	8.09326	0.0371676	-0.335223	-2.57687	0.0099699	0.999099	8.09326	0.0371676	-0.313457	-2.40956	0.0159719	0.79075
SAMEA1463109_00105	15613	15.2877	126	13731.6	ERS3382245	blpO_2	9.08383	0.0193546	-0.0442836	-0.335597	0.737175	0.999727	9.08383	0.0193546	-0.325057	-2.4634	0.0137627	0.999099	9.08383	0.0193546	-0.131735	-0.998336	0.318116	0.79075
SAMEA1463109_00105	10063	15.3699	126	15561.5	ERS3382246	blpO_2	9.08383	0.0193546	-0.0442836	-0.335597	0.737175	0.999727	9.08383	0.0193546	-0.325057	-2.4634	0.0137627	0.999099	9.08383	0.0193546	-0.131735	-0.998336	0.318116	0.79075
SAMEA1463109_00105	8430	16.2111	126	14660.3	ERS3382247	blpO_2	9.08383	0.0193546	-0.0442836	-0.335597	0.737175	0.999727	9.08383	0.0193546	-0.325057	-2.4634	0.0137627	0.999099	9.08383	0.0193546	-0.131735	-0.998336	0.318116	0.79075
SAMEA1463109_00105	11971	15.3443	126	16836	ERS3382248	blpO_2	9.08383	0.0193546	-0.0442836	-0.335597	0.737175	0.999727	9.08383	0.0193546	-0.325057	-2.4634	0.0137627	0.999099	9.08383	0.0193546	-0.131735	-0.998336	0.318116	0.79075
SAMEA1463109_00105	8751	13.4929	126	14163.1	ERS3382249	blpO_2	9.08383	0.0193546	-0.0442836	-0.335597	0.737175	0.999727	9.08383	0.0193546	-0.325057	-2.4634	0.0137627	0.999099	9.08383	0.0193546	-0.131735	-0.998336	0.318116	0.79075
SAMEA1463109_00105	10122	15.0517	126	15173.2	ERS3382250	blpO_2	9.08383	0.0193546	-0.0442836	-0.335597	0.737175	0.999727	9.08383	0.0193546	-0.325057	-2.4634	0.0137627	0.999099	9.08383	0.0193546	-0.131735	-0.998336	0.318116	0.79075
SAMEA1463109_00105	3919	15.9212	126	13785.6	ERS3382251	blpO_2	9.08383	0.0193546	-0.0442836	-0.335597	0.737175	0.999727	9.08383	0.0193546	-0.325057	-2.4634	0.0137627	0.999099	9.08383	0.0193546	-0.131735	-0.998336	0.318116	0.79075
SAMEA1463109_00105	4466	15.7607	126	9926.36	ERS3382252	blpO_2	9.08383	0.0193546	-0.0442836	-0.335597	0.737175	0.999727	9.08383	0.0193546	-0.325057	-2.4634	0.0137627	0.999099	9.08383	0.0193546	-0.131735	-0.998336	0.318116	0.79075
SAMEA1463109_00105	9677	17.8033	126	7229.88	ERS3382253	blpO_2	9.08383	0.0193546	-0.0442836	-0.335597	0.737175	0.999727	9.08383	0.0193546	-0.325057	-2.4634	0.0137627	0.999099	9.08383	0.0193546	-0.131735	-0.998336	0.318116	0.79075
SAMEA1463109_00105	9111	16.111	126	7639.73	ERS3382254	blpO_2	9.08383	0.0193546	-0.0442836	-0.335597	0.737175	0.999727	9.08383	0.0193546	-0.325057	-2.4634	0.0137627	0.999099	9.08383	0.0193546	-0.131735	-0.998336	0.318116	0.79075
SAMEA1463109_00105	10522	16.6933	126	11802.1	ERS3382255	blpO_2	9.08383	0.0193546	-0.0442836	-0.335597	0.737175	0.999727	9.08383	0.0193546	-0.325057	-2.4634	0.0137627	0.999099	9.08383	0.0193546	-0.131735	-0.998336	0.318116	0.79075
SAMEA1463109_00105	9603	15.6157	126	14117.7	ERS3382256	blpO_2	9.08383	0.0193546	-0.0442836	-0.335597	0.737175	0.999727	9.08383	0.0193546	-0.325057	-2.4634	0.0137627	0.999099	9.08383	0.0193546	-0.131735	-0.998336	0.318116	0.79075
SAMEA1463109_00106	36524	1952.95	2154	251.457	ERS3382245	comA	10.0135	0.0261878	-0.0248144	-0.116044	0.907617	0.999727	10.0135	0.0261878	-0.255403	-1.19439	0.232326	0.999099	10.0135	0.0261878	-0.168702	-0.788935	0.43015	0.806048
SAMEA1463109_00106	26483	1943.62	2154	323.855	ERS3382246	comA	10.0135	0.0261878	-0.0248144	-0.116044	0.907617	0.999727	10.0135	0.0261878	-0.255403	-1.19439	0.232326	0.999099	10.0135	0.0261878	-0.168702	-0.788935	0.43015	0.806048
SAMEA1463109_00106	21421	1945.11	2154	310.473	ERS3382247	comA	10.0135	0.0261878	-0.0248144	-0.116044	0.907617	0.999727	10.0135	0.0261878	-0.255403	-1.19439	0.232326	0.999099	10.0135	0.0261878	-0.168702	-0.788935	0.43015	0.806048
SAMEA1463109_00106	30186	1950.76	2154	333.933	ERS3382248	comA	10.0135	0.0261878	-0.0248144	-0.116044	0.907617	0.999727	10.0135	0.0261878	-0.255403	-1.19439	0.232326	0.999099	10.0135	0.0261878	-0.168702	-0.788935	0.43015	0.806048
SAMEA1463109_00106	22623	1930.66	2154	255.889	ERS3382249	comA	10.0135	0.0261878	-0.0248144	-0.116044	0.907617	0.999727	10.0135	0.0261878	-0.255403	-1.19439	0.232326	0.999099	10.0135	0.0261878	-0.168702	-0.788935	0.43015	0.806048
SAMEA1463109_00106	25752	1942.56	2154	299.111	ERS3382250	comA	10.0135	0.0261878	-0.0248144	-0.116044	0.907617	0.999727	10.0135	0.0261878	-0.255403	-1.19439	0.232326	0.999099	10.0135	0.0261878	-0.168702	-0.788935	0.43015	0.806048
SAMEA1463109_00106	11404	1956.45	2154	326.448	ERS3382251	comA	10.0135	0.0261878	-0.0248144	-0.116044	0.907617	0.999727	10.0135	0.0261878	-0.255403	-1.19439	0.232326	0.999099	10.0135	0.0261878	-0.168702	-0.788935	0.43015	0.806048
SAMEA1463109_00106	13152	1948.95	2154	236.394	ERS3382252	comA	10.0135	0.0261878	-0.0248144	-0.116044	0.907617	0.999727	10.0135	0.0261878	-0.255403	-1.19439	0.232326	0.999099	10.0135	0.0261878	-0.168702	-0.788935	0.43015	0.806048
SAMEA1463109_00106	21772	1978.05	2154	146.403	ERS3382253	comA	10.0135	0.0261878	-0.0248144	-0.116044	0.907617	0.999727	10.0135	0.0261878	-0.255403	-1.19439	0.232326	0.999099	10.0135	0.0261878	-0.168702	-0.788935	0.43015	0.806048
SAMEA1463109_00106	18155	1945.29	2154	126.08	ERS3382254	comA	10.0135	0.0261878	-0.0248144	-0.116044	0.907617	0.999727	10.0135	0.0261878	-0.255403	-1.19439	0.232326	0.999099	10.0135	0.0261878	-0.168702	-0.788935	0.43015	0.806048
SAMEA1463109_00106	29157	1962.8	2154	278.146	ERS3382255	comA	10.0135	0.0261878	-0.0248144	-0.116044	0.907617	0.999727	10.0135	0.0261878	-0.255403	-1.19439	0.232326	0.999099	10.0135	0.0261878	-0.168702	-0.788935	0.43015	0.806048
SAMEA1463109_00106	24351	1945.87	2154	287.291	ERS3382256	comA	10.0135	0.0261878	-0.0248144	-0.116044	0.907617	0.999727	10.0135	0.0261878	-0.255403	-1.19439	0.232326	0.999099	10.0135	0.0261878	-0.168702	-0.788935	0.43015	0.806048
SAMEA1463109_00107	28105	1148.95	1350	328.896	ERS3382245	comB	9.75278	0.0286928	-0.0229644	-0.127875	0.898248	0.999727	9.75278	0.0286928	-0.257113	-1.4317	0.152229	0.999099	9.75278	0.0286928	-0.157949	-0.879517	0.379121	0.796261
SAMEA1463109_00107	20495	1139.62	1350	427.446	ERS3382246	comB	9.75278	0.0286928	-0.0229644	-0.127875	0.898248	0.999727	9.75278	0.0286928	-0.257113	-1.4317	0.152229	0.999099	9.75278	0.0286928	-0.157949	-0.879517	0.379121	0.796261
SAMEA1463109_00107	16318	1141.11	1350	403.151	ERS3382247	comB	9.75278	0.0286928	-0.0229644	-0.127875	0.898248	0.999727	9.75278	0.0286928	-0.257113	-1.4317	0.152229	0.999099	9.75278	0.0286928	-0.157949	-0.879517	0.379121	0.796261
SAMEA1463109_00107	22979	1146.76	1350	432.43	ERS3382248	comB	9.75278	0.0286928	-0.0229644	-0.127875	0.898248	0.999727	9.75278	0.0286928	-0.257113	-1.4317	0.152229	0.999099	9.75278	0.0286928	-0.157949	-0.879517	0.379121	0.796261
SAMEA1463109_00107	17613	1126.66	1350	341.387	ERS3382249	comB	9.75278	0.0286928	-0.0229644	-0.127875	0.898248	0.999727	9.75278	0.0286928	-0.257113	-1.4317	0.152229	0.999099	9.75278	0.0286928	-0.157949	-0.879517	0.379121	0.796261
SAMEA1463109_00107	19821	1138.56	1350	392.795	ERS3382250	comB	9.75278	0.0286928	-0.0229644	-0.127875	0.898248	0.999727	9.75278	0.0286928	-0.257113	-1.4317	0.152229	0.999099	9.75278	0.0286928	-0.157949	-0.879517	0.379121	0.796261
SAMEA1463109_00107	9039	1152.45	1350	439.261	ERS3382251	comB	9.75278	0.0286928	-0.0229644	-0.127875	0.898248	0.999727	9.75278	0.0286928	-0.257113	-1.4317	0.152229	0.999099	9.75278	0.0286928	-0.157949	-0.879517	0.379121	0.796261
SAMEA1463109_00107	9841	1144.95	1350	301.092	ERS3382252	comB	9.75278	0.0286928	-0.0229644	-0.127875	0.898248	0.999727	9.75278	0.0286928	-0.257113	-1.4317	0.152229	0.999099	9.75278	0.0286928	-0.157949	-0.879517	0.379121	0.796261
SAMEA1463109_00107	16568	1174.05	1350	187.703	ERS3382253	comB	9.75278	0.0286928	-0.0229644	-0.127875	0.898248	0.999727	9.75278	0.0286928	-0.257113	-1.4317	0.152229	0.999099	9.75278	0.0286928	-0.157949	-0.879517	0.379121	0.796261
SAMEA1463109_00107	13708	1141.29	1350	162.26	ERS3382254	comB	9.75278	0.0286928	-0.0229644	-0.127875	0.898248	0.999727	9.75278	0.0286928	-0.257113	-1.4317	0.152229	0.999099	9.75278	0.0286928	-0.157949	-0.879517	0.379121	0.796261
SAMEA1463109_00107	23191	1158.8	1350	374.729	ERS3382255	comB	9.75278	0.0286928	-0.0229644	-0.127875	0.898248	0.999727	9.75278	0.0286928	-0.257113	-1.4317	0.152229	0.999099	9.75278	0.0286928	-0.157949	-0.879517	0.379121	0.796261
SAMEA1463109_00107	18997	1141.87	1350	381.934	ERS3382256	comB	9.75278	0.0286928	-0.0229644	-0.127875	0.898248	0.999727	9.75278	0.0286928	-0.257113	-1.4317	0.152229	0.999099	9.75278	0.0286928	-0.157949	-0.879517	0.379121	0.796261
SAMEA1463109_00108	8910	506.952	708	236.313	ERS3382245	purC	8.74075	0.0478548	-0.0782185	-0.425846	0.67022	0.999727	8.74075	0.0478548	-0.115971	-0.631383	0.52779	0.999099	8.74075	0.0478548	-0.276136	-1.50337	0.132743	0.79075
SAMEA1463109_00108	7851	498.753	708	374.14	ERS3382246	purC	8.74075	0.0478548	-0.0782185	-0.425846	0.67022	0.999727	8.74075	0.0478548	-0.115971	-0.631383	0.52779	0.999099	8.74075	0.0478548	-0.276136	-1.50337	0.132743	0.79075
SAMEA1463109_00108	6610	501.2	708	371.808	ERS3382247	purC	8.74075	0.0478548	-0.0782185	-0.425846	0.67022	0.999727	8.74075	0.0478548	-0.115971	-0.631383	0.52779	0.999099	8.74075	0.0478548	-0.276136	-1.50337	0.132743	0.79075
SAMEA1463109_00108	8628	505.234	708	368.532	ERS3382248	purC	8.74075	0.0478548	-0.0782185	-0.425846	0.67022	0.999727	8.74075	0.0478548	-0.115971	-0.631383	0.52779	0.999099	8.74075	0.0478548	-0.276136	-1.50337	0.132743	0.79075
SAMEA1463109_00108	5111	485.192	708	230.038	ERS3382249	purC	8.74075	0.0478548	-0.0782185	-0.425846	0.67022	0.999727	8.74075	0.0478548	-0.115971	-0.631383	0.52779	0.999099	8.74075	0.0478548	-0.276136	-1.50337	0.132743	0.79075
SAMEA1463109_00108	7582	496.829	708	344.328	ERS3382250	purC	8.74075	0.0478548	-0.0782185	-0.425846	0.67022	0.999727	8.74075	0.0478548	-0.115971	-0.631383	0.52779	0.999099	8.74075	0.0478548	-0.276136	-1.50337	0.132743	0.79075
SAMEA1463109_00108	3706	510.859	708	406.284	ERS3382251	purC	8.74075	0.0478548	-0.0782185	-0.425846	0.67022	0.999727	8.74075	0.0478548	-0.115971	-0.631383	0.52779	0.999099	8.74075	0.0478548	-0.276136	-1.50337	0.132743	0.79075
SAMEA1463109_00108	3848	503.346	708	267.802	ERS3382252	purC	8.74075	0.0478548	-0.0782185	-0.425846	0.67022	0.999727	8.74075	0.0478548	-0.115971	-0.631383	0.52779	0.999099	8.74075	0.0478548	-0.276136	-1.50337	0.132743	0.79075
SAMEA1463109_00108	7764	532.053	708	194.098	ERS3382253	purC	8.74075	0.0478548	-0.0782185	-0.425846	0.67022	0.999727	8.74075	0.0478548	-0.115971	-0.631383	0.52779	0.999099	8.74075	0.0478548	-0.276136	-1.50337	0.132743	0.79075
SAMEA1463109_00108	3496	499.796	708	94.4959	ERS3382254	purC	8.74075	0.0478548	-0.0782185	-0.425846	0.67022	0.999727	8.74075	0.0478548	-0.115971	-0.631383	0.52779	0.999099	8.74075	0.0478548	-0.276136	-1.50337	0.132743	0.79075
SAMEA1463109_00108	8029	517.14	708	290.709	ERS3382255	purC	8.74075	0.0478548	-0.0782185	-0.425846	0.67022	0.999727	8.74075	0.0478548	-0.115971	-0.631383	0.52779	0.999099	8.74075	0.0478548	-0.276136	-1.50337	0.132743	0.79075
SAMEA1463109_00108	7424	500.747	708	340.36	ERS3382256	purC	8.74075	0.0478548	-0.0782185	-0.425846	0.67022	0.999727	8.74075	0.0478548	-0.115971	-0.631383	0.52779	0.999099	8.74075	0.0478548	-0.276136	-1.50337	0.132743	0.79075
SAMEA1463109_00109	36046	3524.95	3726	137.493	ERS3382245	purL	10.0933	0.0645402	-0.0277164	-0.122719	0.90233	0.999727	10.0933	0.0645402	-0.180557	-0.799446	0.424032	0.999099	10.0933	0.0645402	-0.317329	-1.40503	0.160012	0.79075
SAMEA1463109_00109	30609	3515.62	3726	206.939	ERS3382246	purL	10.0933	0.0645402	-0.0277164	-0.122719	0.90233	0.999727	10.0933	0.0645402	-0.180557	-0.799446	0.424032	0.999099	10.0933	0.0645402	-0.317329	-1.40503	0.160012	0.79075
SAMEA1463109_00109	25268	3517.11	3726	202.541	ERS3382247	purL	10.0933	0.0645402	-0.0277164	-0.122719	0.90233	0.999727	10.0933	0.0645402	-0.180557	-0.799446	0.424032	0.999099	10.0933	0.0645402	-0.317329	-1.40503	0.160012	0.79075
SAMEA1463109_00109	35447	3522.76	3726	217.147	ERS3382248	purL	10.0933	0.0645402	-0.0277164	-0.122719	0.90233	0.999727	10.0933	0.0645402	-0.180557	-0.799446	0.424032	0.999099	10.0933	0.0645402	-0.317329	-1.40503	0.160012	0.79075
SAMEA1463109_00109	21724	3502.66	3726	135.44	ERS3382249	purL	10.0933	0.0645402	-0.0277164	-0.122719	0.90233	0.999727	10.0933	0.0645402	-0.180557	-0.799446	0.424032	0.999099	10.0933	0.0645402	-0.317329	-1.40503	0.160012	0.79075
SAMEA1463109_00109	30462	3514.56	3726	195.561	ERS3382250	purL	10.0933	0.0645402	-0.0277164	-0.122719	0.90233	0.999727	10.0933	0.0645402	-0.180557	-0.799446	0.424032	0.999099	10.0933	0.0645402	-0.317329	-1.40503	0.160012	0.79075
SAMEA1463109_00109	14359	3528.45	3726	227.911	ERS3382251	purL	10.0933	0.0645402	-0.0277164	-0.122719	0.90233	0.999727	10.0933	0.0645402	-0.180557	-0.799446	0.424032	0.999099	10.0933	0.0645402	-0.317329	-1.40503	0.160012	0.79075
SAMEA1463109_00109	14814	3520.95	3726	147.387	ERS3382252	purL	10.0933	0.0645402	-0.0277164	-0.122719	0.90233	0.999727	10.0933	0.0645402	-0.180557	-0.799446	0.424032	0.999099	10.0933	0.0645402	-0.317329	-1.40503	0.160012	0.79075
SAMEA1463109_00109	25856	3550.05	3726	96.876	ERS3382253	purL	10.0933	0.0645402	-0.0277164	-0.122719	0.90233	0.999727	10.0933	0.0645402	-0.180557	-0.799446	0.424032	0.999099	10.0933	0.0645402	-0.317329	-1.40503	0.160012	0.79075
SAMEA1463109_00109	12515	3517.29	3726	48.068	ERS3382254	purL	10.0933	0.0645402	-0.0277164	-0.122719	0.90233	0.999727	10.0933	0.0645402	-0.180557	-0.799446	0.424032	0.999099	10.0933	0.0645402	-0.317329	-1.40503	0.160012	0.79075
SAMEA1463109_00109	31167	3534.8	3726	165.096	ERS3382255	purL	10.0933	0.0645402	-0.0277164	-0.122719	0.90233	0.999727	10.0933	0.0645402	-0.180557	-0.799446	0.424032	0.999099	10.0933	0.0645402	-0.317329	-1.40503	0.160012	0.79075
SAMEA1463109_00109	28469	3517.87	3726	185.785	ERS3382256	purL	10.0933	0.0645402	-0.0277164	-0.122719	0.90233	0.999727	10.0933	0.0645402	-0.180557	-0.799446	0.424032	0.999099	10.0933	0.0645402	-0.317329	-1.40503	0.160012	0.79075
SAMEA1463109_00110	15072	1241.95	1443	163.171	ERS3382245	purF	9.19493	0.0538103	-0.0357648	-0.189942	0.849355	0.999727	9.19493	0.0538103	-0.161934	-0.860008	0.389785	0.999099	9.19493	0.0538103	-0.299749	-1.59193	0.111401	0.79075
SAMEA1463109_00110	12167	1232.62	1443	234.611	ERS3382246	purF	9.19493	0.0538103	-0.0357648	-0.189942	0.849355	0.999727	9.19493	0.0538103	-0.161934	-0.860008	0.389785	0.999099	9.19493	0.0538103	-0.299749	-1.59193	0.111401	0.79075
SAMEA1463109_00110	10052	1234.11	1443	229.629	ERS3382247	purF	9.19493	0.0538103	-0.0357648	-0.189942	0.849355	0.999727	9.19493	0.0538103	-0.161934	-0.860008	0.389785	0.999099	9.19493	0.0538103	-0.299749	-1.59193	0.111401	0.79075
SAMEA1463109_00110	14338	1239.76	1443	249.579	ERS3382248	purF	9.19493	0.0538103	-0.0357648	-0.189942	0.849355	0.999727	9.19493	0.0538103	-0.161934	-0.860008	0.389785	0.999099	9.19493	0.0538103	-0.299749	-1.59193	0.111401	0.79075
SAMEA1463109_00110	8880	1219.66	1443	158.994	ERS3382249	purF	9.19493	0.0538103	-0.0357648	-0.189942	0.849355	0.999727	9.19493	0.0538103	-0.161934	-0.860008	0.389785	0.999099	9.19493	0.0538103	-0.299749	-1.59193	0.111401	0.79075
SAMEA1463109_00110	11891	1231.56	1443	217.851	ERS3382250	purF	9.19493	0.0538103	-0.0357648	-0.189942	0.849355	0.999727	9.19493	0.0538103	-0.161934	-0.860008	0.389785	0.999099	9.19493	0.0538103	-0.299749	-1.59193	0.111401	0.79075
SAMEA1463109_00110	5651	1245.45	1443	254.111	ERS3382251	purF	9.19493	0.0538103	-0.0357648	-0.189942	0.849355	0.999727	9.19493	0.0538103	-0.161934	-0.860008	0.389785	0.999099	9.19493	0.0538103	-0.299749	-1.59193	0.111401	0.79075
SAMEA1463109_00110	6231	1237.95	1443	176.32	ERS3382252	purF	9.19493	0.0538103	-0.0357648	-0.189942	0.849355	0.999727	9.19493	0.0538103	-0.161934	-0.860008	0.389785	0.999099	9.19493	0.0538103	-0.299749	-1.59193	0.111401	0.79075
SAMEA1463109_00110	10921	1267.05	1443	114.646	ERS3382253	purF	9.19493	0.0538103	-0.0357648	-0.189942	0.849355	0.999727	9.19493	0.0538103	-0.161934	-0.860008	0.389785	0.999099	9.19493	0.0538103	-0.299749	-1.59193	0.111401	0.79075
SAMEA1463109_00110	5313	1234.29	1443	58.1509	ERS3382254	purF	9.19493	0.0538103	-0.0357648	-0.189942	0.849355	0.999727	9.19493	0.0538103	-0.161934	-0.860008	0.389785	0.999099	9.19493	0.0538103	-0.299749	-1.59193	0.111401	0.79075
SAMEA1463109_00110	12775	1251.8	1443	191.087	ERS3382255	purF	9.19493	0.0538103	-0.0357648	-0.189942	0.849355	0.999727	9.19493	0.0538103	-0.161934	-0.860008	0.389785	0.999099	9.19493	0.0538103	-0.299749	-1.59193	0.111401	0.79075
SAMEA1463109_00110	11403	1234.87	1443	211.991	ERS3382256	purF	9.19493	0.0538103	-0.0357648	-0.189942	0.849355	0.999727	9.19493	0.0538103	-0.161934	-0.860008	0.389785	0.999099	9.19493	0.0538103	-0.299749	-1.59193	0.111401	0.79075
SAMEA1463109_00111	21306	821.952	1023	348.524	ERS3382245	purM	9.51371	0.0844762	-0.0115575	-0.049745	0.960326	0.999727	9.51371	0.0844762	-0.231903	-0.998137	0.318213	0.999099	9.51371	0.0844762	-0.363222	-1.56335	0.11797	0.79075
SAMEA1463109_00111	17389	812.623	1023	508.605	ERS3382246	purM	9.51371	0.0844762	-0.0115575	-0.049745	0.960326	0.999727	9.51371	0.0844762	-0.231903	-0.998137	0.318213	0.999099	9.51371	0.0844762	-0.363222	-1.56335	0.11797	0.79075
SAMEA1463109_00111	14053	814.11	1023	486.648	ERS3382247	purM	9.51371	0.0844762	-0.0115575	-0.049745	0.960326	0.999727	9.51371	0.0844762	-0.231903	-0.998137	0.318213	0.999099	9.51371	0.0844762	-0.363222	-1.56335	0.11797	0.79075
SAMEA1463109_00111	20544	819.762	1023	540.823	ERS3382248	purM	9.51371	0.0844762	-0.0115575	-0.049745	0.960326	0.999727	9.51371	0.0844762	-0.231903	-0.998137	0.318213	0.999099	9.51371	0.0844762	-0.363222	-1.56335	0.11797	0.79075
SAMEA1463109_00111	12877	799.659	1023	351.655	ERS3382249	purM	9.51371	0.0844762	-0.0115575	-0.049745	0.960326	0.999727	9.51371	0.0844762	-0.231903	-0.998137	0.318213	0.999099	9.51371	0.0844762	-0.363222	-1.56335	0.11797	0.79075
SAMEA1463109_00111	17382	811.555	1023	483.255	ERS3382250	purM	9.51371	0.0844762	-0.0115575	-0.049745	0.960326	0.999727	9.51371	0.0844762	-0.231903	-0.998137	0.318213	0.999099	9.51371	0.0844762	-0.363222	-1.56335	0.11797	0.79075
SAMEA1463109_00111	7860	825.453	1023	533.281	ERS3382251	purM	9.51371	0.0844762	-0.0115575	-0.049745	0.960326	0.999727	9.51371	0.0844762	-0.231903	-0.998137	0.318213	0.999099	9.51371	0.0844762	-0.363222	-1.56335	0.11797	0.79075
SAMEA1463109_00111	8854	817.947	1023	379.193	ERS3382252	purM	9.51371	0.0844762	-0.0115575	-0.049745	0.960326	0.999727	9.51371	0.0844762	-0.231903	-0.998137	0.318213	0.999099	9.51371	0.0844762	-0.363222	-1.56335	0.11797	0.79075
SAMEA1463109_00111	12652	847.053	1023	198.673	ERS3382253	purM	9.51371	0.0844762	-0.0115575	-0.049745	0.960326	0.999727	9.51371	0.0844762	-0.231903	-0.998137	0.318213	0.999099	9.51371	0.0844762	-0.363222	-1.56335	0.11797	0.79075
SAMEA1463109_00111	6558	814.291	1023	108.799	ERS3382254	purM	9.51371	0.0844762	-0.0115575	-0.049745	0.960326	0.999727	9.51371	0.0844762	-0.231903	-0.998137	0.318213	0.999099	9.51371	0.0844762	-0.363222	-1.56335	0.11797	0.79075
SAMEA1463109_00111	17610	831.799	1023	396.412	ERS3382255	purM	9.51371	0.0844762	-0.0115575	-0.049745	0.960326	0.999727	9.51371	0.0844762	-0.231903	-0.998137	0.318213	0.999099	9.51371	0.0844762	-0.363222	-1.56335	0.11797	0.79075
SAMEA1463109_00111	15647	814.867	1023	440.821	ERS3382256	purM	9.51371	0.0844762	-0.0115575	-0.049745	0.960326	0.999727	9.51371	0.0844762	-0.231903	-0.998137	0.318213	0.999099	9.51371	0.0844762	-0.363222	-1.56335	0.11797	0.79075
SAMEA1463109_00112	3539	346.223	546	137.436	ERS3382245	purN	7.83061	0.0394208	-0.0630644	-0.371799	0.710043	0.999727	7.83061	0.0394208	-0.0859314	-0.506613	0.612427	0.999099	7.83061	0.0394208	-0.234049	-1.37985	0.167633	0.79075
SAMEA1463109_00112	3058	339.257	546	214.242	ERS3382246	purN	7.83061	0.0394208	-0.0630644	-0.371799	0.710043	0.999727	7.83061	0.0394208	-0.0859314	-0.506613	0.612427	0.999099	7.83061	0.0394208	-0.234049	-1.37985	0.167633	0.79075
SAMEA1463109_00112	2608	343.313	546	214.163	ERS3382247	purN	7.83061	0.0394208	-0.0630644	-0.371799	0.710043	0.999727	7.83061	0.0394208	-0.0859314	-0.506613	0.612427	0.999099	7.83061	0.0394208	-0.234049	-1.37985	0.167633	0.79075
SAMEA1463109_00112	3505	345.385	546	218.999	ERS3382248	purN	7.83061	0.0394208	-0.0630644	-0.371799	0.710043	0.999727	7.83061	0.0394208	-0.0859314	-0.506613	0.612427	0.999099	7.83061	0.0394208	-0.234049	-1.37985	0.167633	0.79075
SAMEA1463109_00112	2079	327.443	546	138.652	ERS3382249	purN	7.83061	0.0394208	-0.0630644	-0.371799	0.710043	0.999727	7.83061	0.0394208	-0.0859314	-0.506613	0.612427	0.999099	7.83061	0.0394208	-0.234049	-1.37985	0.167633	0.79075
SAMEA1463109_00112	2931	337.279	546	196.075	ERS3382250	purN	7.83061	0.0394208	-0.0630644	-0.371799	0.710043	0.999727	7.83061	0.0394208	-0.0859314	-0.506613	0.612427	0.999099	7.83061	0.0394208	-0.234049	-1.37985	0.167633	0.79075
SAMEA1463109_00112	1523	351.277	546	242.815	ERS3382251	purN	7.83061	0.0394208	-0.0630644	-0.371799	0.710043	0.999727	7.83061	0.0394208	-0.0859314	-0.506613	0.612427	0.999099	7.83061	0.0394208	-0.234049	-1.37985	0.167633	0.79075
SAMEA1463109_00112	1635	344.835	546	166.093	ERS3382252	purN	7.83061	0.0394208	-0.0630644	-0.371799	0.710043	0.999727	7.83061	0.0394208	-0.0859314	-0.506613	0.612427	0.999099	7.83061	0.0394208	-0.234049	-1.37985	0.167633	0.79075
SAMEA1463109_00112	2970	371.059	546	106.464	ERS3382253	purN	7.83061	0.0394208	-0.0630644	-0.371799	0.710043	0.999727	7.83061	0.0394208	-0.0859314	-0.506613	0.612427	0.999099	7.83061	0.0394208	-0.234049	-1.37985	0.167633	0.79075
SAMEA1463109_00112	1535	341.954	546	60.6421	ERS3382254	purN	7.83061	0.0394208	-0.0630644	-0.371799	0.710043	0.999727	7.83061	0.0394208	-0.0859314	-0.506613	0.612427	0.999099	7.83061	0.0394208	-0.234049	-1.37985	0.167633	0.79075
SAMEA1463109_00112	3348	356.642	546	175.776	ERS3382255	purN	7.83061	0.0394208	-0.0630644	-0.371799	0.710043	0.999727	7.83061	0.0394208	-0.0859314	-0.506613	0.612427	0.999099	7.83061	0.0394208	-0.234049	-1.37985	0.167633	0.79075
SAMEA1463109_00112	2808	341.76	546	188.623	ERS3382256	purN	7.83061	0.0394208	-0.0630644	-0.371799	0.710043	0.999727	7.83061	0.0394208	-0.0859314	-0.506613	0.612427	0.999099	7.83061	0.0394208	-0.234049	-1.37985	0.167633	0.79075
SAMEA1463109_00113	3915	311.491	510	168.991	ERS3382245	SAMEA1463109_00113	7.90655	0.0379541	-0.0550333	-0.330523	0.741005	0.999727	7.90655	0.0379541	-0.113979	-0.684541	0.493634	0.999099	7.90655	0.0379541	-0.226721	-1.36166	0.173306	0.79075
SAMEA1463109_00113	3363	304.519	510	262.487	ERS3382246	SAMEA1463109_00113	7.90655	0.0379541	-0.0550333	-0.330523	0.741005	0.999727	7.90655	0.0379541	-0.113979	-0.684541	0.493634	0.999099	7.90655	0.0379541	-0.226721	-1.36166	0.173306	0.79075
SAMEA1463109_00113	2718	308.953	510	248.019	ERS3382247	SAMEA1463109_00113	7.90655	0.0379541	-0.0550333	-0.330523	0.741005	0.999727	7.90655	0.0379541	-0.113979	-0.684541	0.493634	0.999099	7.90655	0.0379541	-0.226721	-1.36166	0.173306	0.79075
SAMEA1463109_00113	3683	311.026	510	255.542	ERS3382248	SAMEA1463109_00113	7.90655	0.0379541	-0.0550333	-0.330523	0.741005	0.999727	7.90655	0.0379541	-0.113979	-0.684541	0.493634	0.999099	7.90655	0.0379541	-0.226721	-1.36166	0.173306	0.79075
SAMEA1463109_00113	2233	293.195	510	166.318	ERS3382249	SAMEA1463109_00113	7.90655	0.0379541	-0.0550333	-0.330523	0.741005	0.999727	7.90655	0.0379541	-0.113979	-0.684541	0.493634	0.999099	7.90655	0.0379541	-0.226721	-1.36166	0.173306	0.79075
SAMEA1463109_00113	3373	302.336	510	251.722	ERS3382250	SAMEA1463109_00113	7.90655	0.0379541	-0.0550333	-0.330523	0.741005	0.999727	7.90655	0.0379541	-0.113979	-0.684541	0.493634	0.999099	7.90655	0.0379541	-0.226721	-1.36166	0.173306	0.79075
SAMEA1463109_00113	1555	317.015	510	274.711	ERS3382251	SAMEA1463109_00113	7.90655	0.0379541	-0.0550333	-0.330523	0.741005	0.999727	7.90655	0.0379541	-0.113979	-0.684541	0.493634	0.999099	7.90655	0.0379541	-0.226721	-1.36166	0.173306	0.79075
SAMEA1463109_00113	1619	310.274	510	182.787	ERS3382252	SAMEA1463109_00113	7.90655	0.0379541	-0.0550333	-0.330523	0.741005	0.999727	7.90655	0.0379541	-0.113979	-0.684541	0.493634	0.999099	7.90655	0.0379541	-0.226721	-1.36166	0.173306	0.79075
SAMEA1463109_00113	3424	335.967	510	135.558	ERS3382253	SAMEA1463109_00113	7.90655	0.0379541	-0.0550333	-0.330523	0.741005	0.999727	7.90655	0.0379541	-0.113979	-0.684541	0.493634	0.999099	7.90655	0.0379541	-0.226721	-1.36166	0.173306	0.79075
SAMEA1463109_00113	1615	307.987	510	70.8392	ERS3382254	SAMEA1463109_00113	7.90655	0.0379541	-0.0550333	-0.330523	0.741005	0.999727	7.90655	0.0379541	-0.113979	-0.684541	0.493634	0.999099	7.90655	0.0379541	-0.226721	-1.36166	0.173306	0.79075
SAMEA1463109_00113	3618	321.51	510	210.708	ERS3382255	SAMEA1463109_00113	7.90655	0.0379541	-0.0550333	-0.330523	0.741005	0.999727	7.90655	0.0379541	-0.113979	-0.684541	0.493634	0.999099	7.90655	0.0379541	-0.226721	-1.36166	0.173306	0.79075
SAMEA1463109_00113	3201	307.292	510	239.14	ERS3382256	SAMEA1463109_00113	7.90655	0.0379541	-0.0550333	-0.330523	0.741005	0.999727	7.90655	0.0379541	-0.113979	-0.684541	0.493634	0.999099	7.90655	0.0379541	-0.226721	-1.36166	0.173306	0.79075
SAMEA1463109_00114	12718	1346.95	1548	126.953	ERS3382245	purH	9.07385	0.0373928	-0.0604084	-0.374713	0.707874	0.999727	9.07385	0.0373928	-0.157185	-0.975016	0.329552	0.999099	9.07385	0.0373928	-0.238162	-1.47732	0.13959	0.79075
SAMEA1463109_00114	10621	1337.62	1548	188.724	ERS3382246	purH	9.07385	0.0373928	-0.0604084	-0.374713	0.707874	0.999727	9.07385	0.0373928	-0.157185	-0.975016	0.329552	0.999099	9.07385	0.0373928	-0.238162	-1.47732	0.13959	0.79075
SAMEA1463109_00114	9198	1339.11	1548	193.645	ERS3382247	purH	9.07385	0.0373928	-0.0604084	-0.374713	0.707874	0.999727	9.07385	0.0373928	-0.157185	-0.975016	0.329552	0.999099	9.07385	0.0373928	-0.238162	-1.47732	0.13959	0.79075
SAMEA1463109_00114	12382	1344.76	1548	198.702	ERS3382248	purH	9.07385	0.0373928	-0.0604084	-0.374713	0.707874	0.999727	9.07385	0.0373928	-0.157185	-0.975016	0.329552	0.999099	9.07385	0.0373928	-0.238162	-1.47732	0.13959	0.79075
SAMEA1463109_00114	7576	1324.66	1548	124.894	ERS3382249	purH	9.07385	0.0373928	-0.0604084	-0.374713	0.707874	0.999727	9.07385	0.0373928	-0.157185	-0.975016	0.329552	0.999099	9.07385	0.0373928	-0.238162	-1.47732	0.13959	0.79075
SAMEA1463109_00114	10103	1336.56	1548	170.553	ERS3382250	purH	9.07385	0.0373928	-0.0604084	-0.374713	0.707874	0.999727	9.07385	0.0373928	-0.157185	-0.975016	0.329552	0.999099	9.07385	0.0373928	-0.238162	-1.47732	0.13959	0.79075
SAMEA1463109_00114	4881	1350.45	1548	202.421	ERS3382251	purH	9.07385	0.0373928	-0.0604084	-0.374713	0.707874	0.999727	9.07385	0.0373928	-0.157185	-0.975016	0.329552	0.999099	9.07385	0.0373928	-0.238162	-1.47732	0.13959	0.79075
SAMEA1463109_00114	5301	1342.95	1548	138.275	ERS3382252	purH	9.07385	0.0373928	-0.0604084	-0.374713	0.707874	0.999727	9.07385	0.0373928	-0.157185	-0.975016	0.329552	0.999099	9.07385	0.0373928	-0.238162	-1.47732	0.13959	0.79075
SAMEA1463109_00114	10161	1372.05	1548	98.5043	ERS3382253	purH	9.07385	0.0373928	-0.0604084	-0.374713	0.707874	0.999727	9.07385	0.0373928	-0.157185	-0.975016	0.329552	0.999099	9.07385	0.0373928	-0.238162	-1.47732	0.13959	0.79075
SAMEA1463109_00114	5366	1339.29	1548	54.1265	ERS3382254	purH	9.07385	0.0373928	-0.0604084	-0.374713	0.707874	0.999727	9.07385	0.0373928	-0.157185	-0.975016	0.329552	0.999099	9.07385	0.0373928	-0.238162	-1.47732	0.13959	0.79075
SAMEA1463109_00114	11481	1356.8	1548	158.442	ERS3382255	purH	9.07385	0.0373928	-0.0604084	-0.374713	0.707874	0.999727	9.07385	0.0373928	-0.157185	-0.975016	0.329552	0.999099	9.07385	0.0373928	-0.238162	-1.47732	0.13959	0.79075
SAMEA1463109_00114	10186	1339.87	1548	174.526	ERS3382256	purH	9.07385	0.0373928	-0.0604084	-0.374713	0.707874	0.999727	9.07385	0.0373928	-0.157185	-0.975016	0.329552	0.999099	9.07385	0.0373928	-0.238162	-1.47732	0.13959	0.79075
SAMEA1463109_00115	16501	1061.95	1263	208.921	ERS3382245	purD	9.27823	0.0430445	-0.0585749	-0.353615	0.723627	0.999727	9.27823	0.0430445	-0.164802	-0.994906	0.319782	0.999099	9.27823	0.0430445	-0.287741	-1.73708	0.0823724	0.79075
SAMEA1463109_00115	13247	1052.62	1263	299.116	ERS3382246	purD	9.27823	0.0430445	-0.0585749	-0.353615	0.723627	0.999727	9.27823	0.0430445	-0.164802	-0.994906	0.319782	0.999099	9.27823	0.0430445	-0.287741	-1.73708	0.0823724	0.79075
SAMEA1463109_00115	10939	1054.11	1263	292.564	ERS3382247	purD	9.27823	0.0430445	-0.0585749	-0.353615	0.723627	0.999727	9.27823	0.0430445	-0.164802	-0.994906	0.319782	0.999099	9.27823	0.0430445	-0.287741	-1.73708	0.0823724	0.79075
SAMEA1463109_00115	15429	1059.76	1263	314.186	ERS3382248	purD	9.27823	0.0430445	-0.0585749	-0.353615	0.723627	0.999727	9.27823	0.0430445	-0.164802	-0.994906	0.319782	0.999099	9.27823	0.0430445	-0.287741	-1.73708	0.0823724	0.79075
SAMEA1463109_00115	9546	1039.66	1263	200.51	ERS3382249	purD	9.27823	0.0430445	-0.0585749	-0.353615	0.723627	0.999727	9.27823	0.0430445	-0.164802	-0.994906	0.319782	0.999099	9.27823	0.0430445	-0.287741	-1.73708	0.0823724	0.79075
SAMEA1463109_00115	12452	1051.56	1263	267.179	ERS3382250	purD	9.27823	0.0430445	-0.0585749	-0.353615	0.723627	0.999727	9.27823	0.0430445	-0.164802	-0.994906	0.319782	0.999099	9.27823	0.0430445	-0.287741	-1.73708	0.0823724	0.79075
SAMEA1463109_00115	6000	1065.45	1263	315.386	ERS3382251	purD	9.27823	0.0430445	-0.0585749	-0.353615	0.723627	0.999727	9.27823	0.0430445	-0.164802	-0.994906	0.319782	0.999099	9.27823	0.0430445	-0.287741	-1.73708	0.0823724	0.79075
SAMEA1463109_00115	6780	1057.95	1263	224.497	ERS3382252	purD	9.27823	0.0430445	-0.0585749	-0.353615	0.723627	0.999727	9.27823	0.0430445	-0.164802	-0.994906	0.319782	0.999099	9.27823	0.0430445	-0.287741	-1.73708	0.0823724	0.79075
SAMEA1463109_00115	12157	1087.05	1263	148.753	ERS3382253	purD	9.27823	0.0430445	-0.0585749	-0.353615	0.723627	0.999727	9.27823	0.0430445	-0.164802	-0.994906	0.319782	0.999099	9.27823	0.0430445	-0.287741	-1.73708	0.0823724	0.79075
SAMEA1463109_00115	6234	1054.29	1263	79.8804	ERS3382254	purD	9.27823	0.0430445	-0.0585749	-0.353615	0.723627	0.999727	9.27823	0.0430445	-0.164802	-0.994906	0.319782	0.999099	9.27823	0.0430445	-0.287741	-1.73708	0.0823724	0.79075
SAMEA1463109_00115	13782	1071.8	1263	240.771	ERS3382255	purD	9.27823	0.0430445	-0.0585749	-0.353615	0.723627	0.999727	9.27823	0.0430445	-0.164802	-0.994906	0.319782	0.999099	9.27823	0.0430445	-0.287741	-1.73708	0.0823724	0.79075
SAMEA1463109_00115	12114	1054.87	1263	263.638	ERS3382256	purD	9.27823	0.0430445	-0.0585749	-0.353615	0.723627	0.999727	9.27823	0.0430445	-0.164802	-0.994906	0.319782	0.999099	9.27823	0.0430445	-0.287741	-1.73708	0.0823724	0.79075
SAMEA1463109_00116	5152	291.769	489	237.418	ERS3382245	purE	8.08627	0.0379334	-0.0456135	-0.28352	0.776779	0.999727	8.08627	0.0379334	-0.171489	-1.06592	0.286458	0.999099	8.08627	0.0379334	-0.234757	-1.45918	0.144516	0.79075
SAMEA1463109_00116	4073	285.166	489	339.478	ERS3382246	purE	8.08627	0.0379334	-0.0456135	-0.28352	0.776779	0.999727	8.08627	0.0379334	-0.171489	-1.06592	0.286458	0.999099	8.08627	0.0379334	-0.234757	-1.45918	0.144516	0.79075
SAMEA1463109_00116	3050	289.265	489	297.257	ERS3382247	purE	8.08627	0.0379334	-0.0456135	-0.28352	0.776779	0.999727	8.08627	0.0379334	-0.171489	-1.06592	0.286458	0.999099	8.08627	0.0379334	-0.234757	-1.45918	0.144516	0.79075
SAMEA1463109_00116	4712	291.578	489	348.745	ERS3382248	purE	8.08627	0.0379334	-0.0456135	-0.28352	0.776779	0.999727	8.08627	0.0379334	-0.171489	-1.06592	0.286458	0.999099	8.08627	0.0379334	-0.234757	-1.45918	0.144516	0.79075
SAMEA1463109_00116	2956	273.93	489	235.653	ERS3382249	purE	8.08627	0.0379334	-0.0456135	-0.28352	0.776779	0.999727	8.08627	0.0379334	-0.171489	-1.06592	0.286458	0.999099	8.08627	0.0379334	-0.234757	-1.45918	0.144516	0.79075
SAMEA1463109_00116	3664	282.631	489	292.502	ERS3382250	purE	8.08627	0.0379334	-0.0456135	-0.28352	0.776779	0.999727	8.08627	0.0379334	-0.171489	-1.06592	0.286458	0.999099	8.08627	0.0379334	-0.234757	-1.45918	0.144516	0.79075
SAMEA1463109_00116	1861	297.386	489	350.47	ERS3382251	purE	8.08627	0.0379334	-0.0456135	-0.28352	0.776779	0.999727	8.08627	0.0379334	-0.171489	-1.06592	0.286458	0.999099	8.08627	0.0379334	-0.234757	-1.45918	0.144516	0.79075
SAMEA1463109_00116	2057	290.975	489	247.642	ERS3382252	purE	8.08627	0.0379334	-0.0456135	-0.28352	0.776779	0.999727	8.08627	0.0379334	-0.171489	-1.06592	0.286458	0.999099	8.08627	0.0379334	-0.234757	-1.45918	0.144516	0.79075
SAMEA1463109_00116	3389	315.786	489	142.748	ERS3382253	purE	8.08627	0.0379334	-0.0456135	-0.28352	0.776779	0.999727	8.08627	0.0379334	-0.171489	-1.06592	0.286458	0.999099	8.08627	0.0379334	-0.234757	-1.45918	0.144516	0.79075
SAMEA1463109_00116	2090	288.413	489	97.896	ERS3382254	purE	8.08627	0.0379334	-0.0456135	-0.28352	0.776779	0.999727	8.08627	0.0379334	-0.171489	-1.06592	0.286458	0.999099	8.08627	0.0379334	-0.234757	-1.45918	0.144516	0.79075
SAMEA1463109_00116	4309	301.704	489	267.425	ERS3382255	purE	8.08627	0.0379334	-0.0456135	-0.28352	0.776779	0.999727	8.08627	0.0379334	-0.171489	-1.06592	0.286458	0.999099	8.08627	0.0379334	-0.234757	-1.45918	0.144516	0.79075
SAMEA1463109_00116	3626	287.348	489	289.692	ERS3382256	purE	8.08627	0.0379334	-0.0456135	-0.28352	0.776779	0.999727	8.08627	0.0379334	-0.171489	-1.06592	0.286458	0.999099	8.08627	0.0379334	-0.234757	-1.45918	0.144516	0.79075
SAMEA1463109_00117	8486	890.952	1092	128.064	ERS3382245	purK	8.68192	0.013322	-0.0271729	-0.222287	0.82409	0.999727	8.68192	0.013322	-0.0753741	-0.616595	0.537502	0.999099	8.68192	0.013322	-0.107565	-0.879935	0.378894	0.796261
SAMEA1463109_00117	6903	881.623	1092	186.102	ERS3382246	purK	8.68192	0.013322	-0.0271729	-0.222287	0.82409	0.999727	8.68192	0.013322	-0.0753741	-0.616595	0.537502	0.999099	8.68192	0.013322	-0.107565	-0.879935	0.378894	0.796261
SAMEA1463109_00117	5443	883.11	1092	173.761	ERS3382247	purK	8.68192	0.013322	-0.0271729	-0.222287	0.82409	0.999727	8.68192	0.013322	-0.0753741	-0.616595	0.537502	0.999099	8.68192	0.013322	-0.107565	-0.879935	0.378894	0.796261
SAMEA1463109_00117	7805	888.762	1092	189.516	ERS3382248	purK	8.68192	0.013322	-0.0271729	-0.222287	0.82409	0.999727	8.68192	0.013322	-0.0753741	-0.616595	0.537502	0.999099	8.68192	0.013322	-0.107565	-0.879935	0.378894	0.796261
SAMEA1463109_00117	5257	868.659	1092	132.158	ERS3382249	purK	8.68192	0.013322	-0.0271729	-0.222287	0.82409	0.999727	8.68192	0.013322	-0.0753741	-0.616595	0.537502	0.999099	8.68192	0.013322	-0.107565	-0.879935	0.378894	0.796261
SAMEA1463109_00117	6549	880.555	1092	167.808	ERS3382250	purK	8.68192	0.013322	-0.0271729	-0.222287	0.82409	0.999727	8.68192	0.013322	-0.0753741	-0.616595	0.537502	0.999099	8.68192	0.013322	-0.107565	-0.879935	0.378894	0.796261
SAMEA1463109_00117	3134	894.453	1092	196.231	ERS3382251	purK	8.68192	0.013322	-0.0271729	-0.222287	0.82409	0.999727	8.68192	0.013322	-0.0753741	-0.616595	0.537502	0.999099	8.68192	0.013322	-0.107565	-0.879935	0.378894	0.796261
SAMEA1463109_00117	3720	886.947	1092	146.923	ERS3382252	purK	8.68192	0.013322	-0.0271729	-0.222287	0.82409	0.999727	8.68192	0.013322	-0.0753741	-0.616595	0.537502	0.999099	8.68192	0.013322	-0.107565	-0.879935	0.378894	0.796261
SAMEA1463109_00117	7397	916.053	1092	107.405	ERS3382253	purK	8.68192	0.013322	-0.0271729	-0.222287	0.82409	0.999727	8.68192	0.013322	-0.0753741	-0.616595	0.537502	0.999099	8.68192	0.013322	-0.107565	-0.879935	0.378894	0.796261
SAMEA1463109_00117	4482	883.291	1092	68.5491	ERS3382254	purK	8.68192	0.013322	-0.0271729	-0.222287	0.82409	0.999727	8.68192	0.013322	-0.0753741	-0.616595	0.537502	0.999099	8.68192	0.013322	-0.107565	-0.879935	0.378894	0.796261
SAMEA1463109_00117	8118	900.799	1092	168.744	ERS3382255	purK	8.68192	0.013322	-0.0271729	-0.222287	0.82409	0.999727	8.68192	0.013322	-0.0753741	-0.616595	0.537502	0.999099	8.68192	0.013322	-0.107565	-0.879935	0.378894	0.796261
SAMEA1463109_00117	6549	883.867	1092	170.101	ERS3382256	purK	8.68192	0.013322	-0.0271729	-0.222287	0.82409	0.999727	8.68192	0.013322	-0.0753741	-0.616595	0.537502	0.999099	8.68192	0.013322	-0.107565	-0.879935	0.378894	0.796261
SAMEA1463109_00118	5728	70.5383	228	1091.83	ERS3382245	SAMEA1463109_00118	8.17714	0.00526429	-0.102914	-0.799686	0.423893	0.999727	8.17714	0.00526429	-0.106615	-0.82845	0.407416	0.999099	8.17714	0.00526429	-0.122233	-0.949805	0.342211	0.79075
SAMEA1463109_00118	4165	70.8726	228	1396.79	ERS3382246	SAMEA1463109_00118	8.17714	0.00526429	-0.102914	-0.799686	0.423893	0.999727	8.17714	0.00526429	-0.106615	-0.82845	0.407416	0.999099	8.17714	0.00526429	-0.122233	-0.949805	0.342211	0.79075
SAMEA1463109_00118	3220	71.6417	228	1267.12	ERS3382247	SAMEA1463109_00118	8.17714	0.00526429	-0.102914	-0.799686	0.423893	0.999727	8.17714	0.00526429	-0.106615	-0.82845	0.407416	0.999099	8.17714	0.00526429	-0.122233	-0.949805	0.342211	0.79075
SAMEA1463109_00118	4563	71.7008	228	1373.36	ERS3382248	SAMEA1463109_00118	8.17714	0.00526429	-0.102914	-0.799686	0.423893	0.999727	8.17714	0.00526429	-0.106615	-0.82845	0.407416	0.999099	8.17714	0.00526429	-0.122233	-0.949805	0.342211	0.79075
SAMEA1463109_00118	3086	63.113	228	1067.78	ERS3382249	SAMEA1463109_00118	8.17714	0.00526429	-0.102914	-0.799686	0.423893	0.999727	8.17714	0.00526429	-0.106615	-0.82845	0.407416	0.999099	8.17714	0.00526429	-0.122233	-0.949805	0.342211	0.79075
SAMEA1463109_00118	3663	66.9718	228	1234.07	ERS3382250	SAMEA1463109_00118	8.17714	0.00526429	-0.102914	-0.799686	0.423893	0.999727	8.17714	0.00526429	-0.106615	-0.82845	0.407416	0.999099	8.17714	0.00526429	-0.122233	-0.949805	0.342211	0.79075
SAMEA1463109_00118	1781	75.0868	228	1328.39	ERS3382251	SAMEA1463109_00118	8.17714	0.00526429	-0.102914	-0.799686	0.423893	0.999727	8.17714	0.00526429	-0.106615	-0.82845	0.407416	0.999099	8.17714	0.00526429	-0.122233	-0.949805	0.342211	0.79075
SAMEA1463109_00118	2261	73.2141	228	1081.81	ERS3382252	SAMEA1463109_00118	8.17714	0.00526429	-0.102914	-0.799686	0.423893	0.999727	8.17714	0.00526429	-0.106615	-0.82845	0.407416	0.999099	8.17714	0.00526429	-0.122233	-0.949805	0.342211	0.79075
SAMEA1463109_00118	4698	81.5116	228	766.626	ERS3382253	SAMEA1463109_00118	8.17714	0.00526429	-0.102914	-0.799686	0.423893	0.999727	8.17714	0.00526429	-0.106615	-0.82845	0.407416	0.999099	8.17714	0.00526429	-0.122233	-0.949805	0.342211	0.79075
SAMEA1463109_00118	3261	71.7928	228	613.626	ERS3382254	SAMEA1463109_00118	8.17714	0.00526429	-0.102914	-0.799686	0.423893	0.999727	8.17714	0.00526429	-0.106615	-0.82845	0.407416	0.999099	8.17714	0.00526429	-0.122233	-0.949805	0.342211	0.79075
SAMEA1463109_00118	4681	76.8734	228	1140.17	ERS3382255	SAMEA1463109_00118	8.17714	0.00526429	-0.102914	-0.799686	0.423893	0.999727	8.17714	0.00526429	-0.106615	-0.82845	0.407416	0.999099	8.17714	0.00526429	-0.122233	-0.949805	0.342211	0.79075
SAMEA1463109_00118	3599	69.2487	228	1193.13	ERS3382256	SAMEA1463109_00118	8.17714	0.00526429	-0.102914	-0.799686	0.423893	0.999727	8.17714	0.00526429	-0.106615	-0.82845	0.407416	0.999099	8.17714	0.00526429	-0.122233	-0.949805	0.342211	0.79075
SAMEA1463109_00119	23314	1097.95	1299	285.503	ERS3382245	purB	9.54526	0.0817958	-0.093619	-0.3998	0.689304	0.999727	9.54526	0.0817958	0.0240307	0.102623	0.918262	0.999099	9.54526	0.0817958	0.288483	1.23197	0.217961	0.79075
SAMEA1463109_00119	13109	1088.62	1299	286.211	ERS3382246	purB	9.54526	0.0817958	-0.093619	-0.3998	0.689304	0.999727	9.54526	0.0817958	0.0240307	0.102623	0.918262	0.999099	9.54526	0.0817958	0.288483	1.23197	0.217961	0.79075
SAMEA1463109_00119	10082	1090.11	1299	260.738	ERS3382247	purB	9.54526	0.0817958	-0.093619	-0.3998	0.689304	0.999727	9.54526	0.0817958	0.0240307	0.102623	0.918262	0.999099	9.54526	0.0817958	0.288483	1.23197	0.217961	0.79075
SAMEA1463109_00119	13184	1095.76	1299	259.65	ERS3382248	purB	9.54526	0.0817958	-0.093619	-0.3998	0.689304	0.999727	9.54526	0.0817958	0.0240307	0.102623	0.918262	0.999099	9.54526	0.0817958	0.288483	1.23197	0.217961	0.79075
SAMEA1463109_00119	13215	1075.66	1299	268.287	ERS3382249	purB	9.54526	0.0817958	-0.093619	-0.3998	0.689304	0.999727	9.54526	0.0817958	0.0240307	0.102623	0.918262	0.999099	9.54526	0.0817958	0.288483	1.23197	0.217961	0.79075
SAMEA1463109_00119	12211	1087.56	1299	253.335	ERS3382250	purB	9.54526	0.0817958	-0.093619	-0.3998	0.689304	0.999727	9.54526	0.0817958	0.0240307	0.102623	0.918262	0.999099	9.54526	0.0817958	0.288483	1.23197	0.217961	0.79075
SAMEA1463109_00119	5262	1101.45	1299	267.553	ERS3382251	purB	9.54526	0.0817958	-0.093619	-0.3998	0.689304	0.999727	9.54526	0.0817958	0.0240307	0.102623	0.918262	0.999099	9.54526	0.0817958	0.288483	1.23197	0.217961	0.79075
SAMEA1463109_00119	9208	1093.95	1299	294.859	ERS3382252	purB	9.54526	0.0817958	-0.093619	-0.3998	0.689304	0.999727	9.54526	0.0817958	0.0240307	0.102623	0.918262	0.999099	9.54526	0.0817958	0.288483	1.23197	0.217961	0.79075
SAMEA1463109_00119	23177	1123.05	1299	274.503	ERS3382253	purB	9.54526	0.0817958	-0.093619	-0.3998	0.689304	0.999727	9.54526	0.0817958	0.0240307	0.102623	0.918262	0.999099	9.54526	0.0817958	0.288483	1.23197	0.217961	0.79075
SAMEA1463109_00119	30201	1090.29	1299	374.208	ERS3382254	purB	9.54526	0.0817958	-0.093619	-0.3998	0.689304	0.999727	9.54526	0.0817958	0.0240307	0.102623	0.918262	0.999099	9.54526	0.0817958	0.288483	1.23197	0.217961	0.79075
SAMEA1463109_00119	19270	1107.8	1299	325.707	ERS3382255	purB	9.54526	0.0817958	-0.093619	-0.3998	0.689304	0.999727	9.54526	0.0817958	0.0240307	0.102623	0.918262	0.999099	9.54526	0.0817958	0.288483	1.23197	0.217961	0.79075
SAMEA1463109_00119	12983	1090.87	1299	273.226	ERS3382256	purB	9.54526	0.0817958	-0.093619	-0.3998	0.689304	0.999727	9.54526	0.0817958	0.0240307	0.102623	0.918262	0.999099	9.54526	0.0817958	0.288483	1.23197	0.217961	0.79075
SAMEA1463109_00120	40183	3737.95	3939	144.539	ERS3382245	strH_1	10.207	0.0036039	-0.0416219	-0.170334	0.864747	0.999727	10.207	0.0036039	0.013897	0.0568723	0.954647	0.999099	10.207	0.0036039	-0.084488	-0.34576	0.729523	0.918027
SAMEA1463109_00120	29490	3728.62	3939	187.984	ERS3382246	strH_1	10.207	0.0036039	-0.0416219	-0.170334	0.864747	0.999727	10.207	0.0036039	0.013897	0.0568723	0.954647	0.999099	10.207	0.0036039	-0.084488	-0.34576	0.729523	0.918027
SAMEA1463109_00120	24272	3730.11	3939	183.448	ERS3382247	strH_1	10.207	0.0036039	-0.0416219	-0.170334	0.864747	0.999727	10.207	0.0036039	0.013897	0.0568723	0.954647	0.999099	10.207	0.0036039	-0.084488	-0.34576	0.729523	0.918027
SAMEA1463109_00120	34393	3735.76	3939	198.677	ERS3382248	strH_1	10.207	0.0036039	-0.0416219	-0.170334	0.864747	0.999727	10.207	0.0036039	0.013897	0.0568723	0.954647	0.999099	10.207	0.0036039	-0.084488	-0.34576	0.729523	0.918027
SAMEA1463109_00120	22156	3715.66	3939	130.215	ERS3382249	strH_1	10.207	0.0036039	-0.0416219	-0.170334	0.864747	0.999727	10.207	0.0036039	0.013897	0.0568723	0.954647	0.999099	10.207	0.0036039	-0.084488	-0.34576	0.729523	0.918027
SAMEA1463109_00120	30461	3727.56	3939	184.38	ERS3382250	strH_1	10.207	0.0036039	-0.0416219	-0.170334	0.864747	0.999727	10.207	0.0036039	0.013897	0.0568723	0.954647	0.999099	10.207	0.0036039	-0.084488	-0.34576	0.729523	0.918027
SAMEA1463109_00120	15304	3741.45	3939	229.082	ERS3382251	strH_1	10.207	0.0036039	-0.0416219	-0.170334	0.864747	0.999727	10.207	0.0036039	0.013897	0.0568723	0.954647	0.999099	10.207	0.0036039	-0.084488	-0.34576	0.729523	0.918027
SAMEA1463109_00120	16731	3733.95	3939	156.964	ERS3382252	strH_1	10.207	0.0036039	-0.0416219	-0.170334	0.864747	0.999727	10.207	0.0036039	0.013897	0.0568723	0.954647	0.999099	10.207	0.0036039	-0.084488	-0.34576	0.729523	0.918027
SAMEA1463109_00120	39713	3763.05	3939	140.373	ERS3382253	strH_1	10.207	0.0036039	-0.0416219	-0.170334	0.864747	0.999727	10.207	0.0036039	0.013897	0.0568723	0.954647	0.999099	10.207	0.0036039	-0.084488	-0.34576	0.729523	0.918027
SAMEA1463109_00120	24982	3730.29	3939	90.4729	ERS3382254	strH_1	10.207	0.0036039	-0.0416219	-0.170334	0.864747	0.999727	10.207	0.0036039	0.013897	0.0568723	0.954647	0.999099	10.207	0.0036039	-0.084488	-0.34576	0.729523	0.918027
SAMEA1463109_00120	32622	3747.8	3939	162.982	ERS3382255	strH_1	10.207	0.0036039	-0.0416219	-0.170334	0.864747	0.999727	10.207	0.0036039	0.013897	0.0568723	0.954647	0.999099	10.207	0.0036039	-0.084488	-0.34576	0.729523	0.918027
SAMEA1463109_00120	28267	3730.87	3939	173.936	ERS3382256	strH_1	10.207	0.0036039	-0.0416219	-0.170334	0.864747	0.999727	10.207	0.0036039	0.013897	0.0568723	0.954647	0.999099	10.207	0.0036039	-0.084488	-0.34576	0.729523	0.918027
SAMEA1463109_00121	40055	515.952	717	1043.82	ERS3382245	frlR	9.92299	0.126882	-0.0741045	-0.221195	0.824941	0.999727	9.92299	0.126882	0.101967	0.304363	0.760852	0.999099	9.92299	0.126882	-0.0202233	-0.0603646	0.951865	0.984795
SAMEA1463109_00121	18733	507.703	717	876.985	ERS3382246	frlR	9.92299	0.126882	-0.0741045	-0.221195	0.824941	0.999727	9.92299	0.126882	0.101967	0.304363	0.760852	0.999099	9.92299	0.126882	-0.0202233	-0.0603646	0.951865	0.984795
SAMEA1463109_00121	14943	509.844	717	826.283	ERS3382247	frlR	9.92299	0.126882	-0.0741045	-0.221195	0.824941	0.999727	9.92299	0.126882	0.101967	0.304363	0.760852	0.999099	9.92299	0.126882	-0.0202233	-0.0603646	0.951865	0.984795
SAMEA1463109_00121	15482	514.183	717	649.781	ERS3382248	frlR	9.92299	0.126882	-0.0741045	-0.221195	0.824941	0.999727	9.92299	0.126882	0.101967	0.304363	0.760852	0.999099	9.92299	0.126882	-0.0202233	-0.0603646	0.951865	0.984795
SAMEA1463109_00121	27817	494.143	717	1229.32	ERS3382249	frlR	9.92299	0.126882	-0.0741045	-0.221195	0.824941	0.999727	9.92299	0.126882	0.101967	0.304363	0.760852	0.999099	9.92299	0.126882	-0.0202233	-0.0603646	0.951865	0.984795
SAMEA1463109_00121	19060	505.829	717	850.186	ERS3382250	frlR	9.92299	0.126882	-0.0741045	-0.221195	0.824941	0.999727	9.92299	0.126882	0.101967	0.304363	0.760852	0.999099	9.92299	0.126882	-0.0202233	-0.0603646	0.951865	0.984795
SAMEA1463109_00121	6667	519.808	717	718.312	ERS3382251	frlR	9.92299	0.126882	-0.0741045	-0.221195	0.824941	0.999727	9.92299	0.126882	0.101967	0.304363	0.760852	0.999099	9.92299	0.126882	-0.0202233	-0.0603646	0.951865	0.984795
SAMEA1463109_00121	16055	512.346	717	1097.72	ERS3382252	frlR	9.92299	0.126882	-0.0741045	-0.221195	0.824941	0.999727	9.92299	0.126882	0.101967	0.304363	0.760852	0.999099	9.92299	0.126882	-0.0202233	-0.0603646	0.951865	0.984795
SAMEA1463109_00121	48233	541.053	717	1185.75	ERS3382253	frlR	9.92299	0.126882	-0.0741045	-0.221195	0.824941	0.999727	9.92299	0.126882	0.101967	0.304363	0.760852	0.999099	9.92299	0.126882	-0.0202233	-0.0603646	0.951865	0.984795
SAMEA1463109_00121	32276	508.796	717	856.979	ERS3382254	frlR	9.92299	0.126882	-0.0741045	-0.221195	0.824941	0.999727	9.92299	0.126882	0.101967	0.304363	0.760852	0.999099	9.92299	0.126882	-0.0202233	-0.0603646	0.951865	0.984795
SAMEA1463109_00121	22087	526.087	717	786.112	ERS3382255	frlR	9.92299	0.126882	-0.0741045	-0.221195	0.824941	0.999727	9.92299	0.126882	0.101967	0.304363	0.760852	0.999099	9.92299	0.126882	-0.0202233	-0.0603646	0.951865	0.984795
SAMEA1463109_00121	15276	509.747	717	687.977	ERS3382256	frlR	9.92299	0.126882	-0.0741045	-0.221195	0.824941	0.999727	9.92299	0.126882	0.101967	0.304363	0.760852	0.999099	9.92299	0.126882	-0.0202233	-0.0603646	0.951865	0.984795
SAMEA1463109_00122	21343	1586.95	1788	180.829	ERS3382245	bgaC	9.7437	0.118145	0.0651351	0.246679	0.805157	0.999727	9.7437	0.118145	0.113042	0.42811	0.668571	0.999099	9.7437	0.118145	0.503426	1.90657	0.0565769	0.79075
SAMEA1463109_00122	14819	1577.62	1788	223.26	ERS3382246	bgaC	9.7437	0.118145	0.0651351	0.246679	0.805157	0.999727	9.7437	0.118145	0.113042	0.42811	0.668571	0.999099	9.7437	0.118145	0.503426	1.90657	0.0565769	0.79075
SAMEA1463109_00122	12488	1579.11	1788	222.951	ERS3382247	bgaC	9.7437	0.118145	0.0651351	0.246679	0.805157	0.999727	9.7437	0.118145	0.113042	0.42811	0.668571	0.999099	9.7437	0.118145	0.503426	1.90657	0.0565769	0.79075
SAMEA1463109_00122	19126	1584.76	1788	260.446	ERS3382248	bgaC	9.7437	0.118145	0.0651351	0.246679	0.805157	0.999727	9.7437	0.118145	0.113042	0.42811	0.668571	0.999099	9.7437	0.118145	0.503426	1.90657	0.0565769	0.79075
SAMEA1463109_00122	13135	1564.66	1788	183.323	ERS3382249	bgaC	9.7437	0.118145	0.0651351	0.246679	0.805157	0.999727	9.7437	0.118145	0.113042	0.42811	0.668571	0.999099	9.7437	0.118145	0.503426	1.90657	0.0565769	0.79075
SAMEA1463109_00122	17478	1576.56	1788	250.137	ERS3382250	bgaC	9.7437	0.118145	0.0651351	0.246679	0.805157	0.999727	9.7437	0.118145	0.113042	0.42811	0.668571	0.999099	9.7437	0.118145	0.503426	1.90657	0.0565769	0.79075
SAMEA1463109_00122	8374	1590.45	1788	294.875	ERS3382251	bgaC	9.7437	0.118145	0.0651351	0.246679	0.805157	0.999727	9.7437	0.118145	0.113042	0.42811	0.668571	0.999099	9.7437	0.118145	0.503426	1.90657	0.0565769	0.79075
SAMEA1463109_00122	8591	1582.95	1788	190.118	ERS3382252	bgaC	9.7437	0.118145	0.0651351	0.246679	0.805157	0.999727	9.7437	0.118145	0.113042	0.42811	0.668571	0.999099	9.7437	0.118145	0.503426	1.90657	0.0565769	0.79075
SAMEA1463109_00122	26134	1612.05	1788	215.634	ERS3382253	bgaC	9.7437	0.118145	0.0651351	0.246679	0.805157	0.999727	9.7437	0.118145	0.113042	0.42811	0.668571	0.999099	9.7437	0.118145	0.503426	1.90657	0.0565769	0.79075
SAMEA1463109_00122	48517	1579.29	1788	415.017	ERS3382254	bgaC	9.7437	0.118145	0.0651351	0.246679	0.805157	0.999727	9.7437	0.118145	0.113042	0.42811	0.668571	0.999099	9.7437	0.118145	0.503426	1.90657	0.0565769	0.79075
SAMEA1463109_00122	24682	1596.8	1788	289.425	ERS3382255	bgaC	9.7437	0.118145	0.0651351	0.246679	0.805157	0.999727	9.7437	0.118145	0.113042	0.42811	0.668571	0.999099	9.7437	0.118145	0.503426	1.90657	0.0565769	0.79075
SAMEA1463109_00122	15413	1579.87	1788	223.967	ERS3382256	bgaC	9.7437	0.118145	0.0651351	0.246679	0.805157	0.999727	9.7437	0.118145	0.113042	0.42811	0.668571	0.999099	9.7437	0.118145	0.503426	1.90657	0.0565769	0.79075
SAMEA1463109_00123	8011	280.548	477	383.934	ERS3382245	PTS-EIIB	8.75632	0.0536659	0.01846	0.100331	0.920081	0.999727	8.75632	0.0536659	0.0148516	0.0807194	0.935665	0.999099	8.75632	0.0536659	0.296701	1.6126	0.106832	0.79075
SAMEA1463109_00123	6094	274.391	477	527.871	ERS3382246	PTS-EIIB	8.75632	0.0536659	0.01846	0.100331	0.920081	0.999727	8.75632	0.0536659	0.0148516	0.0807194	0.935665	0.999099	8.75632	0.0536659	0.296701	1.6126	0.106832	0.79075
SAMEA1463109_00123	5445	278.456	477	551.277	ERS3382247	PTS-EIIB	8.75632	0.0536659	0.01846	0.100331	0.920081	0.999727	8.75632	0.0536659	0.0148516	0.0807194	0.935665	0.999099	8.75632	0.0536659	0.296701	1.6126	0.106832	0.79075
SAMEA1463109_00123	7534	280.825	477	578.959	ERS3382248	PTS-EIIB	8.75632	0.0536659	0.01846	0.100331	0.920081	0.999727	8.75632	0.0536659	0.0148516	0.0807194	0.935665	0.999099	8.75632	0.0536659	0.296701	1.6126	0.106832	0.79075
SAMEA1463109_00123	4876	263.136	477	404.659	ERS3382249	PTS-EIIB	8.75632	0.0536659	0.01846	0.100331	0.920081	0.999727	8.75632	0.0536659	0.0148516	0.0807194	0.935665	0.999099	8.75632	0.0536659	0.296701	1.6126	0.106832	0.79075
SAMEA1463109_00123	6993	271.979	477	580.127	ERS3382250	PTS-EIIB	8.75632	0.0536659	0.01846	0.100331	0.920081	0.999727	8.75632	0.0536659	0.0148516	0.0807194	0.935665	0.999099	8.75632	0.0536659	0.296701	1.6126	0.106832	0.79075
SAMEA1463109_00123	3352	286.518	477	655.207	ERS3382251	PTS-EIIB	8.75632	0.0536659	0.01846	0.100331	0.920081	0.999727	8.75632	0.0536659	0.0148516	0.0807194	0.935665	0.999099	8.75632	0.0536659	0.296701	1.6126	0.106832	0.79075
SAMEA1463109_00123	3318	280.29	477	414.682	ERS3382252	PTS-EIIB	8.75632	0.0536659	0.01846	0.100331	0.920081	0.999727	8.75632	0.0536659	0.0148516	0.0807194	0.935665	0.999099	8.75632	0.0536659	0.296701	1.6126	0.106832	0.79075
SAMEA1463109_00123	8474	304.287	477	370.421	ERS3382253	PTS-EIIB	8.75632	0.0536659	0.01846	0.100331	0.920081	0.999727	8.75632	0.0536659	0.0148516	0.0807194	0.935665	0.999099	8.75632	0.0536659	0.296701	1.6126	0.106832	0.79075
SAMEA1463109_00123	12632	277.195	477	615.63	ERS3382254	PTS-EIIB	8.75632	0.0536659	0.01846	0.100331	0.920081	0.999727	8.75632	0.0536659	0.0148516	0.0807194	0.935665	0.999099	8.75632	0.0536659	0.296701	1.6126	0.106832	0.79075
SAMEA1463109_00123	8725	290.927	477	561.549	ERS3382255	PTS-EIIB	8.75632	0.0536659	0.01846	0.100331	0.920081	0.999727	8.75632	0.0536659	0.0148516	0.0807194	0.935665	0.999099	8.75632	0.0536659	0.296701	1.6126	0.106832	0.79075
SAMEA1463109_00123	6062	276.524	477	503.27	ERS3382256	PTS-EIIB	8.75632	0.0536659	0.01846	0.100331	0.920081	0.999727	8.75632	0.0536659	0.0148516	0.0807194	0.935665	0.999099	8.75632	0.0536659	0.296701	1.6126	0.106832	0.79075
SAMEA1463109_00124	6830	704.952	906	130.268	ERS3382245	PTS-EIIC	8.61328	0.0798204	0.0682381	0.304475	0.760766	0.999727	8.61328	0.0798204	0.101961	0.454948	0.649147	0.999099	8.61328	0.0798204	0.396075	1.76727	0.0771828	0.79075
SAMEA1463109_00124	5103	695.623	906	174.36	ERS3382246	PTS-EIIC	8.61328	0.0798204	0.0682381	0.304475	0.760766	0.999727	8.61328	0.0798204	0.101961	0.454948	0.649147	0.999099	8.61328	0.0798204	0.396075	1.76727	0.0771828	0.79075
SAMEA1463109_00124	4159	697.41	906	168.124	ERS3382247	PTS-EIIC	8.61328	0.0798204	0.0682381	0.304475	0.760766	0.999727	8.61328	0.0798204	0.101961	0.454948	0.649147	0.999099	8.61328	0.0798204	0.396075	1.76727	0.0771828	0.79075
SAMEA1463109_00124	6540	702.833	906	200.809	ERS3382248	PTS-EIIC	8.61328	0.0798204	0.0682381	0.304475	0.760766	0.999727	8.61328	0.0798204	0.101961	0.454948	0.649147	0.999099	8.61328	0.0798204	0.396075	1.76727	0.0771828	0.79075
SAMEA1463109_00124	4119	682.659	906	131.763	ERS3382249	PTS-EIIC	8.61328	0.0798204	0.0682381	0.304475	0.760766	0.999727	8.61328	0.0798204	0.101961	0.454948	0.649147	0.999099	8.61328	0.0798204	0.396075	1.76727	0.0771828	0.79075
SAMEA1463109_00124	6038	694.555	906	196.147	ERS3382250	PTS-EIIC	8.61328	0.0798204	0.0682381	0.304475	0.760766	0.999727	8.61328	0.0798204	0.101961	0.454948	0.649147	0.999099	8.61328	0.0798204	0.396075	1.76727	0.0771828	0.79075
SAMEA1463109_00124	2724	708.453	906	215.338	ERS3382251	PTS-EIIC	8.61328	0.0798204	0.0682381	0.304475	0.760766	0.999727	8.61328	0.0798204	0.101961	0.454948	0.649147	0.999099	8.61328	0.0798204	0.396075	1.76727	0.0771828	0.79075
SAMEA1463109_00124	2974	700.947	906	148.628	ERS3382252	PTS-EIIC	8.61328	0.0798204	0.0682381	0.304475	0.760766	0.999727	8.61328	0.0798204	0.101961	0.454948	0.649147	0.999099	8.61328	0.0798204	0.396075	1.76727	0.0771828	0.79075
SAMEA1463109_00124	8239	730.053	906	150.11	ERS3382253	PTS-EIIC	8.61328	0.0798204	0.0682381	0.304475	0.760766	0.999727	8.61328	0.0798204	0.101961	0.454948	0.649147	0.999099	8.61328	0.0798204	0.396075	1.76727	0.0771828	0.79075
SAMEA1463109_00124	13012	697.291	906	252.095	ERS3382254	PTS-EIIC	8.61328	0.0798204	0.0682381	0.304475	0.760766	0.999727	8.61328	0.0798204	0.101961	0.454948	0.649147	0.999099	8.61328	0.0798204	0.396075	1.76727	0.0771828	0.79075
SAMEA1463109_00124	7472	714.799	906	195.731	ERS3382255	PTS-EIIC	8.61328	0.0798204	0.0682381	0.304475	0.760766	0.999727	8.61328	0.0798204	0.101961	0.454948	0.649147	0.999099	8.61328	0.0798204	0.396075	1.76727	0.0771828	0.79075
SAMEA1463109_00124	5049	697.946	906	166.074	ERS3382256	PTS-EIIC	8.61328	0.0798204	0.0682381	0.304475	0.760766	0.999727	8.61328	0.0798204	0.101961	0.454948	0.649147	0.999099	8.61328	0.0798204	0.396075	1.76727	0.0771828	0.79075
SAMEA1463109_00125	10489	614.952	816	229.335	ERS3382245	manZ_1	9.06754	0.052554	0.0478215	0.271518	0.785993	0.999727	9.06754	0.052554	0.0777268	0.441312	0.658987	0.999099	9.06754	0.052554	0.337465	1.91603	0.0553608	0.79075
SAMEA1463109_00125	8266	605.941	816	324.235	ERS3382246	manZ_1	9.06754	0.052554	0.0478215	0.271518	0.785993	0.999727	9.06754	0.052554	0.0777268	0.441312	0.658987	0.999099	9.06754	0.052554	0.337465	1.91603	0.0553608	0.79075
SAMEA1463109_00125	7059	607.738	816	327.458	ERS3382247	manZ_1	9.06754	0.052554	0.0478215	0.271518	0.785993	0.999727	9.06754	0.052554	0.0777268	0.441312	0.658987	0.999099	9.06754	0.052554	0.337465	1.91603	0.0553608	0.79075
SAMEA1463109_00125	10484	612.962	816	369.106	ERS3382248	manZ_1	9.06754	0.052554	0.0478215	0.271518	0.785993	0.999727	9.06754	0.052554	0.0777268	0.441312	0.658987	0.999099	9.06754	0.052554	0.337465	1.91603	0.0553608	0.79075
SAMEA1463109_00125	6787	592.721	816	250.054	ERS3382249	manZ_1	9.06754	0.052554	0.0478215	0.271518	0.785993	0.999727	9.06754	0.052554	0.0777268	0.441312	0.658987	0.999099	9.06754	0.052554	0.337465	1.91603	0.0553608	0.79075
SAMEA1463109_00125	9078	604.618	816	338.769	ERS3382250	manZ_1	9.06754	0.052554	0.0478215	0.271518	0.785993	0.999727	9.06754	0.052554	0.0777268	0.441312	0.658987	0.999099	9.06754	0.052554	0.337465	1.91603	0.0553608	0.79075
SAMEA1463109_00125	4394	618.521	816	397.861	ERS3382251	manZ_1	9.06754	0.052554	0.0478215	0.271518	0.785993	0.999727	9.06754	0.052554	0.0777268	0.441312	0.658987	0.999099	9.06754	0.052554	0.337465	1.91603	0.0553608	0.79075
SAMEA1463109_00125	4665	611.078	816	267.424	ERS3382252	manZ_1	9.06754	0.052554	0.0478215	0.271518	0.785993	0.999727	9.06754	0.052554	0.0777268	0.441312	0.658987	0.999099	9.06754	0.052554	0.337465	1.91603	0.0553608	0.79075
SAMEA1463109_00125	12784	640.053	816	265.669	ERS3382253	manZ_1	9.06754	0.052554	0.0478215	0.271518	0.785993	0.999727	9.06754	0.052554	0.0777268	0.441312	0.658987	0.999099	9.06754	0.052554	0.337465	1.91603	0.0553608	0.79075
SAMEA1463109_00125	17182	607.357	816	382.176	ERS3382254	manZ_1	9.06754	0.052554	0.0478215	0.271518	0.785993	0.999727	9.06754	0.052554	0.0777268	0.441312	0.658987	0.999099	9.06754	0.052554	0.337465	1.91603	0.0553608	0.79075
SAMEA1463109_00125	12026	624.799	816	360.402	ERS3382255	manZ_1	9.06754	0.052554	0.0478215	0.271518	0.785993	0.999727	9.06754	0.052554	0.0777268	0.441312	0.658987	0.999099	9.06754	0.052554	0.337465	1.91603	0.0553608	0.79075
SAMEA1463109_00125	8413	608.143	816	317.587	ERS3382256	manZ_1	9.06754	0.052554	0.0478215	0.271518	0.785993	0.999727	9.06754	0.052554	0.0777268	0.441312	0.658987	0.999099	9.06754	0.052554	0.337465	1.91603	0.0553608	0.79075
SAMEA1463109_00126	3686	158.684	339	312.319	ERS3382245	PTS-EII_1	8.01055	0.0729022	0.0790352	0.391073	0.695744	0.999727	8.01055	0.0729022	0.190352	0.941879	0.346255	0.999099	8.01055	0.0729022	0.427716	2.11637	0.0343131	0.79075
SAMEA1463109_00126	2650	156.448	339	402.598	ERS3382246	PTS-EII_1	8.01055	0.0729022	0.0790352	0.391073	0.695744	0.999727	8.01055	0.0729022	0.190352	0.941879	0.346255	0.999099	8.01055	0.0729022	0.427716	2.11637	0.0343131	0.79075
SAMEA1463109_00126	2205	158.277	339	392.753	ERS3382247	PTS-EII_1	8.01055	0.0729022	0.0790352	0.391073	0.695744	0.999727	8.01055	0.0729022	0.190352	0.941879	0.346255	0.999099	8.01055	0.0729022	0.427716	2.11637	0.0343131	0.79075
SAMEA1463109_00126	3494	160.199	339	470.675	ERS3382248	PTS-EII_1	8.01055	0.0729022	0.0790352	0.391073	0.695744	0.999727	8.01055	0.0729022	0.190352	0.941879	0.346255	0.999099	8.01055	0.0729022	0.427716	2.11637	0.0343131	0.79075
SAMEA1463109_00126	2319	146.093	339	346.639	ERS3382249	PTS-EII_1	8.01055	0.0729022	0.0790352	0.391073	0.695744	0.999727	8.01055	0.0729022	0.190352	0.941879	0.346255	0.999099	8.01055	0.0729022	0.427716	2.11637	0.0343131	0.79075
SAMEA1463109_00126	3081	152.826	339	454.873	ERS3382250	PTS-EII_1	8.01055	0.0729022	0.0790352	0.391073	0.695744	0.999727	8.01055	0.0729022	0.190352	0.941879	0.346255	0.999099	8.01055	0.0729022	0.427716	2.11637	0.0343131	0.79075
SAMEA1463109_00126	1645	162.295	339	567.659	ERS3382251	PTS-EII_1	8.01055	0.0729022	0.0790352	0.391073	0.695744	0.999727	8.01055	0.0729022	0.190352	0.941879	0.346255	0.999099	8.01055	0.0729022	0.427716	2.11637	0.0343131	0.79075
SAMEA1463109_00126	1627	159.031	339	358.386	ERS3382252	PTS-EII_1	8.01055	0.0729022	0.0790352	0.391073	0.695744	0.999727	8.01055	0.0729022	0.190352	0.941879	0.346255	0.999099	8.01055	0.0729022	0.427716	2.11637	0.0343131	0.79075
SAMEA1463109_00126	4831	175.518	339	366.105	ERS3382253	PTS-EII_1	8.01055	0.0729022	0.0790352	0.391073	0.695744	0.999727	8.01055	0.0729022	0.190352	0.941879	0.346255	0.999099	8.01055	0.0729022	0.427716	2.11637	0.0343131	0.79075
SAMEA1463109_00126	6687	156.281	339	578.041	ERS3382254	PTS-EII_1	8.01055	0.0729022	0.0790352	0.391073	0.695744	0.999727	8.01055	0.0729022	0.190352	0.941879	0.346255	0.999099	8.01055	0.0729022	0.427716	2.11637	0.0343131	0.79075
SAMEA1463109_00126	4098	168.386	339	455.693	ERS3382255	PTS-EII_1	8.01055	0.0729022	0.0790352	0.391073	0.695744	0.999727	8.01055	0.0729022	0.190352	0.941879	0.346255	0.999099	8.01055	0.0729022	0.427716	2.11637	0.0343131	0.79075
SAMEA1463109_00126	2927	156.234	339	430.095	ERS3382256	PTS-EII_1	8.01055	0.0729022	0.0790352	0.391073	0.695744	0.999727	8.01055	0.0729022	0.190352	0.941879	0.346255	0.999099	8.01055	0.0729022	0.427716	2.11637	0.0343131	0.79075
SAMEA1463109_00127	8861	965.952	1167	123.34	ERS3382245	agaS	8.93295	0.0757216	0.0271874	0.12637	0.899439	0.999727	8.93295	0.0757216	0.148268	0.689166	0.490719	0.999099	8.93295	0.0757216	0.385172	1.79032	0.0734017	0.79075
SAMEA1463109_00127	7207	956.623	1167	179.064	ERS3382246	agaS	8.93295	0.0757216	0.0271874	0.12637	0.899439	0.999727	8.93295	0.0757216	0.148268	0.689166	0.490719	0.999099	8.93295	0.0757216	0.385172	1.79032	0.0734017	0.79075
SAMEA1463109_00127	5948	958.11	1167	175.019	ERS3382247	agaS	8.93295	0.0757216	0.0271874	0.12637	0.899439	0.999727	8.93295	0.0757216	0.148268	0.689166	0.490719	0.999099	8.93295	0.0757216	0.385172	1.79032	0.0734017	0.79075
SAMEA1463109_00127	8540	963.762	1167	191.225	ERS3382248	agaS	8.93295	0.0757216	0.0271874	0.12637	0.899439	0.999727	8.93295	0.0757216	0.148268	0.689166	0.490719	0.999099	8.93295	0.0757216	0.385172	1.79032	0.0734017	0.79075
SAMEA1463109_00127	5765	943.659	1167	133.411	ERS3382249	agaS	8.93295	0.0757216	0.0271874	0.12637	0.899439	0.999727	8.93295	0.0757216	0.148268	0.689166	0.490719	0.999099	8.93295	0.0757216	0.385172	1.79032	0.0734017	0.79075
SAMEA1463109_00127	7654	955.555	1167	180.729	ERS3382250	agaS	8.93295	0.0757216	0.0271874	0.12637	0.899439	0.999727	8.93295	0.0757216	0.148268	0.689166	0.490719	0.999099	8.93295	0.0757216	0.385172	1.79032	0.0734017	0.79075
SAMEA1463109_00127	4136	969.453	1167	238.935	ERS3382251	agaS	8.93295	0.0757216	0.0271874	0.12637	0.899439	0.999727	8.93295	0.0757216	0.148268	0.689166	0.490719	0.999099	8.93295	0.0757216	0.385172	1.79032	0.0734017	0.79075
SAMEA1463109_00127	3989	961.947	1167	145.264	ERS3382252	agaS	8.93295	0.0757216	0.0271874	0.12637	0.899439	0.999727	8.93295	0.0757216	0.148268	0.689166	0.490719	0.999099	8.93295	0.0757216	0.385172	1.79032	0.0734017	0.79075
SAMEA1463109_00127	12181	991.053	1167	163.484	ERS3382253	agaS	8.93295	0.0757216	0.0271874	0.12637	0.899439	0.999727	8.93295	0.0757216	0.148268	0.689166	0.490719	0.999099	8.93295	0.0757216	0.385172	1.79032	0.0734017	0.79075
SAMEA1463109_00127	16965	958.291	1167	239.161	ERS3382254	agaS	8.93295	0.0757216	0.0271874	0.12637	0.899439	0.999727	8.93295	0.0757216	0.148268	0.689166	0.490719	0.999099	8.93295	0.0757216	0.385172	1.79032	0.0734017	0.79075
SAMEA1463109_00127	10397	975.799	1167	199.505	ERS3382255	agaS	8.93295	0.0757216	0.0271874	0.12637	0.899439	0.999727	8.93295	0.0757216	0.148268	0.689166	0.490719	0.999099	8.93295	0.0757216	0.385172	1.79032	0.0734017	0.79075
SAMEA1463109_00127	7058	958.867	1167	168.982	ERS3382256	agaS	8.93295	0.0757216	0.0271874	0.12637	0.899439	0.999727	8.93295	0.0757216	0.148268	0.689166	0.490719	0.999099	8.93295	0.0757216	0.385172	1.79032	0.0734017	0.79075
SAMEA1463109_00128	8991	836.952	1038	144.439	ERS3382245	mro	8.84201	0.0095064	-0.00562904	-0.0452327	0.963922	0.999727	8.84201	0.0095064	-0.000433933	-0.00348691	0.997218	0.999099	8.84201	0.0095064	0.0615686	0.494741	0.620783	0.875295
SAMEA1463109_00128	7437	827.623	1038	213.58	ERS3382246	mro	8.84201	0.0095064	-0.00562904	-0.0452327	0.963922	0.999727	8.84201	0.0095064	-0.000433933	-0.00348691	0.997218	0.999099	8.84201	0.0095064	0.0615686	0.494741	0.620783	0.875295
SAMEA1463109_00128	6316	829.11	1038	214.763	ERS3382247	mro	8.84201	0.0095064	-0.00562904	-0.0452327	0.963922	0.999727	8.84201	0.0095064	-0.000433933	-0.00348691	0.997218	0.999099	8.84201	0.0095064	0.0615686	0.494741	0.620783	0.875295
SAMEA1463109_00128	9067	834.762	1038	234.401	ERS3382248	mro	8.84201	0.0095064	-0.00562904	-0.0452327	0.963922	0.999727	8.84201	0.0095064	-0.000433933	-0.00348691	0.997218	0.999099	8.84201	0.0095064	0.0615686	0.494741	0.620783	0.875295
SAMEA1463109_00128	5411	814.659	1038	145.047	ERS3382249	mro	8.84201	0.0095064	-0.00562904	-0.0452327	0.963922	0.999727	8.84201	0.0095064	-0.000433933	-0.00348691	0.997218	0.999099	8.84201	0.0095064	0.0615686	0.494741	0.620783	0.875295
SAMEA1463109_00128	7739	826.555	1038	211.255	ERS3382250	mro	8.84201	0.0095064	-0.00562904	-0.0452327	0.963922	0.999727	8.84201	0.0095064	-0.000433933	-0.00348691	0.997218	0.999099	8.84201	0.0095064	0.0615686	0.494741	0.620783	0.875295
SAMEA1463109_00128	3774	840.453	1038	251.486	ERS3382251	mro	8.84201	0.0095064	-0.00562904	-0.0452327	0.963922	0.999727	8.84201	0.0095064	-0.000433933	-0.00348691	0.997218	0.999099	8.84201	0.0095064	0.0615686	0.494741	0.620783	0.875295
SAMEA1463109_00128	3980	832.947	1038	167.383	ERS3382252	mro	8.84201	0.0095064	-0.00562904	-0.0452327	0.963922	0.999727	8.84201	0.0095064	-0.000433933	-0.00348691	0.997218	0.999099	8.84201	0.0095064	0.0615686	0.494741	0.620783	0.875295
SAMEA1463109_00128	9522	862.053	1038	146.921	ERS3382253	mro	8.84201	0.0095064	-0.00562904	-0.0452327	0.963922	0.999727	8.84201	0.0095064	-0.000433933	-0.00348691	0.997218	0.999099	8.84201	0.0095064	0.0615686	0.494741	0.620783	0.875295
SAMEA1463109_00128	8404	829.291	1038	136.903	ERS3382254	mro	8.84201	0.0095064	-0.00562904	-0.0452327	0.963922	0.999727	8.84201	0.0095064	-0.000433933	-0.00348691	0.997218	0.999099	8.84201	0.0095064	0.0615686	0.494741	0.620783	0.875295
SAMEA1463109_00128	8748	846.799	1038	193.435	ERS3382255	mro	8.84201	0.0095064	-0.00562904	-0.0452327	0.963922	0.999727	8.84201	0.0095064	-0.000433933	-0.00348691	0.997218	0.999099	8.84201	0.0095064	0.0615686	0.494741	0.620783	0.875295
SAMEA1463109_00128	7131	829.867	1038	197.27	ERS3382256	mro	8.84201	0.0095064	-0.00562904	-0.0452327	0.963922	0.999727	8.84201	0.0095064	-0.000433933	-0.00348691	0.997218	0.999099	8.84201	0.0095064	0.0615686	0.494741	0.620783	0.875295
SAMEA1463109_00129	15194	653.952	855	312.394	ERS3382245	catE	9.25475	0.0713069	-0.0544681	-0.238833	0.811235	0.999727	9.25475	0.0713069	-0.13182	-0.57801	0.563257	0.999099	9.25475	0.0713069	-0.306062	-1.34203	0.179586	0.79075
SAMEA1463109_00129	12737	644.688	855	469.583	ERS3382246	catE	9.25475	0.0713069	-0.0544681	-0.238833	0.811235	0.999727	9.25475	0.0713069	-0.13182	-0.57801	0.563257	0.999099	9.25475	0.0713069	-0.306062	-1.34203	0.179586	0.79075
SAMEA1463109_00129	11354	646.611	855	495.033	ERS3382247	catE	9.25475	0.0713069	-0.0544681	-0.238833	0.811235	0.999727	9.25475	0.0713069	-0.13182	-0.57801	0.563257	0.999099	9.25475	0.0713069	-0.306062	-1.34203	0.179586	0.79075
SAMEA1463109_00129	15891	651.833	855	526.105	ERS3382248	catE	9.25475	0.0713069	-0.0544681	-0.238833	0.811235	0.999727	9.25475	0.0713069	-0.13182	-0.57801	0.563257	0.999099	9.25475	0.0713069	-0.306062	-1.34203	0.179586	0.79075
SAMEA1463109_00129	8829	631.659	855	305.236	ERS3382249	catE	9.25475	0.0713069	-0.0544681	-0.238833	0.811235	0.999727	9.25475	0.0713069	-0.13182	-0.57801	0.563257	0.999099	9.25475	0.0713069	-0.306062	-1.34203	0.179586	0.79075
SAMEA1463109_00129	12161	643.555	855	426.362	ERS3382250	catE	9.25475	0.0713069	-0.0544681	-0.238833	0.811235	0.999727	9.25475	0.0713069	-0.13182	-0.57801	0.563257	0.999099	9.25475	0.0713069	-0.306062	-1.34203	0.179586	0.79075
SAMEA1463109_00129	6841	657.521	855	582.688	ERS3382251	catE	9.25475	0.0713069	-0.0544681	-0.238833	0.811235	0.999727	9.25475	0.0713069	-0.13182	-0.57801	0.563257	0.999099	9.25475	0.0713069	-0.306062	-1.34203	0.179586	0.79075
SAMEA1463109_00129	6460	650.013	855	348.142	ERS3382252	catE	9.25475	0.0713069	-0.0544681	-0.238833	0.811235	0.999727	9.25475	0.0713069	-0.13182	-0.57801	0.563257	0.999099	9.25475	0.0713069	-0.306062	-1.34203	0.179586	0.79075
SAMEA1463109_00129	11353	679.053	855	222.381	ERS3382253	catE	9.25475	0.0713069	-0.0544681	-0.238833	0.811235	0.999727	9.25475	0.0713069	-0.13182	-0.57801	0.563257	0.999099	9.25475	0.0713069	-0.306062	-1.34203	0.179586	0.79075
SAMEA1463109_00129	5279	646.357	855	110.335	ERS3382254	catE	9.25475	0.0713069	-0.0544681	-0.238833	0.811235	0.999727	9.25475	0.0713069	-0.13182	-0.57801	0.563257	0.999099	9.25475	0.0713069	-0.306062	-1.34203	0.179586	0.79075
SAMEA1463109_00129	13699	663.799	855	386.419	ERS3382255	catE	9.25475	0.0713069	-0.0544681	-0.238833	0.811235	0.999727	9.25475	0.0713069	-0.13182	-0.57801	0.563257	0.999099	9.25475	0.0713069	-0.306062	-1.34203	0.179586	0.79075
SAMEA1463109_00129	12518	647.082	855	444.114	ERS3382256	catE	9.25475	0.0713069	-0.0544681	-0.238833	0.811235	0.999727	9.25475	0.0713069	-0.13182	-0.57801	0.563257	0.999099	9.25475	0.0713069	-0.306062	-1.34203	0.179586	0.79075
SAMEA1463109_00130	6666	92.4846	258	969.109	ERS3382245	csoR	8.35746	0.0048847	-0.101925	-0.815994	0.414504	0.999727	8.35746	0.0048847	-0.0176983	-0.141689	0.887326	0.999099	8.35746	0.0048847	-0.109005	-0.872675	0.38284	0.796261
SAMEA1463109_00130	4471	92.3607	258	1150.57	ERS3382246	csoR	8.35746	0.0048847	-0.101925	-0.815994	0.414504	0.999727	8.35746	0.0048847	-0.0176983	-0.141689	0.887326	0.999099	8.35746	0.0048847	-0.109005	-0.872675	0.38284	0.796261
SAMEA1463109_00130	4098	94.4025	258	1223.82	ERS3382247	csoR	8.35746	0.0048847	-0.101925	-0.815994	0.414504	0.999727	8.35746	0.0048847	-0.0176983	-0.141689	0.887326	0.999099	8.35746	0.0048847	-0.109005	-0.872675	0.38284	0.796261
SAMEA1463109_00130	5483	94.1626	258	1256.6	ERS3382248	csoR	8.35746	0.0048847	-0.101925	-0.815994	0.414504	0.999727	8.35746	0.0048847	-0.0176983	-0.141689	0.887326	0.999099	8.35746	0.0048847	-0.109005	-0.872675	0.38284	0.796261
SAMEA1463109_00130	3533	84.0189	258	918.275	ERS3382249	csoR	8.35746	0.0048847	-0.101925	-0.815994	0.414504	0.999727	8.35746	0.0048847	-0.0176983	-0.141689	0.887326	0.999099	8.35746	0.0048847	-0.109005	-0.872675	0.38284	0.796261
SAMEA1463109_00130	4246	88.5488	258	1081.91	ERS3382250	csoR	8.35746	0.0048847	-0.101925	-0.815994	0.414504	0.999727	8.35746	0.0048847	-0.0176983	-0.141689	0.887326	0.999099	8.35746	0.0048847	-0.109005	-0.872675	0.38284	0.796261
SAMEA1463109_00130	2293	97.6242	258	1315.44	ERS3382251	csoR	8.35746	0.0048847	-0.101925	-0.815994	0.414504	0.999727	8.35746	0.0048847	-0.0176983	-0.141689	0.887326	0.999099	8.35746	0.0048847	-0.109005	-0.872675	0.38284	0.796261
SAMEA1463109_00130	2527	94.709	258	934.672	ERS3382252	csoR	8.35746	0.0048847	-0.101925	-0.815994	0.414504	0.999727	8.35746	0.0048847	-0.0176983	-0.141689	0.887326	0.999099	8.35746	0.0048847	-0.109005	-0.872675	0.38284	0.796261
SAMEA1463109_00130	6778	105.759	258	852.462	ERS3382253	csoR	8.35746	0.0048847	-0.101925	-0.815994	0.414504	0.999727	8.35746	0.0048847	-0.0176983	-0.141689	0.887326	0.999099	8.35746	0.0048847	-0.109005	-0.872675	0.38284	0.796261
SAMEA1463109_00130	3896	92.4538	258	569.283	ERS3382254	csoR	8.35746	0.0048847	-0.101925	-0.815994	0.414504	0.999727	8.35746	0.0048847	-0.0176983	-0.141689	0.887326	0.999099	8.35746	0.0048847	-0.109005	-0.872675	0.38284	0.796261
SAMEA1463109_00130	5338	100.955	258	990.045	ERS3382255	csoR	8.35746	0.0048847	-0.101925	-0.815994	0.414504	0.999727	8.35746	0.0048847	-0.0176983	-0.141689	0.887326	0.999099	8.35746	0.0048847	-0.109005	-0.872675	0.38284	0.796261
SAMEA1463109_00130	4370	90.974	258	1102.76	ERS3382256	csoR	8.35746	0.0048847	-0.101925	-0.815994	0.414504	0.999727	8.35746	0.0048847	-0.0176983	-0.141689	0.887326	0.999099	8.35746	0.0048847	-0.109005	-0.872675	0.38284	0.796261
SAMEA1463109_00131	3500.19	199.906	387	235.419	ERS3382245	SAMEA1463109_00131	7.84231	0.0251917	-0.0147105	-0.0993565	0.920855	0.999727	7.84231	0.0251917	-0.0615057	-0.415418	0.677836	0.999099	7.84231	0.0251917	-0.0845379	-0.57098	0.568013	0.85676
SAMEA1463109_00131	2884.26	196.283	387	349.259	ERS3382246	SAMEA1463109_00131	7.84231	0.0251917	-0.0147105	-0.0993565	0.920855	0.999727	7.84231	0.0251917	-0.0615057	-0.415418	0.677836	0.999099	7.84231	0.0251917	-0.0845379	-0.57098	0.568013	0.85676
SAMEA1463109_00131	2450.89	199.307	387	346.68	ERS3382247	SAMEA1463109_00131	7.84231	0.0251917	-0.0147105	-0.0993565	0.920855	0.999727	7.84231	0.0251917	-0.0615057	-0.415418	0.677836	0.999099	7.84231	0.0251917	-0.0845379	-0.57098	0.568013	0.85676
SAMEA1463109_00131	3661.2	201.634	387	391.848	ERS3382248	SAMEA1463109_00131	7.84231	0.0251917	-0.0147105	-0.0993565	0.920855	0.999727	7.84231	0.0251917	-0.0615057	-0.415418	0.677836	0.999099	7.84231	0.0251917	-0.0845379	-0.57098	0.568013	0.85676
SAMEA1463109_00131	1986.79	185.365	387	234.062	ERS3382249	SAMEA1463109_00131	7.84231	0.0251917	-0.0147105	-0.0993565	0.920855	0.999727	7.84231	0.0251917	-0.0615057	-0.415418	0.677836	0.999099	7.84231	0.0251917	-0.0845379	-0.57098	0.568013	0.85676
SAMEA1463109_00131	2975.89	192.736	387	348.377	ERS3382250	SAMEA1463109_00131	7.84231	0.0251917	-0.0147105	-0.0993565	0.920855	0.999727	7.84231	0.0251917	-0.0615057	-0.415418	0.677836	0.999099	7.84231	0.0251917	-0.0845379	-0.57098	0.568013	0.85676
SAMEA1463109_00131	1443.52	204.359	387	395.6	ERS3382251	SAMEA1463109_00131	7.84231	0.0251917	-0.0147105	-0.0993565	0.920855	0.999727	7.84231	0.0251917	-0.0615057	-0.415418	0.677836	0.999099	7.84231	0.0251917	-0.0845379	-0.57098	0.568013	0.85676
SAMEA1463109_00131	1399.61	200.187	387	244.916	ERS3382252	SAMEA1463109_00131	7.84231	0.0251917	-0.0147105	-0.0993565	0.920855	0.999727	7.84231	0.0251917	-0.0615057	-0.415418	0.677836	0.999099	7.84231	0.0251917	-0.0845379	-0.57098	0.568013	0.85676
SAMEA1463109_00131	3453.01	219.167	387	209.562	ERS3382253	SAMEA1463109_00131	7.84231	0.0251917	-0.0147105	-0.0993565	0.920855	0.999727	7.84231	0.0251917	-0.0615057	-0.415418	0.677836	0.999099	7.84231	0.0251917	-0.0845379	-0.57098	0.568013	0.85676
SAMEA1463109_00131	1777.24	196.306	387	122.305	ERS3382254	SAMEA1463109_00131	7.84231	0.0251917	-0.0147105	-0.0993565	0.920855	0.999727	7.84231	0.0251917	-0.0615057	-0.415418	0.677836	0.999099	7.84231	0.0251917	-0.0845379	-0.57098	0.568013	0.85676
SAMEA1463109_00131	3353.68	209.522	387	299.707	ERS3382255	SAMEA1463109_00131	7.84231	0.0251917	-0.0147105	-0.0993565	0.920855	0.999727	7.84231	0.0251917	-0.0615057	-0.415418	0.677836	0.999099	7.84231	0.0251917	-0.0845379	-0.57098	0.568013	0.85676
SAMEA1463109_00131	3324.19	197.033	387	387.317	ERS3382256	SAMEA1463109_00131	7.84231	0.0251917	-0.0147105	-0.0993565	0.920855	0.999727	7.84231	0.0251917	-0.0615057	-0.415418	0.677836	0.999099	7.84231	0.0251917	-0.0845379	-0.57098	0.568013	0.85676
SAMEA1463109_00132	2915	123.346	297	317.753	ERS3382245	glpE	7.61546	0.050881	0.00472214	0.0246055	0.98037	0.999727	7.61546	0.050881	-0.0914203	-0.47636	0.633818	0.999099	7.61546	0.050881	-0.239817	-1.24961	0.211443	0.79075
SAMEA1463109_00132	2415	122.545	297	468.4	ERS3382246	glpE	7.61546	0.050881	0.00472214	0.0246055	0.98037	0.999727	7.61546	0.050881	-0.0914203	-0.47636	0.633818	0.999099	7.61546	0.050881	-0.239817	-1.24961	0.211443	0.79075
SAMEA1463109_00132	2015	124.353	297	456.822	ERS3382247	glpE	7.61546	0.050881	0.00472214	0.0246055	0.98037	0.999727	7.61546	0.050881	-0.0914203	-0.47636	0.633818	0.999099	7.61546	0.050881	-0.239817	-1.24961	0.211443	0.79075
SAMEA1463109_00132	3044	124.77	297	526.493	ERS3382248	glpE	7.61546	0.050881	0.00472214	0.0246055	0.98037	0.999727	7.61546	0.050881	-0.0914203	-0.47636	0.633818	0.999099	7.61546	0.050881	-0.239817	-1.24961	0.211443	0.79075
SAMEA1463109_00132	1791	113.371	297	344.986	ERS3382249	glpE	7.61546	0.050881	0.00472214	0.0246055	0.98037	0.999727	7.61546	0.050881	-0.0914203	-0.47636	0.633818	0.999099	7.61546	0.050881	-0.239817	-1.24961	0.211443	0.79075
SAMEA1463109_00132	2413	118.227	297	460.504	ERS3382250	glpE	7.61546	0.050881	0.00472214	0.0246055	0.98037	0.999727	7.61546	0.050881	-0.0914203	-0.47636	0.633818	0.999099	7.61546	0.050881	-0.239817	-1.24961	0.211443	0.79075
SAMEA1463109_00132	1170	128.541	297	509.765	ERS3382251	glpE	7.61546	0.050881	0.00472214	0.0246055	0.98037	0.999727	7.61546	0.050881	-0.0914203	-0.47636	0.633818	0.999099	7.61546	0.050881	-0.239817	-1.24961	0.211443	0.79075
SAMEA1463109_00132	1340	124.474	297	377.114	ERS3382252	glpE	7.61546	0.050881	0.00472214	0.0246055	0.98037	0.999727	7.61546	0.050881	-0.0914203	-0.47636	0.633818	0.999099	7.61546	0.050881	-0.239817	-1.24961	0.211443	0.79075
SAMEA1463109_00132	2332	138.284	297	224.309	ERS3382253	glpE	7.61546	0.050881	0.00472214	0.0246055	0.98037	0.999727	7.61546	0.050881	-0.0914203	-0.47636	0.633818	0.999099	7.61546	0.050881	-0.239817	-1.24961	0.211443	0.79075
SAMEA1463109_00132	1108	121.849	297	122.843	ERS3382254	glpE	7.61546	0.050881	0.00472214	0.0246055	0.98037	0.999727	7.61546	0.050881	-0.0914203	-0.47636	0.633818	0.999099	7.61546	0.050881	-0.239817	-1.24961	0.211443	0.79075
SAMEA1463109_00132	2630	132.453	297	371.791	ERS3382255	glpE	7.61546	0.050881	0.00472214	0.0246055	0.98037	0.999727	7.61546	0.050881	-0.0914203	-0.47636	0.633818	0.999099	7.61546	0.050881	-0.239817	-1.24961	0.211443	0.79075
SAMEA1463109_00132	2446	121.707	297	461.382	ERS3382256	glpE	7.61546	0.050881	0.00472214	0.0246055	0.98037	0.999727	7.61546	0.050881	-0.0914203	-0.47636	0.633818	0.999099	7.61546	0.050881	-0.239817	-1.24961	0.211443	0.79075
SAMEA1463109_00133	23070	563.952	765	550.025	ERS3382245	deoD_1	9.55416	0.0615796	-0.0140797	-0.0729841	0.941819	0.999727	9.55416	0.0615796	-0.217053	-1.12513	0.260536	0.999099	9.55416	0.0615796	-0.328507	-1.70287	0.0885931	0.79075
SAMEA1463109_00133	17306	555.284	765	740.758	ERS3382246	deoD_1	9.55416	0.0615796	-0.0140797	-0.0729841	0.941819	0.999727	9.55416	0.0615796	-0.217053	-1.12513	0.260536	0.999099	9.55416	0.0615796	-0.328507	-1.70287	0.0885931	0.79075
SAMEA1463109_00133	14213	557.263	765	719.042	ERS3382247	deoD_1	9.55416	0.0615796	-0.0140797	-0.0729841	0.941819	0.999727	9.55416	0.0615796	-0.217053	-1.12513	0.260536	0.999099	9.55416	0.0615796	-0.328507	-1.70287	0.0885931	0.79075
SAMEA1463109_00133	21475	562.022	765	824.59	ERS3382248	deoD_1	9.55416	0.0615796	-0.0140797	-0.0729841	0.941819	0.999727	9.55416	0.0615796	-0.217053	-1.12513	0.260536	0.999099	9.55416	0.0615796	-0.328507	-1.70287	0.0885931	0.79075
SAMEA1463109_00133	13416	541.834	765	540.708	ERS3382249	deoD_1	9.55416	0.0615796	-0.0140797	-0.0729841	0.941819	0.999727	9.55416	0.0615796	-0.217053	-1.12513	0.260536	0.999099	9.55416	0.0615796	-0.328507	-1.70287	0.0885931	0.79075
SAMEA1463109_00133	17264	553.675	765	703.527	ERS3382250	deoD_1	9.55416	0.0615796	-0.0140797	-0.0729841	0.941819	0.999727	9.55416	0.0615796	-0.217053	-1.12513	0.260536	0.999099	9.55416	0.0615796	-0.328507	-1.70287	0.0885931	0.79075
SAMEA1463109_00133	7976	567.7	765	786.85	ERS3382251	deoD_1	9.55416	0.0615796	-0.0140797	-0.0729841	0.941819	0.999727	9.55416	0.0615796	-0.217053	-1.12513	0.260536	0.999099	9.55416	0.0615796	-0.328507	-1.70287	0.0885931	0.79075
SAMEA1463109_00133	9245	560.078	765	578.235	ERS3382252	deoD_1	9.55416	0.0615796	-0.0140797	-0.0729841	0.941819	0.999727	9.55416	0.0615796	-0.217053	-1.12513	0.260536	0.999099	9.55416	0.0615796	-0.328507	-1.70287	0.0885931	0.79075
SAMEA1463109_00133	13607	589.053	765	307.254	ERS3382253	deoD_1	9.55416	0.0615796	-0.0140797	-0.0729841	0.941819	0.999727	9.55416	0.0615796	-0.217053	-1.12513	0.260536	0.999099	9.55416	0.0615796	-0.328507	-1.70287	0.0885931	0.79075
SAMEA1463109_00133	7807	556.527	765	189.51	ERS3382254	deoD_1	9.55416	0.0615796	-0.0140797	-0.0729841	0.941819	0.999727	9.55416	0.0615796	-0.217053	-1.12513	0.260536	0.999099	9.55416	0.0615796	-0.328507	-1.70287	0.0885931	0.79075
SAMEA1463109_00133	17858	573.978	765	582.564	ERS3382255	deoD_1	9.55416	0.0615796	-0.0140797	-0.0729841	0.941819	0.999727	9.55416	0.0615796	-0.217053	-1.12513	0.260536	0.999099	9.55416	0.0615796	-0.328507	-1.70287	0.0885931	0.79075
SAMEA1463109_00133	15677	557.373	765	645.707	ERS3382256	deoD_1	9.55416	0.0615796	-0.0140797	-0.0729841	0.941819	0.999727	9.55416	0.0615796	-0.217053	-1.12513	0.260536	0.999099	9.55416	0.0615796	-0.328507	-1.70287	0.0885931	0.79075
SAMEA1463109_00134	26328	1163.95	1365	304.13	ERS3382245	ktrB	9.66376	0.0132991	-0.036262	-0.213932	0.8306	0.999727	9.66376	0.0132991	-0.0194449	-0.114717	0.908669	0.999099	9.66376	0.0132991	0.051935	0.306396	0.759303	0.927096
SAMEA1463109_00134	15862	1154.62	1365	326.522	ERS3382246	ktrB	9.66376	0.0132991	-0.036262	-0.213932	0.8306	0.999727	9.66376	0.0132991	-0.0194449	-0.114717	0.908669	0.999099	9.66376	0.0132991	0.051935	0.306396	0.759303	0.927096
SAMEA1463109_00134	12442	1156.11	1365	303.403	ERS3382247	ktrB	9.66376	0.0132991	-0.036262	-0.213932	0.8306	0.999727	9.66376	0.0132991	-0.0194449	-0.114717	0.908669	0.999099	9.66376	0.0132991	0.051935	0.306396	0.759303	0.927096
SAMEA1463109_00134	17330	1161.76	1365	321.913	ERS3382248	ktrB	9.66376	0.0132991	-0.036262	-0.213932	0.8306	0.999727	9.66376	0.0132991	-0.0194449	-0.114717	0.908669	0.999099	9.66376	0.0132991	0.051935	0.306396	0.759303	0.927096
SAMEA1463109_00134	15341	1141.66	1365	293.443	ERS3382249	ktrB	9.66376	0.0132991	-0.036262	-0.213932	0.8306	0.999727	9.66376	0.0132991	-0.0194449	-0.114717	0.908669	0.999099	9.66376	0.0132991	0.051935	0.306396	0.759303	0.927096
SAMEA1463109_00134	16028	1153.56	1365	313.499	ERS3382250	ktrB	9.66376	0.0132991	-0.036262	-0.213932	0.8306	0.999727	9.66376	0.0132991	-0.0194449	-0.114717	0.908669	0.999099	9.66376	0.0132991	0.051935	0.306396	0.759303	0.927096
SAMEA1463109_00134	6729	1167.45	1365	322.802	ERS3382251	ktrB	9.66376	0.0132991	-0.036262	-0.213932	0.8306	0.999727	9.66376	0.0132991	-0.0194449	-0.114717	0.908669	0.999099	9.66376	0.0132991	0.051935	0.306396	0.759303	0.927096
SAMEA1463109_00134	10162	1159.95	1365	306.893	ERS3382252	ktrB	9.66376	0.0132991	-0.036262	-0.213932	0.8306	0.999727	9.66376	0.0132991	-0.0194449	-0.114717	0.908669	0.999099	9.66376	0.0132991	0.051935	0.306396	0.759303	0.927096
SAMEA1463109_00134	24307	1189.05	1365	271.907	ERS3382253	ktrB	9.66376	0.0132991	-0.036262	-0.213932	0.8306	0.999727	9.66376	0.0132991	-0.0194449	-0.114717	0.908669	0.999099	9.66376	0.0132991	0.051935	0.306396	0.759303	0.927096
SAMEA1463109_00134	20340	1156.29	1365	237.639	ERS3382254	ktrB	9.66376	0.0132991	-0.036262	-0.213932	0.8306	0.999727	9.66376	0.0132991	-0.0194449	-0.114717	0.908669	0.999099	9.66376	0.0132991	0.051935	0.306396	0.759303	0.927096
SAMEA1463109_00134	19421	1173.8	1365	309.802	ERS3382255	ktrB	9.66376	0.0132991	-0.036262	-0.213932	0.8306	0.999727	9.66376	0.0132991	-0.0194449	-0.114717	0.908669	0.999099	9.66376	0.0132991	0.051935	0.306396	0.759303	0.927096
SAMEA1463109_00134	15863	1156.87	1365	314.789	ERS3382256	ktrB	9.66376	0.0132991	-0.036262	-0.213932	0.8306	0.999727	9.66376	0.0132991	-0.0194449	-0.114717	0.908669	0.999099	9.66376	0.0132991	0.051935	0.306396	0.759303	0.927096
SAMEA1463109_00135	16379	465.094	666	473.503	ERS3382245	trkA	9.09355	0.0441819	-0.126144	-0.677781	0.49791	0.999727	9.09355	0.0441819	0.0336301	0.180698	0.856605	0.999099	9.09355	0.0441819	0.0802681	0.431288	0.666259	0.896076
SAMEA1463109_00135	8330	457.279	666	432.971	ERS3382246	trkA	9.09355	0.0441819	-0.126144	-0.677781	0.49791	0.999727	9.09355	0.0441819	0.0336301	0.180698	0.856605	0.999099	9.09355	0.0441819	0.0802681	0.431288	0.666259	0.896076
SAMEA1463109_00135	6927	459.732	666	424.785	ERS3382247	trkA	9.09355	0.0441819	-0.126144	-0.677781	0.49791	0.999727	9.09355	0.0441819	0.0336301	0.180698	0.856605	0.999099	9.09355	0.0441819	0.0802681	0.431288	0.666259	0.896076
SAMEA1463109_00135	8744	463.426	666	407.181	ERS3382248	trkA	9.09355	0.0441819	-0.126144	-0.677781	0.49791	0.999727	9.09355	0.0441819	0.0336301	0.180698	0.856605	0.999099	9.09355	0.0441819	0.0802681	0.431288	0.666259	0.896076
SAMEA1463109_00135	8706	443.695	666	428.49	ERS3382249	trkA	9.09355	0.0441819	-0.126144	-0.677781	0.49791	0.999727	9.09355	0.0441819	0.0336301	0.180698	0.856605	0.999099	9.09355	0.0441819	0.0802681	0.431288	0.666259	0.896076
SAMEA1463109_00135	7775	455.304	666	385.295	ERS3382250	trkA	9.09355	0.0441819	-0.126144	-0.677781	0.49791	0.999727	9.09355	0.0441819	0.0336301	0.180698	0.856605	0.999099	9.09355	0.0441819	0.0802681	0.431288	0.666259	0.896076
SAMEA1463109_00135	3670	469.344	666	437.926	ERS3382251	trkA	9.09355	0.0441819	-0.126144	-0.677781	0.49791	0.999727	9.09355	0.0441819	0.0336301	0.180698	0.856605	0.999099	9.09355	0.0441819	0.0802681	0.431288	0.666259	0.896076
SAMEA1463109_00135	6035	461.781	666	457.812	ERS3382252	trkA	9.09355	0.0441819	-0.126144	-0.677781	0.49791	0.999727	9.09355	0.0441819	0.0336301	0.180698	0.856605	0.999099	9.09355	0.0441819	0.0802681	0.431288	0.666259	0.896076
SAMEA1463109_00135	16006	490.103	666	434.395	ERS3382253	trkA	9.09355	0.0441819	-0.126144	-0.677781	0.49791	0.999727	9.09355	0.0441819	0.0336301	0.180698	0.856605	0.999099	9.09355	0.0441819	0.0802681	0.431288	0.666259	0.896076
SAMEA1463109_00135	13958	458.46	666	411.297	ERS3382254	trkA	9.09355	0.0441819	-0.126144	-0.677781	0.49791	0.999727	9.09355	0.0441819	0.0336301	0.180698	0.856605	0.999099	9.09355	0.0441819	0.0802681	0.431288	0.666259	0.896076
SAMEA1463109_00135	10737	475.384	666	422.906	ERS3382255	trkA	9.09355	0.0441819	-0.126144	-0.677781	0.49791	0.999727	9.09355	0.0441819	0.0336301	0.180698	0.856605	0.999099	9.09355	0.0441819	0.0802681	0.431288	0.666259	0.896076
SAMEA1463109_00135	8280	459.174	666	413.972	ERS3382256	trkA	9.09355	0.0441819	-0.126144	-0.677781	0.49791	0.999727	9.09355	0.0441819	0.0336301	0.180698	0.856605	0.999099	9.09355	0.0441819	0.0802681	0.431288	0.666259	0.896076
SAMEA1463109_00136	2073.95	52.9997	204	526.141	ERS3382245	SAMEA1463109_00136	7.32375	0.0202946	-0.0527543	-0.387585	0.698323	0.999727	7.32375	0.0202946	-0.0175113	-0.128655	0.897631	0.999099	7.32375	0.0202946	0.00821177	0.0603317	0.951891	0.984795
SAMEA1463109_00136	1668.45	53.6791	204	738.757	ERS3382246	SAMEA1463109_00136	7.32375	0.0202946	-0.0527543	-0.387585	0.698323	0.999727	7.32375	0.0202946	-0.0175113	-0.128655	0.897631	0.999099	7.32375	0.0202946	0.00821177	0.0603317	0.951891	0.984795
SAMEA1463109_00136	1400.84	54.7117	204	721.836	ERS3382247	SAMEA1463109_00136	7.32375	0.0202946	-0.0527543	-0.387585	0.698323	0.999727	7.32375	0.0202946	-0.0175113	-0.128655	0.897631	0.999099	7.32375	0.0202946	0.00821177	0.0603317	0.951891	0.984795
SAMEA1463109_00136	2140.34	54.0892	204	853.944	ERS3382248	SAMEA1463109_00136	7.32375	0.0202946	-0.0527543	-0.387585	0.698323	0.999727	7.32375	0.0202946	-0.0175113	-0.128655	0.897631	0.999099	7.32375	0.0202946	0.00821177	0.0603317	0.951891	0.984795
SAMEA1463109_00136	1070.25	46.9236	204	498.079	ERS3382249	SAMEA1463109_00136	7.32375	0.0202946	-0.0527543	-0.387585	0.698323	0.999727	7.32375	0.0202946	-0.0175113	-0.128655	0.897631	0.999099	7.32375	0.0202946	0.00821177	0.0603317	0.951891	0.984795
SAMEA1463109_00136	1651.54	49.7951	204	748.337	ERS3382250	SAMEA1463109_00136	7.32375	0.0202946	-0.0527543	-0.387585	0.698323	0.999727	7.32375	0.0202946	-0.0175113	-0.128655	0.897631	0.999099	7.32375	0.0202946	0.00821177	0.0603317	0.951891	0.984795
SAMEA1463109_00136	785.327	58.0298	204	757.923	ERS3382251	SAMEA1463109_00136	7.32375	0.0202946	-0.0527543	-0.387585	0.698323	0.999727	7.32375	0.0202946	-0.0175113	-0.128655	0.897631	0.999099	7.32375	0.0202946	0.00821177	0.0603317	0.951891	0.984795
SAMEA1463109_00136	806.336	56.7789	204	497.478	ERS3382252	SAMEA1463109_00136	7.32375	0.0202946	-0.0527543	-0.387585	0.698323	0.999727	7.32375	0.0202946	-0.0175113	-0.128655	0.897631	0.999099	7.32375	0.0202946	0.00821177	0.0603317	0.951891	0.984795
SAMEA1463109_00136	2462.87	63.0843	204	519.291	ERS3382253	SAMEA1463109_00136	7.32375	0.0202946	-0.0527543	-0.387585	0.698323	0.999727	7.32375	0.0202946	-0.0175113	-0.128655	0.897631	0.999099	7.32375	0.0202946	0.00821177	0.0603317	0.951891	0.984795
SAMEA1463109_00136	1221.31	55.7748	204	295.817	ERS3382254	SAMEA1463109_00136	7.32375	0.0202946	-0.0527543	-0.387585	0.698323	0.999727	7.32375	0.0202946	-0.0175113	-0.128655	0.897631	0.999099	7.32375	0.0202946	0.00821177	0.0603317	0.951891	0.984795
SAMEA1463109_00136	2028.9	58.624	204	648.022	ERS3382255	SAMEA1463109_00136	7.32375	0.0202946	-0.0527543	-0.387585	0.698323	0.999727	7.32375	0.0202946	-0.0175113	-0.128655	0.897631	0.999099	7.32375	0.0202946	0.00821177	0.0603317	0.951891	0.984795
SAMEA1463109_00136	2069.12	51.8448	204	916.219	ERS3382256	SAMEA1463109_00136	7.32375	0.0202946	-0.0527543	-0.387585	0.698323	0.999727	7.32375	0.0202946	-0.0175113	-0.128655	0.897631	0.999099	7.32375	0.0202946	0.00821177	0.0603317	0.951891	0.984795
SAMEA1463109_00137	9409	340.326	540	371.728	ERS3382245	kfoC_1	8.68129	0.0192325	-0.0816501	-0.668246	0.503976	0.999727	8.68129	0.0192325	-0.147803	-1.20966	0.22641	0.999099	8.68129	0.0192325	-0.208998	-1.71049	0.0871745	0.79075
SAMEA1463109_00137	6974	333.528	540	496.987	ERS3382246	kfoC_1	8.68129	0.0192325	-0.0816501	-0.668246	0.503976	0.999727	8.68129	0.0192325	-0.147803	-1.20966	0.22641	0.999099	8.68129	0.0192325	-0.208998	-1.71049	0.0871745	0.79075
SAMEA1463109_00137	5756	337.486	540	480.832	ERS3382247	kfoC_1	8.68129	0.0192325	-0.0816501	-0.668246	0.503976	0.999727	8.68129	0.0192325	-0.147803	-1.20966	0.22641	0.999099	8.68129	0.0192325	-0.208998	-1.71049	0.0871745	0.79075
SAMEA1463109_00137	8164	339.592	540	518.804	ERS3382248	kfoC_1	8.68129	0.0192325	-0.0816501	-0.668246	0.503976	0.999727	8.68129	0.0192325	-0.147803	-1.20966	0.22641	0.999099	8.68129	0.0192325	-0.208998	-1.71049	0.0871745	0.79075
SAMEA1463109_00137	5032	321.608	540	341.681	ERS3382249	kfoC_1	8.68129	0.0192325	-0.0816501	-0.668246	0.503976	0.999727	8.68129	0.0192325	-0.147803	-1.20966	0.22641	0.999099	8.68129	0.0192325	-0.208998	-1.71049	0.0871745	0.79075
SAMEA1463109_00137	6580	331.379	540	448.018	ERS3382250	kfoC_1	8.68129	0.0192325	-0.0816501	-0.668246	0.503976	0.999727	8.68129	0.0192325	-0.147803	-1.20966	0.22641	0.999099	8.68129	0.0192325	-0.208998	-1.71049	0.0871745	0.79075
SAMEA1463109_00137	3209	345.628	540	519.98	ERS3382251	kfoC_1	8.68129	0.0192325	-0.0816501	-0.668246	0.503976	0.999727	8.68129	0.0192325	-0.147803	-1.20966	0.22641	0.999099	8.68129	0.0192325	-0.208998	-1.71049	0.0871745	0.79075
SAMEA1463109_00137	3712	338.939	540	383.647	ERS3382252	kfoC_1	8.68129	0.0192325	-0.0816501	-0.668246	0.503976	0.999727	8.68129	0.0192325	-0.147803	-1.20966	0.22641	0.999099	8.68129	0.0192325	-0.208998	-1.71049	0.0871745	0.79075
SAMEA1463109_00137	6901	365.133	540	251.392	ERS3382253	kfoC_1	8.68129	0.0192325	-0.0816501	-0.668246	0.503976	0.999727	8.68129	0.0192325	-0.147803	-1.20966	0.22641	0.999099	8.68129	0.0192325	-0.208998	-1.71049	0.0871745	0.79075
SAMEA1463109_00137	4338	336.194	540	174.314	ERS3382254	kfoC_1	8.68129	0.0192325	-0.0816501	-0.668246	0.503976	0.999727	8.68129	0.0192325	-0.147803	-1.20966	0.22641	0.999099	8.68129	0.0192325	-0.208998	-1.71049	0.0871745	0.79075
SAMEA1463109_00137	7568	350.642	540	404.132	ERS3382255	kfoC_1	8.68129	0.0192325	-0.0816501	-0.668246	0.503976	0.999727	8.68129	0.0192325	-0.147803	-1.20966	0.22641	0.999099	8.68129	0.0192325	-0.208998	-1.71049	0.0871745	0.79075
SAMEA1463109_00137	6342	335.999	540	433.318	ERS3382256	kfoC_1	8.68129	0.0192325	-0.0816501	-0.668246	0.503976	0.999727	8.68129	0.0192325	-0.147803	-1.20966	0.22641	0.999099	8.68129	0.0192325	-0.208998	-1.71049	0.0871745	0.79075
SAMEA1463109_00138	3221	220.924	411	196.031	ERS3382245	SAMEA1463109_00138	7.64721	0.00461982	-0.0351226	-0.263757	0.791967	0.999727	7.64721	0.00461982	-0.0657481	-0.493743	0.621488	0.999099	7.64721	0.00461982	0.011611	0.0871943	0.930517	0.981802
SAMEA1463109_00138	2240	216.995	411	245.354	ERS3382246	SAMEA1463109_00138	7.64721	0.00461982	-0.0351226	-0.263757	0.791967	0.999727	7.64721	0.00461982	-0.0657481	-0.493743	0.621488	0.999099	7.64721	0.00461982	0.011611	0.0871943	0.930517	0.981802
SAMEA1463109_00138	1810	220.202	411	231.732	ERS3382247	SAMEA1463109_00138	7.64721	0.00461982	-0.0351226	-0.263757	0.791967	0.999727	7.64721	0.00461982	-0.0657481	-0.493743	0.621488	0.999099	7.64721	0.00461982	0.011611	0.0871943	0.930517	0.981802
SAMEA1463109_00138	2589	222.627	411	250.964	ERS3382248	SAMEA1463109_00138	7.64721	0.00461982	-0.0351226	-0.263757	0.791967	0.999727	7.64721	0.00461982	-0.0657481	-0.493743	0.621488	0.999099	7.64721	0.00461982	0.011611	0.0871943	0.930517	0.981802
SAMEA1463109_00138	1891	206.017	411	200.445	ERS3382249	SAMEA1463109_00138	7.64721	0.00461982	-0.0351226	-0.263757	0.791967	0.999727	7.64721	0.00461982	-0.0657481	-0.493743	0.621488	0.999099	7.64721	0.00461982	0.011611	0.0871943	0.930517	0.981802
SAMEA1463109_00138	2195	213.627	411	231.832	ERS3382250	SAMEA1463109_00138	7.64721	0.00461982	-0.0351226	-0.263757	0.791967	0.999727	7.64721	0.00461982	-0.0657481	-0.493743	0.621488	0.999099	7.64721	0.00461982	0.011611	0.0871943	0.930517	0.981802
SAMEA1463109_00138	891	225.581	411	221.208	ERS3382251	SAMEA1463109_00138	7.64721	0.00461982	-0.0351226	-0.263757	0.791967	0.999727	7.64721	0.00461982	-0.0657481	-0.493743	0.621488	0.999099	7.64721	0.00461982	0.011611	0.0871943	0.930517	0.981802
SAMEA1463109_00138	1366	221.16	411	216.366	ERS3382252	SAMEA1463109_00138	7.64721	0.00461982	-0.0351226	-0.263757	0.791967	0.999727	7.64721	0.00461982	-0.0657481	-0.493743	0.621488	0.999099	7.64721	0.00461982	0.011611	0.0871943	0.930517	0.981802
SAMEA1463109_00138	2987	241.374	411	164.602	ERS3382253	SAMEA1463109_00138	7.64721	0.00461982	-0.0351226	-0.263757	0.791967	0.999727	7.64721	0.00461982	-0.0657481	-0.493743	0.621488	0.999099	7.64721	0.00461982	0.011611	0.0871943	0.930517	0.981802
SAMEA1463109_00138	2363	217.204	411	146.97	ERS3382254	SAMEA1463109_00138	7.64721	0.00461982	-0.0351226	-0.263757	0.791967	0.999727	7.64721	0.00461982	-0.0657481	-0.493743	0.621488	0.999099	7.64721	0.00461982	0.011611	0.0871943	0.930517	0.981802
SAMEA1463109_00138	2605	230.836	411	211.305	ERS3382255	SAMEA1463109_00138	7.64721	0.00461982	-0.0351226	-0.263757	0.791967	0.999727	7.64721	0.00461982	-0.0657481	-0.493743	0.621488	0.999099	7.64721	0.00461982	0.011611	0.0871943	0.930517	0.981802
SAMEA1463109_00138	2267	217.745	411	239.013	ERS3382256	SAMEA1463109_00138	7.64721	0.00461982	-0.0351226	-0.263757	0.791967	0.999727	7.64721	0.00461982	-0.0657481	-0.493743	0.621488	0.999099	7.64721	0.00461982	0.011611	0.0871943	0.930517	0.981802
SAMEA1463109_00139	26814	3284.95	3486	109.751	ERS3382245	SAMEA1463109_00139	9.80364	0.0873519	0.00272421	0.0109389	0.991272	0.999727	9.80364	0.0873519	-0.186669	-0.749561	0.453519	0.999099	9.80364	0.0873519	-0.315968	-1.26876	0.204528	0.79075
SAMEA1463109_00139	23003	3275.62	3486	166.911	ERS3382246	SAMEA1463109_00139	9.80364	0.0873519	0.00272421	0.0109389	0.991272	0.999727	9.80364	0.0873519	-0.186669	-0.749561	0.453519	0.999099	9.80364	0.0873519	-0.315968	-1.26876	0.204528	0.79075
SAMEA1463109_00139	18594	3277.11	3486	159.96	ERS3382247	SAMEA1463109_00139	9.80364	0.0873519	0.00272421	0.0109389	0.991272	0.999727	9.80364	0.0873519	-0.186669	-0.749561	0.453519	0.999099	9.80364	0.0873519	-0.315968	-1.26876	0.204528	0.79075
SAMEA1463109_00139	27283	3282.76	3486	179.354	ERS3382248	SAMEA1463109_00139	9.80364	0.0873519	0.00272421	0.0109389	0.991272	0.999727	9.80364	0.0873519	-0.186669	-0.749561	0.453519	0.999099	9.80364	0.0873519	-0.315968	-1.26876	0.204528	0.79075
SAMEA1463109_00139	15289	3262.66	3486	102.333	ERS3382249	SAMEA1463109_00139	9.80364	0.0873519	0.00272421	0.0109389	0.991272	0.999727	9.80364	0.0873519	-0.186669	-0.749561	0.453519	0.999099	9.80364	0.0873519	-0.315968	-1.26876	0.204528	0.79075
SAMEA1463109_00139	25346	3274.56	3486	174.643	ERS3382250	SAMEA1463109_00139	9.80364	0.0873519	0.00272421	0.0109389	0.991272	0.999727	9.80364	0.0873519	-0.186669	-0.749561	0.453519	0.999099	9.80364	0.0873519	-0.315968	-1.26876	0.204528	0.79075
SAMEA1463109_00139	10460	3288.45	3486	178.142	ERS3382251	SAMEA1463109_00139	9.80364	0.0873519	0.00272421	0.0109389	0.991272	0.999727	9.80364	0.0873519	-0.186669	-0.749561	0.453519	0.999099	9.80364	0.0873519	-0.315968	-1.26876	0.204528	0.79075
SAMEA1463109_00139	11029	3280.95	3486	117.756	ERS3382252	SAMEA1463109_00139	9.80364	0.0873519	0.00272421	0.0109389	0.991272	0.999727	9.80364	0.0873519	-0.186669	-0.749561	0.453519	0.999099	9.80364	0.0873519	-0.315968	-1.26876	0.204528	0.79075
SAMEA1463109_00139	19256	3310.05	3486	77.3786	ERS3382253	SAMEA1463109_00139	9.80364	0.0873519	0.00272421	0.0109389	0.991272	0.999727	9.80364	0.0873519	-0.186669	-0.749561	0.453519	0.999099	9.80364	0.0873519	-0.315968	-1.26876	0.204528	0.79075
SAMEA1463109_00139	8293	3277.29	3486	34.1846	ERS3382254	SAMEA1463109_00139	9.80364	0.0873519	0.00272421	0.0109389	0.991272	0.999727	9.80364	0.0873519	-0.186669	-0.749561	0.453519	0.999099	9.80364	0.0873519	-0.315968	-1.26876	0.204528	0.79075
SAMEA1463109_00139	23056	3294.8	3486	131.027	ERS3382255	SAMEA1463109_00139	9.80364	0.0873519	0.00272421	0.0109389	0.991272	0.999727	9.80364	0.0873519	-0.186669	-0.749561	0.453519	0.999099	9.80364	0.0873519	-0.315968	-1.26876	0.204528	0.79075
SAMEA1463109_00139	23989	3277.87	3486	168.012	ERS3382256	SAMEA1463109_00139	9.80364	0.0873519	0.00272421	0.0109389	0.991272	0.999727	9.80364	0.0873519	-0.186669	-0.749561	0.453519	0.999099	9.80364	0.0873519	-0.315968	-1.26876	0.204528	0.79075
SAMEA1463109_00140	9294	497.952	699	250.953	ERS3382245	saeR	8.69292	0.00403139	-0.0666376	-0.545076	0.585701	0.999727	8.69292	0.00403139	-0.0932996	-0.763163	0.445366	0.999099	8.69292	0.00403139	-0.104311	-0.853231	0.393531	0.796261
SAMEA1463109_00140	6730	490	699	326.448	ERS3382246	saeR	8.69292	0.00403139	-0.0666376	-0.545076	0.585701	0.999727	8.69292	0.00403139	-0.0932996	-0.763163	0.445366	0.999099	8.69292	0.00403139	-0.104311	-0.853231	0.393531	0.796261
SAMEA1463109_00140	5487	492.35	699	314.188	ERS3382247	saeR	8.69292	0.00403139	-0.0666376	-0.545076	0.585701	0.999727	8.69292	0.00403139	-0.0932996	-0.763163	0.445366	0.999099	8.69292	0.00403139	-0.104311	-0.853231	0.393531	0.796261
SAMEA1463109_00140	7378	496.284	699	320.823	ERS3382248	saeR	8.69292	0.00403139	-0.0666376	-0.545076	0.585701	0.999727	8.69292	0.00403139	-0.0932996	-0.763163	0.445366	0.999099	8.69292	0.00403139	-0.104311	-0.853231	0.393531	0.796261
SAMEA1463109_00140	5167	476.192	699	236.953	ERS3382249	saeR	8.69292	0.00403139	-0.0666376	-0.545076	0.585701	0.999727	8.69292	0.00403139	-0.0932996	-0.763163	0.445366	0.999099	8.69292	0.00403139	-0.104311	-0.853231	0.393531	0.796261
SAMEA1463109_00140	6740	487.976	699	311.642	ERS3382250	saeR	8.69292	0.00403139	-0.0666376	-0.545076	0.585701	0.999727	8.69292	0.00403139	-0.0932996	-0.763163	0.445366	0.999099	8.69292	0.00403139	-0.104311	-0.853231	0.393531	0.796261
SAMEA1463109_00140	3129	501.859	699	349.18	ERS3382251	saeR	8.69292	0.00403139	-0.0666376	-0.545076	0.585701	0.999727	8.69292	0.00403139	-0.0932996	-0.763163	0.445366	0.999099	8.69292	0.00403139	-0.104311	-0.853231	0.393531	0.796261
SAMEA1463109_00140	3652	494.445	699	258.737	ERS3382252	saeR	8.69292	0.00403139	-0.0666376	-0.545076	0.585701	0.999727	8.69292	0.00403139	-0.0932996	-0.763163	0.445366	0.999099	8.69292	0.00403139	-0.104311	-0.853231	0.393531	0.796261
SAMEA1463109_00140	7698	523.053	699	195.759	ERS3382253	saeR	8.69292	0.00403139	-0.0666376	-0.545076	0.585701	0.999727	8.69292	0.00403139	-0.0932996	-0.763163	0.445366	0.999099	8.69292	0.00403139	-0.104311	-0.853231	0.393531	0.796261
SAMEA1463109_00140	5808	490.845	699	159.851	ERS3382254	saeR	8.69292	0.00403139	-0.0666376	-0.545076	0.585701	0.999727	8.69292	0.00403139	-0.0932996	-0.763163	0.445366	0.999099	8.69292	0.00403139	-0.104311	-0.853231	0.393531	0.796261
SAMEA1463109_00140	7035	508.14	699	259.231	ERS3382255	saeR	8.69292	0.00403139	-0.0666376	-0.545076	0.585701	0.999727	8.69292	0.00403139	-0.0932996	-0.763163	0.445366	0.999099	8.69292	0.00403139	-0.104311	-0.853231	0.393531	0.796261
SAMEA1463109_00140	6339	491.846	699	295.876	ERS3382256	saeR	8.69292	0.00403139	-0.0666376	-0.545076	0.585701	0.999727	8.69292	0.00403139	-0.0932996	-0.763163	0.445366	0.999099	8.69292	0.00403139	-0.104311	-0.853231	0.393531	0.796261
SAMEA1463109_00141	21545	851.952	1053	340.023	ERS3382245	saeS	9.54766	0.00618069	-0.0541341	-0.342812	0.73174	0.999727	9.54766	0.00618069	-0.0469572	-0.297363	0.766189	0.999099	9.54766	0.00618069	-0.122667	-0.776804	0.437274	0.806048
SAMEA1463109_00141	15312	842.623	1053	431.91	ERS3382246	saeS	9.54766	0.00618069	-0.0541341	-0.342812	0.73174	0.999727	9.54766	0.00618069	-0.0469572	-0.297363	0.766189	0.999099	9.54766	0.00618069	-0.122667	-0.776804	0.437274	0.806048
SAMEA1463109_00141	13112	844.11	1053	437.924	ERS3382247	saeS	9.54766	0.00618069	-0.0541341	-0.342812	0.73174	0.999727	9.54766	0.00618069	-0.0469572	-0.297363	0.766189	0.999099	9.54766	0.00618069	-0.122667	-0.776804	0.437274	0.806048
SAMEA1463109_00141	18127	849.762	1053	460.348	ERS3382248	saeS	9.54766	0.00618069	-0.0541341	-0.342812	0.73174	0.999727	9.54766	0.00618069	-0.0469572	-0.297363	0.766189	0.999099	9.54766	0.00618069	-0.122667	-0.776804	0.437274	0.806048
SAMEA1463109_00141	11899	829.659	1053	313.197	ERS3382249	saeS	9.54766	0.00618069	-0.0541341	-0.342812	0.73174	0.999727	9.54766	0.00618069	-0.0469572	-0.297363	0.766189	0.999099	9.54766	0.00618069	-0.122667	-0.776804	0.437274	0.806048
SAMEA1463109_00141	15588	841.555	1053	417.929	ERS3382250	saeS	9.54766	0.00618069	-0.0541341	-0.342812	0.73174	0.999727	9.54766	0.00618069	-0.0469572	-0.297363	0.766189	0.999099	9.54766	0.00618069	-0.122667	-0.776804	0.437274	0.806048
SAMEA1463109_00141	7594	855.453	1053	497.164	ERS3382251	saeS	9.54766	0.00618069	-0.0541341	-0.342812	0.73174	0.999727	9.54766	0.00618069	-0.0469572	-0.297363	0.766189	0.999099	9.54766	0.00618069	-0.122667	-0.776804	0.437274	0.806048
SAMEA1463109_00141	9173	847.947	1053	378.955	ERS3382252	saeS	9.54766	0.00618069	-0.0541341	-0.342812	0.73174	0.999727	9.54766	0.00618069	-0.0469572	-0.297363	0.766189	0.999099	9.54766	0.00618069	-0.122667	-0.776804	0.437274	0.806048
SAMEA1463109_00141	18290	877.053	1053	277.382	ERS3382253	saeS	9.54766	0.00618069	-0.0541341	-0.342812	0.73174	0.999727	9.54766	0.00618069	-0.0469572	-0.297363	0.766189	0.999099	9.54766	0.00618069	-0.122667	-0.776804	0.437274	0.806048
SAMEA1463109_00141	12013	844.291	1053	192.218	ERS3382254	saeS	9.54766	0.00618069	-0.0541341	-0.342812	0.73174	0.999727	9.54766	0.00618069	-0.0469572	-0.297363	0.766189	0.999099	9.54766	0.00618069	-0.122667	-0.776804	0.437274	0.806048
SAMEA1463109_00141	17299	861.799	1053	375.856	ERS3382255	saeS	9.54766	0.00618069	-0.0541341	-0.342812	0.73174	0.999727	9.54766	0.00618069	-0.0469572	-0.297363	0.766189	0.999099	9.54766	0.00618069	-0.122667	-0.776804	0.437274	0.806048
SAMEA1463109_00141	14867	844.867	1053	403.974	ERS3382256	saeS	9.54766	0.00618069	-0.0541341	-0.342812	0.73174	0.999727	9.54766	0.00618069	-0.0469572	-0.297363	0.766189	0.999099	9.54766	0.00618069	-0.122667	-0.776804	0.437274	0.806048
SAMEA1463109_00142	30439	411.397	612	994.823	ERS3382245	rpsD	9.5909	0.30319	-0.53287	-1.17713	0.239145	0.999727	9.5909	0.30319	0.200402	0.442695	0.657986	0.999099	9.5909	0.30319	-0.190221	-0.420203	0.674337	0.8975
SAMEA1463109_00142	14114	403.961	612	830.435	ERS3382246	rpsD	9.5909	0.30319	-0.53287	-1.17713	0.239145	0.999727	9.5909	0.30319	0.200402	0.442695	0.657986	0.999099	9.5909	0.30319	-0.190221	-0.420203	0.674337	0.8975
SAMEA1463109_00142	14344	406.649	612	994.44	ERS3382247	rpsD	9.5909	0.30319	-0.53287	-1.17713	0.239145	0.999727	9.5909	0.30319	0.200402	0.442695	0.657986	0.999099	9.5909	0.30319	-0.190221	-0.420203	0.674337	0.8975
SAMEA1463109_00142	8400	410.039	612	442.092	ERS3382248	rpsD	9.5909	0.30319	-0.53287	-1.17713	0.239145	0.999727	9.5909	0.30319	0.200402	0.442695	0.657986	0.999099	9.5909	0.30319	-0.190221	-0.420203	0.674337	0.8975
SAMEA1463109_00142	15150	390.73	612	846.725	ERS3382249	rpsD	9.5909	0.30319	-0.53287	-1.17713	0.239145	0.999727	9.5909	0.30319	0.200402	0.442695	0.657986	0.999099	9.5909	0.30319	-0.190221	-0.420203	0.674337	0.8975
SAMEA1463109_00142	8951	402.009	612	502.377	ERS3382250	rpsD	9.5909	0.30319	-0.53287	-1.17713	0.239145	0.999727	9.5909	0.30319	0.200402	0.442695	0.657986	0.999099	9.5909	0.30319	-0.190221	-0.420203	0.674337	0.8975
SAMEA1463109_00142	4194	416.133	612	564.446	ERS3382251	rpsD	9.5909	0.30319	-0.53287	-1.17713	0.239145	0.999727	9.5909	0.30319	0.200402	0.442695	0.657986	0.999099	9.5909	0.30319	-0.190221	-0.420203	0.674337	0.8975
SAMEA1463109_00142	17592	408.869	612	1507.22	ERS3382252	rpsD	9.5909	0.30319	-0.53287	-1.17713	0.239145	0.999727	9.5909	0.30319	0.200402	0.442695	0.657986	0.999099	9.5909	0.30319	-0.190221	-0.420203	0.674337	0.8975
SAMEA1463109_00142	51670	436.385	612	1574.92	ERS3382253	rpsD	9.5909	0.30319	-0.53287	-1.17713	0.239145	0.999727	9.5909	0.30319	0.200402	0.442695	0.657986	0.999099	9.5909	0.30319	-0.190221	-0.420203	0.674337	0.8975
SAMEA1463109_00142	26806	405.448	612	893.163	ERS3382254	rpsD	9.5909	0.30319	-0.53287	-1.17713	0.239145	0.999727	9.5909	0.30319	0.200402	0.442695	0.657986	0.999099	9.5909	0.30319	-0.190221	-0.420203	0.674337	0.8975
SAMEA1463109_00142	14613	421.745	612	648.776	ERS3382255	rpsD	9.5909	0.30319	-0.53287	-1.17713	0.239145	0.999727	9.5909	0.30319	0.200402	0.442695	0.657986	0.999099	9.5909	0.30319	-0.190221	-0.420203	0.674337	0.8975
SAMEA1463109_00142	9175	406.083	612	518.691	ERS3382256	rpsD	9.5909	0.30319	-0.53287	-1.17713	0.239145	0.999727	9.5909	0.30319	0.200402	0.442695	0.657986	0.999099	9.5909	0.30319	-0.190221	-0.420203	0.674337	0.8975
SAMEA1463109_00143	3049	168.892	351	242.73	ERS3382245	SAMEA1463109_00143	7.66536	0.00744168	0.0815434	0.613419	0.539599	0.999727	7.66536	0.00744168	-0.0835642	-0.62862	0.529598	0.999099	7.66536	0.00744168	-0.0135379	-0.10184	0.918884	0.979855
SAMEA1463109_00143	2307	166.424	351	329.478	ERS3382246	SAMEA1463109_00143	7.66536	0.00744168	0.0815434	0.613419	0.539599	0.999727	7.66536	0.00744168	-0.0835642	-0.62862	0.529598	0.999099	7.66536	0.00744168	-0.0135379	-0.10184	0.918884	0.979855
SAMEA1463109_00143	1855	168.156	351	311	ERS3382247	SAMEA1463109_00143	7.66536	0.00744168	0.0815434	0.613419	0.539599	0.999727	7.66536	0.00744168	-0.0835642	-0.62862	0.529598	0.999099	7.66536	0.00744168	-0.0135379	-0.10184	0.918884	0.979855
SAMEA1463109_00143	2911	170.377	351	368.713	ERS3382248	SAMEA1463109_00143	7.66536	0.00744168	0.0815434	0.613419	0.539599	0.999727	7.66536	0.00744168	-0.0835642	-0.62862	0.529598	0.999099	7.66536	0.00744168	-0.0135379	-0.10184	0.918884	0.979855
SAMEA1463109_00143	2001	156.044	351	280.032	ERS3382249	SAMEA1463109_00143	7.66536	0.00744168	0.0815434	0.613419	0.539599	0.999727	7.66536	0.00744168	-0.0835642	-0.62862	0.529598	0.999099	7.66536	0.00744168	-0.0135379	-0.10184	0.918884	0.979855
SAMEA1463109_00143	2616	162.304	351	363.667	ERS3382250	SAMEA1463109_00143	7.66536	0.00744168	0.0815434	0.613419	0.539599	0.999727	7.66536	0.00744168	-0.0835642	-0.62862	0.529598	0.999099	7.66536	0.00744168	-0.0135379	-0.10184	0.918884	0.979855
SAMEA1463109_00143	1095	172.539	351	355.428	ERS3382251	SAMEA1463109_00143	7.66536	0.00744168	0.0815434	0.613419	0.539599	0.999727	7.66536	0.00744168	-0.0835642	-0.62862	0.529598	0.999099	7.66536	0.00744168	-0.0135379	-0.10184	0.918884	0.979855
SAMEA1463109_00143	1239	169.225	351	256.479	ERS3382252	SAMEA1463109_00143	7.66536	0.00744168	0.0815434	0.613419	0.539599	0.999727	7.66536	0.00744168	-0.0835642	-0.62862	0.529598	0.999099	7.66536	0.00744168	-0.0135379	-0.10184	0.918884	0.979855
SAMEA1463109_00143	2538	186.283	351	181.221	ERS3382253	SAMEA1463109_00143	7.66536	0.00744168	0.0815434	0.613419	0.539599	0.999727	7.66536	0.00744168	-0.0835642	-0.62862	0.529598	0.999099	7.66536	0.00744168	-0.0135379	-0.10184	0.918884	0.979855
SAMEA1463109_00143	2137	166.41	351	173.484	ERS3382254	SAMEA1463109_00143	7.66536	0.00744168	0.0815434	0.613419	0.539599	0.999727	7.66536	0.00744168	-0.0835642	-0.62862	0.529598	0.999099	7.66536	0.00744168	-0.0135379	-0.10184	0.918884	0.979855
SAMEA1463109_00143	2626	178.487	351	275.482	ERS3382255	SAMEA1463109_00143	7.66536	0.00744168	0.0815434	0.613419	0.539599	0.999727	7.66536	0.00744168	-0.0835642	-0.62862	0.529598	0.999099	7.66536	0.00744168	-0.0135379	-0.10184	0.918884	0.979855
SAMEA1463109_00143	2304	166.012	351	318.611	ERS3382256	SAMEA1463109_00143	7.66536	0.00744168	0.0815434	0.613419	0.539599	0.999727	7.66536	0.00744168	-0.0835642	-0.62862	0.529598	0.999099	7.66536	0.00744168	-0.0135379	-0.10184	0.918884	0.979855
SAMEA1463109_00144	10823	728.952	930	199.63	ERS3382245	ugpA_1	8.91995	0.0045776	-0.0100888	-0.0798853	0.936328	0.999727	8.91995	0.0045776	-0.00637513	-0.0504798	0.95974	0.999099	8.91995	0.0045776	-0.0356051	-0.28193	0.777997	0.933003
SAMEA1463109_00144	7818	719.623	930	258.217	ERS3382246	ugpA_1	8.91995	0.0045776	-0.0100888	-0.0798853	0.936328	0.999727	8.91995	0.0045776	-0.00637513	-0.0504798	0.95974	0.999099	8.91995	0.0045776	-0.0356051	-0.28193	0.777997	0.933003
SAMEA1463109_00144	6836	721.41	930	267.146	ERS3382247	ugpA_1	8.91995	0.0045776	-0.0100888	-0.0798853	0.936328	0.999727	8.91995	0.0045776	-0.00637513	-0.0504798	0.95974	0.999099	8.91995	0.0045776	-0.0356051	-0.28193	0.777997	0.933003
SAMEA1463109_00144	10107	726.762	930	300.115	ERS3382248	ugpA_1	8.91995	0.0045776	-0.0100888	-0.0798853	0.936328	0.999727	8.91995	0.0045776	-0.00637513	-0.0504798	0.95974	0.999099	8.91995	0.0045776	-0.0356051	-0.28193	0.777997	0.933003
SAMEA1463109_00144	5861	706.659	930	181.121	ERS3382249	ugpA_1	8.91995	0.0045776	-0.0100888	-0.0798853	0.936328	0.999727	8.91995	0.0045776	-0.00637513	-0.0504798	0.95974	0.999099	8.91995	0.0045776	-0.0356051	-0.28193	0.777997	0.933003
SAMEA1463109_00144	8662	718.555	930	271.99	ERS3382250	ugpA_1	8.91995	0.0045776	-0.0100888	-0.0798853	0.936328	0.999727	8.91995	0.0045776	-0.00637513	-0.0504798	0.95974	0.999099	8.91995	0.0045776	-0.0356051	-0.28193	0.777997	0.933003
SAMEA1463109_00144	4082	732.453	930	312.118	ERS3382251	ugpA_1	8.91995	0.0045776	-0.0100888	-0.0798853	0.936328	0.999727	8.91995	0.0045776	-0.00637513	-0.0504798	0.95974	0.999099	8.91995	0.0045776	-0.0356051	-0.28193	0.777997	0.933003
SAMEA1463109_00144	4212	724.947	930	203.53	ERS3382252	ugpA_1	8.91995	0.0045776	-0.0100888	-0.0798853	0.936328	0.999727	8.91995	0.0045776	-0.00637513	-0.0504798	0.95974	0.999099	8.91995	0.0045776	-0.0356051	-0.28193	0.777997	0.933003
SAMEA1463109_00144	11192	754.053	930	197.422	ERS3382253	ugpA_1	8.91995	0.0045776	-0.0100888	-0.0798853	0.936328	0.999727	8.91995	0.0045776	-0.00637513	-0.0504798	0.95974	0.999099	8.91995	0.0045776	-0.0356051	-0.28193	0.777997	0.933003
SAMEA1463109_00144	7688	721.291	930	143.992	ERS3382254	ugpA_1	8.91995	0.0045776	-0.0100888	-0.0798853	0.936328	0.999727	8.91995	0.0045776	-0.00637513	-0.0504798	0.95974	0.999099	8.91995	0.0045776	-0.0356051	-0.28193	0.777997	0.933003
SAMEA1463109_00144	8955	738.799	930	226.958	ERS3382255	ugpA_1	8.91995	0.0045776	-0.0100888	-0.0798853	0.936328	0.999727	8.91995	0.0045776	-0.00637513	-0.0504798	0.95974	0.999099	8.91995	0.0045776	-0.0356051	-0.28193	0.777997	0.933003
SAMEA1463109_00144	7792	721.946	930	247.778	ERS3382256	ugpA_1	8.91995	0.0045776	-0.0100888	-0.0798853	0.936328	0.999727	8.91995	0.0045776	-0.00637513	-0.0504798	0.95974	0.999099	8.91995	0.0045776	-0.0356051	-0.28193	0.777997	0.933003
SAMEA1463109_00145	8569	722.952	924	159.367	ERS3382245	ycjP_1	8.70857	0.0104235	0.029126	0.237985	0.811893	0.999727	8.70857	0.0104235	0.13879	1.13403	0.25678	0.999099	8.70857	0.0104235	0.0478715	0.391152	0.695685	0.903504
SAMEA1463109_00145	5784	713.623	924	192.644	ERS3382246	ycjP_1	8.70857	0.0104235	0.029126	0.237985	0.811893	0.999727	8.70857	0.0104235	0.13879	1.13403	0.25678	0.999099	8.70857	0.0104235	0.0478715	0.391152	0.695685	0.903504
SAMEA1463109_00145	5063	715.41	924	199.518	ERS3382247	ycjP_1	8.70857	0.0104235	0.029126	0.237985	0.811893	0.999727	8.70857	0.0104235	0.13879	1.13403	0.25678	0.999099	8.70857	0.0104235	0.0478715	0.391152	0.695685	0.903504
SAMEA1463109_00145	8020	720.762	924	240.127	ERS3382248	ycjP_1	8.70857	0.0104235	0.029126	0.237985	0.811893	0.999727	8.70857	0.0104235	0.13879	1.13403	0.25678	0.999099	8.70857	0.0104235	0.0478715	0.391152	0.695685	0.903504
SAMEA1463109_00145	4793	700.659	924	149.385	ERS3382249	ycjP_1	8.70857	0.0104235	0.029126	0.237985	0.811893	0.999727	8.70857	0.0104235	0.13879	1.13403	0.25678	0.999099	8.70857	0.0104235	0.0478715	0.391152	0.695685	0.903504
SAMEA1463109_00145	6514	712.555	924	206.264	ERS3382250	ycjP_1	8.70857	0.0104235	0.029126	0.237985	0.811893	0.999727	8.70857	0.0104235	0.13879	1.13403	0.25678	0.999099	8.70857	0.0104235	0.0478715	0.391152	0.695685	0.903504
SAMEA1463109_00145	3598	726.453	924	277.383	ERS3382251	ycjP_1	8.70857	0.0104235	0.029126	0.237985	0.811893	0.999727	8.70857	0.0104235	0.13879	1.13403	0.25678	0.999099	8.70857	0.0104235	0.0478715	0.391152	0.695685	0.903504
SAMEA1463109_00145	3407	718.947	924	166.005	ERS3382252	ycjP_1	8.70857	0.0104235	0.029126	0.237985	0.811893	0.999727	8.70857	0.0104235	0.13879	1.13403	0.25678	0.999099	8.70857	0.0104235	0.0478715	0.391152	0.695685	0.903504
SAMEA1463109_00145	10527	748.053	924	187.181	ERS3382253	ycjP_1	8.70857	0.0104235	0.029126	0.237985	0.811893	0.999727	8.70857	0.0104235	0.13879	1.13403	0.25678	0.999099	8.70857	0.0104235	0.0478715	0.391152	0.695685	0.903504
SAMEA1463109_00145	6851	715.291	924	129.391	ERS3382254	ycjP_1	8.70857	0.0104235	0.029126	0.237985	0.811893	0.999727	8.70857	0.0104235	0.13879	1.13403	0.25678	0.999099	8.70857	0.0104235	0.0478715	0.391152	0.695685	0.903504
SAMEA1463109_00145	7182	732.799	924	183.513	ERS3382255	ycjP_1	8.70857	0.0104235	0.029126	0.237985	0.811893	0.999727	8.70857	0.0104235	0.13879	1.13403	0.25678	0.999099	8.70857	0.0104235	0.0478715	0.391152	0.695685	0.903504
SAMEA1463109_00145	6076	715.946	924	194.83	ERS3382256	ycjP_1	8.70857	0.0104235	0.029126	0.237985	0.811893	0.999727	8.70857	0.0104235	0.13879	1.13403	0.25678	0.999099	8.70857	0.0104235	0.0478715	0.391152	0.695685	0.903504
SAMEA1463109_00146	12541	1274.95	1476	132.256	ERS3382245	SAMEA1463109_00146	9.09031	0.027072	0.0304625	0.219185	0.826506	0.999727	9.09031	0.027072	0.188293	1.35481	0.17548	0.999099	9.09031	0.027072	0.11867	0.853855	0.393185	0.796261
SAMEA1463109_00146	8405	1265.62	1476	157.844	ERS3382246	SAMEA1463109_00146	9.09031	0.027072	0.0304625	0.219185	0.826506	0.999727	9.09031	0.027072	0.188293	1.35481	0.17548	0.999099	9.09031	0.027072	0.11867	0.853855	0.393185	0.796261
SAMEA1463109_00146	6831	1267.11	1476	151.984	ERS3382247	SAMEA1463109_00146	9.09031	0.027072	0.0304625	0.219185	0.826506	0.999727	9.09031	0.027072	0.188293	1.35481	0.17548	0.999099	9.09031	0.027072	0.11867	0.853855	0.393185	0.796261
SAMEA1463109_00146	10833	1272.76	1476	183.679	ERS3382248	SAMEA1463109_00146	9.09031	0.027072	0.0304625	0.219185	0.826506	0.999727	9.09031	0.027072	0.188293	1.35481	0.17548	0.999099	9.09031	0.027072	0.11867	0.853855	0.393185	0.796261
SAMEA1463109_00146	6665	1252.66	1476	116.191	ERS3382249	SAMEA1463109_00146	9.09031	0.027072	0.0304625	0.219185	0.826506	0.999727	9.09031	0.027072	0.188293	1.35481	0.17548	0.999099	9.09031	0.027072	0.11867	0.853855	0.393185	0.796261
SAMEA1463109_00146	9991	1264.56	1476	178.265	ERS3382250	SAMEA1463109_00146	9.09031	0.027072	0.0304625	0.219185	0.826506	0.999727	9.09031	0.027072	0.188293	1.35481	0.17548	0.999099	9.09031	0.027072	0.11867	0.853855	0.393185	0.796261
SAMEA1463109_00146	4972	1278.45	1476	217.807	ERS3382251	SAMEA1463109_00146	9.09031	0.027072	0.0304625	0.219185	0.826506	0.999727	9.09031	0.027072	0.188293	1.35481	0.17548	0.999099	9.09031	0.027072	0.11867	0.853855	0.393185	0.796261
SAMEA1463109_00146	4872	1270.95	1476	134.284	ERS3382252	SAMEA1463109_00146	9.09031	0.027072	0.0304625	0.219185	0.826506	0.999727	9.09031	0.027072	0.188293	1.35481	0.17548	0.999099	9.09031	0.027072	0.11867	0.853855	0.393185	0.796261
SAMEA1463109_00146	17733	1300.05	1476	181.431	ERS3382253	SAMEA1463109_00146	9.09031	0.027072	0.0304625	0.219185	0.826506	0.999727	9.09031	0.027072	0.188293	1.35481	0.17548	0.999099	9.09031	0.027072	0.11867	0.853855	0.393185	0.796261
SAMEA1463109_00146	12339	1267.29	1476	131.534	ERS3382254	SAMEA1463109_00146	9.09031	0.027072	0.0304625	0.219185	0.826506	0.999727	9.09031	0.027072	0.188293	1.35481	0.17548	0.999099	9.09031	0.027072	0.11867	0.853855	0.393185	0.796261
SAMEA1463109_00146	10018	1284.8	1476	146	ERS3382255	SAMEA1463109_00146	9.09031	0.027072	0.0304625	0.219185	0.826506	0.999727	9.09031	0.027072	0.188293	1.35481	0.17548	0.999099	9.09031	0.027072	0.11867	0.853855	0.393185	0.796261
SAMEA1463109_00146	8582	1267.87	1476	155.394	ERS3382256	SAMEA1463109_00146	9.09031	0.027072	0.0304625	0.219185	0.826506	0.999727	9.09031	0.027072	0.188293	1.35481	0.17548	0.999099	9.09031	0.027072	0.11867	0.853855	0.393185	0.796261
SAMEA1463109_00147	17633	785.952	987	301.653	ERS3382245	SAMEA1463109_00147	9.22599	0.114335	-0.0780578	-0.260293	0.794638	0.999727	9.22599	0.114335	0.0765989	0.255428	0.798393	0.999099	9.22599	0.114335	0.251292	0.837961	0.402053	0.800207
SAMEA1463109_00147	9386	776.623	987	287.253	ERS3382246	SAMEA1463109_00147	9.22599	0.114335	-0.0780578	-0.260293	0.794638	0.999727	9.22599	0.114335	0.0765989	0.255428	0.798393	0.999099	9.22599	0.114335	0.251292	0.837961	0.402053	0.800207
SAMEA1463109_00147	6980	778.11	987	252.897	ERS3382247	SAMEA1463109_00147	9.22599	0.114335	-0.0780578	-0.260293	0.794638	0.999727	9.22599	0.114335	0.0765989	0.255428	0.798393	0.999099	9.22599	0.114335	0.251292	0.837961	0.402053	0.800207
SAMEA1463109_00147	8641	783.762	987	237.924	ERS3382248	SAMEA1463109_00147	9.22599	0.114335	-0.0780578	-0.260293	0.794638	0.999727	9.22599	0.114335	0.0765989	0.255428	0.798393	0.999099	9.22599	0.114335	0.251292	0.837961	0.402053	0.800207
SAMEA1463109_00147	11304	763.659	987	323.25	ERS3382249	SAMEA1463109_00147	9.22599	0.114335	-0.0780578	-0.260293	0.794638	0.999727	9.22599	0.114335	0.0765989	0.255428	0.798393	0.999099	9.22599	0.114335	0.251292	0.837961	0.402053	0.800207
SAMEA1463109_00147	8556	775.555	987	248.916	ERS3382250	SAMEA1463109_00147	9.22599	0.114335	-0.0780578	-0.260293	0.794638	0.999727	9.22599	0.114335	0.0765989	0.255428	0.798393	0.999099	9.22599	0.114335	0.251292	0.837961	0.402053	0.800207
SAMEA1463109_00147	3541	789.453	987	251.203	ERS3382251	SAMEA1463109_00147	9.22599	0.114335	-0.0780578	-0.260293	0.794638	0.999727	9.22599	0.114335	0.0765989	0.255428	0.798393	0.999099	9.22599	0.114335	0.251292	0.837961	0.402053	0.800207
SAMEA1463109_00147	6920	781.947	987	310.009	ERS3382252	SAMEA1463109_00147	9.22599	0.114335	-0.0780578	-0.260293	0.794638	0.999727	9.22599	0.114335	0.0765989	0.255428	0.798393	0.999099	9.22599	0.114335	0.251292	0.837961	0.402053	0.800207
SAMEA1463109_00147	20117	811.053	987	329.916	ERS3382253	SAMEA1463109_00147	9.22599	0.114335	-0.0780578	-0.260293	0.794638	0.999727	9.22599	0.114335	0.0765989	0.255428	0.798393	0.999099	9.22599	0.114335	0.251292	0.837961	0.402053	0.800207
SAMEA1463109_00147	22466	778.291	987	389.958	ERS3382254	SAMEA1463109_00147	9.22599	0.114335	-0.0780578	-0.260293	0.794638	0.999727	9.22599	0.114335	0.0765989	0.255428	0.798393	0.999099	9.22599	0.114335	0.251292	0.837961	0.402053	0.800207
SAMEA1463109_00147	13044	795.799	987	306.912	ERS3382255	SAMEA1463109_00147	9.22599	0.114335	-0.0780578	-0.260293	0.794638	0.999727	9.22599	0.114335	0.0765989	0.255428	0.798393	0.999099	9.22599	0.114335	0.251292	0.837961	0.402053	0.800207
SAMEA1463109_00147	8646	778.946	987	254.816	ERS3382256	SAMEA1463109_00147	9.22599	0.114335	-0.0780578	-0.260293	0.794638	0.999727	9.22599	0.114335	0.0765989	0.255428	0.798393	0.999099	9.22599	0.114335	0.251292	0.837961	0.402053	0.800207
SAMEA1463109_00148	8431	659.952	861	171.769	ERS3382245	SAMEA1463109_00148	8.65834	0.0157799	0.00873376	0.0715061	0.942995	0.999727	8.65834	0.0157799	-0.0695822	-0.569692	0.568887	0.999099	8.65834	0.0157799	0.097304	0.796659	0.425649	0.805907
SAMEA1463109_00148	5797	650.688	861	211.751	ERS3382246	SAMEA1463109_00148	8.65834	0.0157799	0.00873376	0.0715061	0.942995	0.999727	8.65834	0.0157799	-0.0695822	-0.569692	0.568887	0.999099	8.65834	0.0157799	0.097304	0.796659	0.425649	0.805907
SAMEA1463109_00148	5052	652.611	861	218.242	ERS3382247	SAMEA1463109_00148	8.65834	0.0157799	0.00873376	0.0715061	0.942995	0.999727	8.65834	0.0157799	-0.0695822	-0.569692	0.568887	0.999099	8.65834	0.0157799	0.097304	0.796659	0.425649	0.805907
SAMEA1463109_00148	7798	657.833	861	255.814	ERS3382248	SAMEA1463109_00148	8.65834	0.0157799	0.00873376	0.0715061	0.942995	0.999727	8.65834	0.0157799	-0.0695822	-0.569692	0.568887	0.999099	8.65834	0.0157799	0.097304	0.796659	0.425649	0.805907
SAMEA1463109_00148	4881	637.659	861	167.158	ERS3382249	SAMEA1463109_00148	8.65834	0.0157799	0.00873376	0.0715061	0.942995	0.999727	8.65834	0.0157799	-0.0695822	-0.569692	0.568887	0.999099	8.65834	0.0157799	0.097304	0.796659	0.425649	0.805907
SAMEA1463109_00148	6089	649.555	861	211.507	ERS3382250	SAMEA1463109_00148	8.65834	0.0157799	0.00873376	0.0715061	0.942995	0.999727	8.65834	0.0157799	-0.0695822	-0.569692	0.568887	0.999099	8.65834	0.0157799	0.097304	0.796659	0.425649	0.805907
SAMEA1463109_00148	3120	663.521	861	263.345	ERS3382251	SAMEA1463109_00148	8.65834	0.0157799	0.00873376	0.0715061	0.942995	0.999727	8.65834	0.0157799	-0.0695822	-0.569692	0.568887	0.999099	8.65834	0.0157799	0.097304	0.796659	0.425649	0.805907
SAMEA1463109_00148	3162	656.013	861	168.848	ERS3382252	SAMEA1463109_00148	8.65834	0.0157799	0.00873376	0.0715061	0.942995	0.999727	8.65834	0.0157799	-0.0695822	-0.569692	0.568887	0.999099	8.65834	0.0157799	0.097304	0.796659	0.425649	0.805907
SAMEA1463109_00148	6888	685.053	861	133.739	ERS3382253	SAMEA1463109_00148	8.65834	0.0157799	0.00873376	0.0715061	0.942995	0.999727	8.65834	0.0157799	-0.0695822	-0.569692	0.568887	0.999099	8.65834	0.0157799	0.097304	0.796659	0.425649	0.805907
SAMEA1463109_00148	7873	652.357	861	163.038	ERS3382254	SAMEA1463109_00148	8.65834	0.0157799	0.00873376	0.0715061	0.942995	0.999727	8.65834	0.0157799	-0.0695822	-0.569692	0.568887	0.999099	8.65834	0.0157799	0.097304	0.796659	0.425649	0.805907
SAMEA1463109_00148	7142	669.799	861	199.656	ERS3382255	SAMEA1463109_00148	8.65834	0.0157799	0.00873376	0.0715061	0.942995	0.999727	8.65834	0.0157799	-0.0695822	-0.569692	0.568887	0.999099	8.65834	0.0157799	0.097304	0.796659	0.425649	0.805907
SAMEA1463109_00148	6068	653.082	861	213.303	ERS3382256	SAMEA1463109_00148	8.65834	0.0157799	0.00873376	0.0715061	0.942995	0.999727	8.65834	0.0157799	-0.0695822	-0.569692	0.568887	0.999099	8.65834	0.0157799	0.097304	0.796659	0.425649	0.805907
[truncated: 23,892 more rows]
