# Supplementary material for: Post-vaccine epidemiology of serotype 3 pneumococci identifies transformation inhibition through prophage-driven alteration of a non-coding RNA
Source: Genome Med. 2022 Dec 20;14:144. doi: 10.1186/s13073-022-01147-2 (PMC9764711; doi:10.1186/s13073-022-01147-2)
Supplement: Supplementary file 9 — Additional file 9: Table S8. Significant changes in expression identified by RNA-seq analyses. All the listed genes differed in expression between genotypes with a q value exceeding the threshold value of 10−3. [file 13073_2022_1147_MOESM9_ESM.xlsx]

## Sheet: Table S8
target_id	Description	Comparison with RMV8rare	Comparison with RMV8rare tvr::cat	Expression in RMV8domi tvr::cat
SAMEA1463109_00032	Prophage gene	More transcribed in RMV8rare	NA	NA
SAMEA1463109_00060	Prophage gene	More transcribed in RMV8rare	NA	NA
SAMEA1463109_00030	Prophage gene	More transcribed in RMV8rare	NA	NA
SAMEA1463109_00059	Prophage gene	More transcribed in RMV8rare	NA	NA
SAMEA1463109_00058	Prophage gene	More transcribed in RMV8rare	NA	NA
SAMEA1463109_00057	Prophage gene	More transcribed in RMV8rare	NA	NA
SAMEA1463109_00061	Prophage gene	More transcribed in RMV8rare	NA	NA
SAMEA1463109_00908	tvr locus gene	NA	Less transcribed in RMV8rare tvr::cat	Less transcribed in RMV8domi tvr::cat
SAMEA1463109_00910	tvr locus gene	NA	Less transcribed in RMV8rare tvr::cat	Less transcribed in RMV8domi tvr::cat
SAMEA1463109_00906	tvr locus gene	NA	Less transcribed in RMV8rare tvr::cat	Less transcribed in RMV8domi tvr::cat
SAMEA1463109_00912	tvr locus gene	NA	Less transcribed in RMV8rare tvr::cat	Less transcribed in RMV8domi tvr::cat
SAMEA1463109_00907	tvr locus gene	NA	Less transcribed in RMV8rare tvr::cat	Less transcribed in RMV8domi tvr::cat
SAMEA1463109_00911	tvr locus gene	NA	Less transcribed in RMV8rare tvr::cat	Less transcribed in RMV8domi tvr::cat
SAMEA1463109_00909	tvr locus gene	NA	Less transcribed in RMV8rare tvr::cat	Less transcribed in RMV8domi tvr::cat
SAMEA1463109_02233	comC	NA	More transcribed in RMV8rare tvr::cat	NA
